# Supplementary material for: Methods for identifying adverse drug reactions in primary care: A systematic review
Source: PLoS One. 2025 Feb 4;20(2):e0317660. doi: 10.1371/journal.pone.0317660 (PMC11793789; doi:10.1371/journal.pone.0317660)
Supplement: S2 File — (XLSX) [file pone.0317660.s004.xlsx]

## Sheet: Stage 1 screening
Study	Keep for stage 2 screening? (Y/N)	Reason for exclusion
Abaurre, R., P. García-Delgado, M. D. Maurandi, C. Arrebola, M. Á. Gastelurrutia and F. Martínez-Martínez (2015). "Design and piloting of a structured service medication dispensing process." Atencion Primaria 47(1): 7-14.	Y
Abbott, R. A., D. A. Moore, M. Rogers, A. Bethel, K. Stein and J. T. Coon (2020). "Effectiveness of pharmacist home visits for individuals at risk of medication-related problems: A systematic review and meta-analysis of randomised controlled trials." BMC Health Services Research 20(1).	Y
Abduelkarem, A. R. and M. A. Sackville (2009). "Changes of some Health Indicators in Patients with Type 2 Diabetes: A Prospective Study in three Community Pharmacies in Sharjah, United Arab Emirates." Libyan Journal of Medicine 4(1): 31-36.	Y
Abjaude, S. A. R., S. F. Mieli, Z. R. Magalhaes and L. R. L. Pereira (2017). "Factors that Motivate Healthcare Professionals to Report Adverse Drug Events: A Systematic Review." Pharmaceutical Medicine 31(1): 13-20.	N	off topic
Abman, S. H., J. P. Kinsella, E. B. Rosenzweig, U. Krishnan, T. Kulik, M. Mullen, D. L. Wessel, R. Steinhorn, I. Adatia, B. Hanna, J. Feinstein, J. Fineman, U. Raj and T. Humpl (2013). "Implications of the U.S. Food and Drug Administration warning against the use of sildenafil for the treatment of pediatric pulmonary hypertension." American Journal of Respiratory and Critical Care Medicine 187(6)…	N	off topic
Abohelaika, S., F. Kamali, P. Avery, B. Robinson, P. Kesteven and H. Wynne (2014). "Anticoagulation control and cost of monitoring of older patients on chronic warfarin therapy in three settings in North East England." Age and Ageing 43(5): 708-711.	N	off topic
Abolfazli, R., S. Pournourmohammadi, A. Shamshiri and S. Samadzadeh (2018). "Tolerability and Safety Profile of a New Brand-Generic Product of Glatiramer Acetate in Iranian Patients with Relapsing-Remitting Multiple Sclerosis: An Observational Cohort Study." Current Therapeutic Research - Clinical and Experimental 88: 47-51.	N	off topic
Abou-Gharbia, M. and W. Childers (2012). "Targeting neurodegenerative diseases: Drug discovery in a challenging arena." Pure and Applied Chemistry 84(7): 1543-1556.	N	off topic
Aboy, M., J. R. Fernández and R. C. Hermida (2006). "The population RDH index: a novel vector index and graphical method for statistical assessment of antihypertensive treatment reduction, duration, and homogeneity." Blood Pressure Monitoring 11(3): 143-155.	N	off topic
Abraham, E., P. F. Laterre, J. Garbino, S. Pingleton, T. Butler, T. Dugernier, B. Margolis, K. Kudsk, W. Zimmerli, P. Anderson, M. Reynaert, D. Lew, W. Lesslauer, S. Passe, P. Cooper, A. Burdeska, M. Modi, A. Leighton, M. Salgo and P. Van der Auwera (2001). "Lenercept (p55 tumor necrosis factor receptor fusion protein) in severe sepsis and early septic shock: a randomized, double-blind, placebo-c…	N	off topic
Abramson, E. L., S. Malhotra, S. N. Osorio, A. Edwards, A. Cheriff, C. Cole and R. Kaushal (2013). "A long-term follow-up evaluation of electronic health record prescribing safety." Journal of the American Medical Informatics Association 20(E1): e52-e58.	Y
Acharya, M., D. Chopra, C. J. Hayes, B. Teeter and B. C. Martin (2020). "Cost-Effectiveness of Intranasal Naloxone Distribution to High-Risk Prescription Opioid Users." Value in Health 23(4): 451-460.	N	off topic
Achim, Alexandru, Kiera Liblik, and Sofie Gevaert. 2024. "Immune checkpoint inhibitors - the revolutionary cancer immunotherapy comes with a cardiotoxic price." Trends in cardiovascular medicine 34 (2): 71-77. https://doi.org/10.1016/j.tcm.2022.09.004. https://search.ebscohost.com/login.aspx?direct=true&AuthType=cookie,ip,shib,uid&db=cmedm&AN=36152788&site=ehost-live&scope=site&authtype=shib&cust…	N	off topic
Adam, L., E. Moutzouri, C. Baumgartner, A. L. Loewe, M. Feller, K. M'Rabet-Bensalah, N. Schwab, S. Hossmann, C. Schneider, S. Jegerlehner, C. Floriani, A. Limacher, K. T. Jungo, C. J. A. Huibers, S. Streit, M. Schwenkglenks, M. Spruit, A. Van Dorland, J. Donze, P. M. Kearney, P. Juni, D. Aujesky, P. Jansen, B. Boland, O. Dalleur, S. Byrne, W. Knol, A. Spinewine, D. O'Mahony, S. Trelle and N. Rodo…	Y
Adams, A. S., E. A. Bayliss, J. A. Schmittdiel, A. Altschuler, W. Dyer, R. Neugebauer, M. Jaffe, J. D. Young, E. Kim and R. W. Grant (2016). "The Diabetes Telephone Study: Design and challenges of a pragmatic cluster randomized trial to improve diabetic peripheral neuropathy treatment." Clinical Trials 13(3): 286-293.	Y
Adams, H. R., S. Defendorf, A. Vierhile, J. W. Mink, F. J. Marshall and E. F. Augustine (2019). "A novel, hybrid, single- and multi-site clinical trial design for CLN3 disease, an ultra-rare lysosomal storage disorder." Clinical Trials 16(5): 555-560.	N	off topic
Adamson, J., T. Van Staa and D. Torgerson (2012). "Assuring the safety and effectiveness of new drugs: Rigorous phase IV trials randomizing general practices to delayed access to new drugs." Journal of Health Services Research and Policy 17(1): 56-59.	N	off topic
Adegbuyi, T. A., J. O. Fadare, E. J. Araromi, A. O. Sijuade, I. Bankole, I. K. Fasuba and R. A. Alabi (2021). "Assessment of Knowledge, Attitude and Practice of Adverse Drug Reaction Reporting Among Healthcare Professionals working in Primary, Secondary and Tertiary Healthcare Facilities in Ekiti State, South-West Nigeria." Hospital Pharmacy 56(6): 751-759.	N	off topic
Adler, A. C., A. N. Yamani, C. D. Sutton, D. M. Guffey and A. Chandrakantan (2020). "Mail-back envelopes for retrieval of opioids after pediatric surgery." Pediatrics 145(3).	N	off topic
Agache, I., C. A. Akdis, M. Akdis, K. Brockow, T. Chivato, S. del Giacco, T. Eiwegger, K. Eyerich, A. Giménez-Arnau, J. Gutermuth, E. Guttman-Yassky, M. Maurer, G. Ogg, P. Y. Ong, L. O’Mahony, J. Schwarze, A. Warner, T. Werfel, O. Palomares, M. Jutel, R. Asero, M. F. Puga, I. Nart, M. Gadina, K. Kabashima and K. Sugita (2021). "EAACI Biologicals Guidelines—dupilumab for children and adults with m…	N	off topic
Ageno, Alicia, Neus Català, and Marcel Pons. 2023. "Acquisition of temporal patterns from electronic health records: an application to multimorbid patients." BMC medical informatics and decision making 23 (1): 189. https://doi.org/10.1186/s12911-023-02287-0. https://search.ebscohost.com/login.aspx?direct=true&AuthType=cookie,ip,shib,uid&db=cmedm&AN=37726756&site=ehost-live&scope=site&authtype=shi…	N	off topic
Aggarwal, P., S. J. Woolford and H. P. Patel (2020). "Multi-Morbidity and Polypharmacy in Older People: Challenges and Opportunities for Clinical Practice." Geriatrics 5(4).	Y
Agomo, C. O., E. Shekarau, N. C. Ogbulafor, N. Abdullahi, B. Oyetunji, C. Okoronkwo, P. Uhomoibhi, and O. A. Mokuolu. 2024. "Compliance With Guidelines on Seasonal Malaria Chemoprevention in Kwara State, Northcentral Nigeria." West African journal of medicine 41 (1): 55-64. https://search.ebscohost.com/login.aspx?direct=true&AuthType=cookie,ip,shib,uid&db=cmedm&AN=38412205&site=ehost-live&scope=s…	N	off topic
Agrawal, V., N. Kumar, B. Lohiya, B. K. Sihag, R. Prajapati, T. B. Singh and G. Subramanian (2016). "Metoprolol vs ivabradine in patients with mitral stenosis in sinus rhythm." International Journal of Cardiology 221: 562-566.	N	off topic
Aguiar, J. P., A. M. Brito, A. P. Martins, H. G. M. Leufkens and F. A. da Costa (2019). "Potentially inappropriate medications with risk of cardiovascular adverse events in the elderly: A systematic review of tools addressing inappropriate prescribing." Journal of Clinical Pharmacy and Therapeutics 44(3): 349-360.	Y
Ahmed, N. O., B. Osman, Y. M. Abdelhai and T. M. H. El-Hadiyah (2017). "Impact of clinical pharmacist intervention in anticoagulation clinic in Sudan." International Journal of Clinical Pharmacy 39(4): 769-773.	Y
Ahumada-Canale, A., C. Vargas, C. Balmaceda, F. Martinez-Mardones, J. C. Plaza-Plaza, S. Benrimoj and V. Garcia-Cardenas (2020). "Medication review with follow-up for cardiovascular outcomes: a trial based cost-utility analysis." Journal of Comparative Effectiveness Research 10(3): 229-242.	Y
Aikens, G. B., M. P. Rivey and C. J. Hansen (2013). "Primary venous thromboembolism prophylaxis in ambulatory cancer patients." Annals of Pharmacotherapy 47(2): 198-209.	N	off topic
Akerblad, A. C., F. Bengtsson, L. Ekselius and L. von Knorring (2003). "Effects of an educational compliance enhancement programme and therapeutic drug monitoring on treatment adherence in depressed patients managed by general practitioners." International Clinical Psychopharmacology 18(6): 347-354.	Y
Al Hamid, A., M. Ghaleb, H. Aljadhey and Z. Aslanpour (2014). "A systematic review of hospitalization resulting from medicine-related problems in adult patients." British Journal of Clinical Pharmacology 78(2): 202-217.	N	off topic
Al Khaja, K. A. J., R. P. Sequeira and A. H. H. Damanhori (2012). "Medication prescribing errors pertaining to cardiovascular/antidiabetic medications: a prescription audit in primary care." Fundamental & Clinical Pharmacology 26(3): 410-417.	Y
Al-Azzam, S. I., K. H. Alzoubi, Q. Alefan and R. N. Alzayadeen (2016). "Evaluation of the types and frequency of drug-related problems and the association with gender in patients with chronic diseases attending a primary health care center in Jordan." International Health 8(6): 423-426.	N	off topic
Albaba, H., T. A. Barnes, Z. Veitch, M. C. Brown, S. Shakik, S. Su, H. Naik, T. Wang, M. Liang, A. Perez-Cosio, L. Eng, N. Mittmann, W. Xu, D. Howell and G. Liu (2019). "Acceptability of Routine Evaluations Using Patient-Reported Outcomes of Common Terminology Criteria for Adverse Events and Other Patient-Reported Symptom Outcome Tools in Cancer Outpatients: Princess Margaret Cancer Centre Experi…	N	off topic
Albano, Domenico, Carmen Mallardi, Saif Afat, Paulo Moraes Agnollitto, Damiano Caruso, Roberto Cannella, Serena Carriero, Kalina Chupetlovska, Paola Clauser, Tommaso D'Angelo, Domenico De Santis, Marco Dioguardi Burgio, Ivo Dumic-Cule, Salvatore Claudio Fanni, Stefano Fusco, Marco Gatti, Salvatore Gitto, Sonja Jankovic, Tsvetomir Karagechev, Michail E. Klontzas, Emmanouil Koltsakis, Doris Leithne…	N	off topic
Alfayoumi, Ibrahim, Nicole Henry, Phillip Ieng, and Jeannie K. Lee. 2023. "Community-Based Research: Interviewing Older People in Community Pharmacies." The Senior care pharmacist 38 (9): 378-390. https://doi.org/10.4140/TCP.n.2023.378. https://search.ebscohost.com/login.aspx?direct=true&AuthType=cookie,ip,shib,uid&db=cmedm&AN=37612848&site=ehost-live&scope=site&authtype=shib&custid=s8000044.	N	off topic
Alffenaar, J. W. C., O. W. Akkerman, H. Y. Kim, S. Tiberi and G. B. Migliori (2020). "Precision and personalized medicine and anti-TB treatment: Is TDM feasible for programmatic use?" International Journal of Infectious Diseases 92: S5-S9.	N	off topic
Alffenaar, J. W. C., O. W. Akkerman, R. M. Anthony, S. Tiberi, S. Heysell, M. P. Grobusch, F. G. Cobelens and D. Van Soolingen (2017). "Individualizing management of extensively drug-resistant tuberculosis: diagnostics, treatment, and biomarkers." Expert Review of Anti-Infective Therapy 15(1): 11-21.	N	off topic
Alhashimi, R., S. Thoota, T. Ashok, V. Palyam, A. T. Azam, O. Odeyinka and I. Sange (2022). "Comorbidity of Epilepsy and Depression: Associated Pathophysiology and Management." Cureus Journal of Medical Science 14(1).	N	off topic
Alhmoud, E., S. Khalifa and A. A. Bahi (2015). "Prevalence and predictors of potentially inappropriate medications among home care elderly patients in Qatar." International Journal of Clinical Pharmacy 37(5): 815-821.	Y
Ali, R. A., Z. Jalal and V. Paudyal (2020). "Barriers to monitoring and management of cardiovascular and metabolic health of patients prescribed antipsychotic drugs: a systematic review." BMC Psychiatry 20(1).	N	off topic
Al-Jumah, K. A. and N. A. Qureshi (2012). "Impact of pharmacist interventions on patients' adherence to antidepressants and patient-reported outcomes: a systematic review." Patient Preference and Adherence 6: 87-100.	Y
Allen EN, Chandler CIR, Mandimika N, Leisegang C, Barnes K. Eliciting adverse e&ects data from participants in clinical trials. Cochrane Database of Systematic Reviews 2018, Issue 1. Art. No.: MR000039. DOI: 10.1002/14651858.MR000039.pub2	Y
Allen-Graham, J., L. Mitchell, N. Heriot, R. Armani, D. Langton, M. Levinson, A. Young, J. A. Smith, T. Kotsimbos and J. W. Wilson (2018). "Electronic health records and online medical records: an asset or a liability under current conditions?" Australian health review : a publication of the Australian Hospital Association 42(1): 59-65.	N	off topic
Almeida, O. P., A. H. Ford, V. Hirani, V. Singh, F. M. VanBockxmeer, K. McCaul and L. Flicker (2014). "B vitamins to enhance treatment response to antidepressants in middle-aged and older adults: Results from the B-VITAGE randomised, double-blind, placebo-controlled trial." British Journal of Psychiatry 205(6): 450-457.	N	off topic
Almohaish, Sulaiman, Aaron M. Cook, Gretchen M. Brophy, and Denise H. Rhoney. 2023. "Personalized antiseizure medication therapy in critically ill adult patients." Pharmacotherapy 43 (11): 1166-1181. https://doi.org/10.1002/phar.2797. https://search.ebscohost.com/login.aspx?direct=true&AuthType=cookie,ip,shib,uid&db=cmedm&AN=36999346&site=ehost-live&scope=site&authtype=shib&custid=s8000044.	N	off topic
Alnajjar, M. S., L. M. Zamzoum and D. A. Saeed (2019). "Barriers to adverse drug reaction reporting in community practice in the UAE." Journal of Pharmaceutical Health Services Research 10(3): 373-380.	N	off topic
Alonso Roca, R., C. A. Figueroa Guerrero, V. Mainar De Paz, M. P. Arribas García, L. Sánchez Perruca, R. Rodríguez Barrientos, M. Casado López and A. M. Pedraza Flechas (2015). "Quality control of oral anticoagulant therapy in Primary Care in Madrid City, Spain: CHRONOS-TAO study." Medicina Clinica 145(5): 192-197.	N	off topic
Alonso-Coello, P., Q. Zhou and G. Guyatt (2012). "Home-monitoring of oral anticoagulation vs. dabigatran: An indirect comparison." Thrombosis and Haemostasis 108(4): 647-653.	Y
Alorfi, Nasser M., Roaya S. Alqurashi, and Alanood S. Algarni. 2023. "Assessment of community pharmacists' knowledge about drug-drug interactions in Jeddah, Saudi Arabia." Frontiers in pharmacology 14: 1209318. https://doi.org/10.3389/fphar.2023.1209318. https://search.ebscohost.com/login.aspx?direct=true&AuthType=cookie,ip,shib,uid&db=cmedm&AN=37324452&site=ehost-live&scope=site&authtype=shib&cu…	N	off topic
Alotaibi, Fawaz M., Zainab M. Bukhamsin, Alanoud Nasser Alsharafaa, Ibrahim M. Asiri, Sawsan M. Kurdi, Dhafer M. Alshayban, Mohammed M. Alsultan, Bassem A. Almalki, Wafa Ali Alzlaiq, and Mansour M. Alotaibi. 2023. "Knowledge, Attitude, and Perception of Health Care Providers Providing Medication Therapy Management (MTM) Services to Older Adults in Saudi Arabia." Healthcare (Basel, Switzerland) 11…	N	off topic
Alqahtani MN, Barry HE, Hughes CM. Selection of outcome measurement instruments for a core outcome set for trials aimed at improving appropriate polypharmacy in older people in primary care: a Delphi consensus study. International journal of clinical pharmacy. 2024;46(6):1391–9.	Y
Alqenae, F. A., D. Steinke and R. N. Keers (2020). "Prevalence and Nature of Medication Errors and Medication-Related Harm Following Discharge from Hospital to Community Settings: A Systematic Review." Drug Safety 43(6): 517-537.	N	off topic
Al‐Qudah, R. A., D. Al‐Badriyeh, F. M. Al‐Ali, S. M. Altawalbeh and I. A. Basheti (2020). "Cost‐benefit analysis of clinical pharmacist intervention in preventing adverse drug events in the general chronic diseases outpatients." Journal of evaluation in clinical practice 26(1): 115-124.	Y
Alsaidan, J., J. Portlock, H. S. Aljadhey, N. A. Shebl and B. D. Franklin (2018). "Systematic review of the safety of medication use in inpatient, outpatient and primary care settings in the Gulf Cooperation Council countries." Saudi Pharmaceutical Journal 26(7): 977-1011.	N	off topic
Alshammari, H., E. Al-Saeed, Z. Ahmed and Z. Aslanpour (2021). "Reviewing Potentially Inappropriate Medication in Hospitalized Patients Over 65 Using Explicit Criteria: A Systematic Literature Review." Drug Healthcare and Patient Safety 13: 183-210.	Y
Alsultan, A., W. A. Alghamdi, J. Alghamdi, A. F. Alharbi, A. Aljutayli, A. Albassam, O. Almazroo and S. Alqahtani (2020). "Clinical pharmacology applications in clinical drug development and clinical care: A focus on Saudi Arabia." Saudi Pharmaceutical Journal 28(10): 1217-1227.	Y
Altavela, J. L., M. K. Jones and M. Ritter (2008). "A Prospective Trial of a Clinical Pharmacy Intervention in a Primary Care Practice in a Capitated Payment System." Journal of Managed Care Pharmacy 14(9): 831-843.	Y
Altındiş, M., Z. Karacaer, S. Kaygusuz, F. G. Aslan and S. Altındiş (2017). "Evaluation of the approaches and knowledge level of tuberculosis diagnosis and treatment of infectious disease research assistants and specialist physicians." Tuberkuloz ve Toraks 65(4): 301-307.	N	off topic
Amador-Fernández, Noelia, Mathilde Escaith, Elodie Simi, Patricia Quintana-Bárcena, and Jérôme Berger. 2023. "Evaluation of an enhanced service for medication review with follow up in Swiss community pharmacies: Pre-post study protocol." PloS one 18 (10): e0292037. https://doi.org/10.1371/journal.pone.0292037. https://search.ebscohost.com/login.aspx?direct=true&AuthType=cookie,ip,shib,uid&db=cmed…	N	off topic
Amati, Francesco, Francesco Bindo, Anna Stainer, Andrea Gramegna, Marco Mantero, Mattia Nigro, Linda Bussini, Michele Bartoletti, Francesco Blasi, and Stefano Aliberti. 2023. "Identify Drug-Resistant Pathogens in Patients with Community-Acquired Pneumonia." Advances in respiratory medicine 91 (3): 224-238. https://doi.org/10.3390/arm91030018. https://search.ebscohost.com/login.aspx?direct=true&Au…	N	off topic
Ambrosioni, E., M. Bombelli, G. Cerasola, F. Cipollone, C. Ferri, I. Grazioli, C. Leprotti, G. Mancia, G. Melzi, A. Mugellini, G. Mulè, G. Palasciano, A. Salvetti and B. Trimarco (2010). "Ambulatory monitoring of systolic hypertension in the elderly: Eprosartan/hydrochlorothiazide compared with losartan/hydrochlorothiazide (INSIST trial)." Advances in therapy 27(6): 365-380.	N	off topic
Ames, H. M. R., M. Zuske, J. D. King, P. Steinmann and X. Bosch-Capblanch (2019). Community and Drug Distributor Perceptions and Experiences of Mass Drug Administration for the Elimination of Lymphatic Filariasis: A Rapid Review of Qualitative Research. Advances in Parasitology. 103: 117-149.	N	off topic
Amico, K. R. (2012). "Adherence to preexposure chemoprophylaxis: The behavioral bridge from efficacy to effectiveness." Current Opinion in HIV and AIDS 7(6): 542-548.	N	off topic
Amoako, A., D. Ortiz-Paredes, K. Engler, B. Lebouché and M. B. Klein (2021). "Patient and provider perceived barriers and facilitators to direct acting antiviral hepatitis C treatment among priority populations in high income countries: A knowledge synthesis." International Journal of Drug Policy 96.	N	off topic
Anand, A., H. J. Brandwood and M. Jameson Evans (2017). "Improving Patient Involvement in the Drug Development Process: Case Study of Potential Applications from an Online Peer Support Network." Clinical Therapeutics 39(11): 2181-2188.	N	off topic
Anderegg, S. V., D. E. Demik, B. L. Carter, J. D. Dawson, K. Farris, C. Shelsky and P. Kaboli (2013). "Acceptance of recommendations by inpatient pharmacy case managers: Unintended consequences of hospitalist and specialist care." Pharmacotherapy 33(1): 11-21.	N	off topic
Anderson, J. (2018). "The Pharmacokinetic Properties of Glucagon-like Peptide-1 Receptor Agonists and Their Mode and Mechanism of Action in Patients with Type 2 Diabetes." The Journal of family practice 67(6): S8-S13.	N	off topic
Anderson, J. L., P. R. Reid, E. V. Platia, M. Akhtar, J. N. Ruskin, S. F. Schaal, P. Jueng, R. A. Long and T. L. Wenger (1985). "Meobentine sulfate: antiarrhythmic and electrophysiologic effects assessed by programmed electrical stimulation and ambulatory monitoring in patients with complex ventricular tachyarrhythmia. Report of a multicenter evaluation." American heart journal 110(4): 774-784.	N	off topic
Anderson, S. E., B. Lubberts, A. D. Strong, D. Guss, A. H. Johnson and C. W. DiGiovanni (2019). "Adverse Events and Their Risk Factors Following Intra-articular Corticosteroid Injections of the Ankle or Subtalar Joint." Foot and Ankle International 40(6): 622-628.	Y
Anderson, Timothy S., Brianna X. Wang, Julia H. Lindenberg, Shoshana J. Herzig, Dylan M. Berens, and Mara A. Schonberg. 2024. "Older Adult and Primary Care Practitioner Perspectives on Using, Prescribing, and Deprescribing Opioids for Chronic Pain." JAMA network open 7 (3): e241342. https://doi.org/10.1001/jamanetworkopen.2024.1342. https://search.ebscohost.com/login.aspx?direct=true&AuthType=coo…	N	off topic
Andersson, M. L., Y. Böttiger, J. D. Lindh, B. Wettermark and B. Eiermann (2013). "Impact of the drug-drug interaction database SFINX on prevalence of potentially serious drug-drug interactions in primary health care." European journal of clinical pharmacology 69(3): 565-571.	Y
Anrys, P., G. Strauven, B. Boland, O. Dalleur, A. Declercq, J. M. Degryse, J. De Lepeleire, S. Henrard, V. Lacour, S. Simoens, N. Speybroeck, K. Vanhaecht, A. Spinewine and V. Foulon (2016). "Collaborative approach to Optimise MEdication use for Older people in Nursing homes (COME-ON): study protocol of a cluster controlled trial." Implementation Science 11.	N	off topic
Anthony, G., J. K. Aronson, R. Brittain, C. Heneghan, and G. C. Richards. 2024. "Preventable suicides involving medicines: A systematic case series of coroners' reports in England and Wales." Public health in practice (Oxford, England) 7: 100491. https://doi.org/10.1016/j.puhip.2024.100491. https://search.ebscohost.com/login.aspx?direct=true&AuthType=cookie,ip,shib,uid&db=cmedm&AN=38628605&site=e…	N	off topic
Apenteng, Patricia, Saverio Virdone, John Camm, Keith A. A. Fox, Jean-Pierre Bassand, Alexander G. G. Turpie, Seil Oh, Marianne Brodmann, Frank Cools, Antonio C. P. Barretto, Jørn Nielsen, Sylvia Haas, Gloria Kayani, Karen S. Pieper, and Ajay K. Kakkar. 2023. "Determinants and clinical outcomes of patients who refused anticoagulation: findings from the global GARFIELD-AF registry." Open heart 10 …	N	off topic
Appiah, Maxwell Afranie, Joshua Appiah Arthur, Delphine Gborgblorvor, Emmanuel Asampong, Gideon Kye-Duodu, Edward Mberu Kamau, and Phyllis Dako-Gyeke. 2023. "Barriers to tuberculosis treatment adherence in high-burden tuberculosis settings in Ashanti region, Ghana: a qualitative study from patient's perspective." BMC public health 23 (1): 1317. https://doi.org/10.1186/s12889-023-16259-6. https://…	N	off topic
Arabyat, R. M., A. Sanchez Martinez and M. B. Nusair (2020). "Adverse drug event reporting by pharmacists: a systematic literature review." Journal of Pharmaceutical Health Services Research 11(1): 5-23.	Y
Argoff, C. E., D. P. Alford, J. Fudin, J. A. Adler, M. J. Bair, R. C. Dart, R. Gandolfi, B. H. McCarberg, S. P. Stanos, J. A. Gudin, R. C. Polomano and L. R. Webster (2018). "Rational urine drug monitoring in patients receiving opioids for chronic pain: Consensus recommendations." Pain Medicine (United States) 19(1): 97-117.	N	off topic
Arik, M., E. Bamenyekanye, A. Fimbo, J. Kabatende, A. S. Kijo, B. Simai, F. Siyoi, S. Azatyan, A. Ambali, E. Cooke, J. H. Mashingia, J. P. Mwesigye, M. Ndomondo-Sigonda, H. Sillo, S. Sonoiya, P. Tanui, M. Ward and T. Delano (2020). "Optimizing the East African Community’s Medicines Regulatory Harmonization initiative in 2020–2022: A Roadmap for the Future." PLoS Medicine 17(8).	N	off topic
Aruldas, K., A. R. Means, A. Titus, Y. Jacob, R. Rajendiran, J. Johnson, M. Emmanuel-Fabula, S. P. Kaliappan, S. K. Juvekar, G. Kang, J. L. Walson and S. S. R. Ajjampur (2020). "Gender differences in the perceived need for community-wide deworming: Formative qualitative research from the DeWorm3 study, India." Plos Neglected Tropical Diseases 14(11).	N	off topic
Aruldasid, K., A. R. Means, A. Titus, Y. Jacob, R. Rajendiran, J. Johnson, M. Emmanuel-Fabula, S. P. Kaliappan, S. K. Juvekar, G. Kang, J. L. Walson and S. S. R. Ajjampur (2020). "Gender differences in the perceived need for community-wide deworming: Formative qualitative research from the DeWorm3 study, India." PLoS Neglected Tropical Diseases 14(11): 1-14.	N	off topic
Asamoah-Boaheng, M., O. A. Badejo, L. V. Bell, N. Buckley, J. W. Busse, T. S. Campbell, K. Corace, L. Cooper, D. Flusk, D. A. Garcia, M. A. Hossain, A. Iorio, K. L. Lavoie, P. A. Poulin, B. Skidmore and J. A. Rash (2021). "Interventions to Influence Opioid Prescribing Practices for Chronic Noncancer Pain: A Systematic Review and Meta-Analysis." American Journal of Preventive Medicine 60(1): E15-E…	Y
Asnis, G. M., E. Caneva and M. A. Henderson (2016). "A review of antidepressant-induced urinary hesitancy: A focus on levomilnacipran ER including two case presentations(5633)." Expert Opinion on Drug Safety 15(5): 717-725.	Y
Aspiroz, E. L., D. S. Buelga, S. C. Figueroa, R. M. L. Galera, E. R. Pascuet, A. D. G. Hurle and M. J. G. Sanchez (2011). "Population Pharmacokinetics of Lopinavir/Ritonavir (Kaletra) in HIV-Infected Patients." Therapeutic Drug Monitoring 33(5): 573-582.	N	off topic
Assi, S. B., Y. T. Aba, J. C. Yavo, A. F. Nguessan, N. B. Tchiekoi, K. M. San, E. Bissagnene, S. Duparc, V. Lameyre and M. A. Tanoh (2017). "Safety of a fixed-dose combination of artesunate and amodiaquine for the treatment of uncomplicated Plasmodium falciparum malaria in real-life conditions of use in Cote d'Ivoire." Malaria Journal 16.	N	off topic
Assiri, G. A., N. A. Shebl, M. A. Mahmoud, N. Aloudah, E. Grant, H. Aljadhey and A. Sheikh (2018). "What is the epidemiology of medication errors, error-related adverse events and risk factors for errors in adults managed in community care contexts? A systematic review of the international literature." BMJ Open 8(5).	N	off topic
Atal, S., Z. Fatima and S. Balakrishnan (2020). "Approval of Itolizumab for COVID-19: A Premature Decision or Need of The Hour?" BioDrugs 34(6): 705-711.	N	off topic
Atmaja DS, Yulistiani, Suharjono, Zairina E. Detection tools for prediction and identification of adverse drug reactions in older patients: a systematic review and meta-analysis. Scientific reports. 2022;12(1):13189–10.	Y
Aubry, R. E., L. Scott and E. Cassidy (2017). "Lithium monitoring patterns in the United Kingdom and Ireland: Can shared care agreements play a role in improving monitoring quality? A systematic review." Irish Journal of Psychological Medicine 34(2): 127-140.	Y
Augustine, J. J. and D. E. Hricik (2012). Minimization of immunosuppression. Kidney Transplantation: Challenging the Future: 208-218.	N	off topic
Aurich, B., D. Apele-Freimane, T. Banaschewski, L. Chouchana, S. Day, F. Kaguelidou, L. E. Kelly, J. M. Kindblom, A. Neubert and I. C. K. Wong "c4c: Paediatric pharmacovigilance: Methodological considerations in research and development of medicines for children - A c4c expert group white paper." British Journal of Clinical Pharmacology.	N	off topic
Aurich-Barrera, B., L. V. Wilton and S. A. W. Shakir (2009). "Use and Risk Management of Carvedilol for the Treatment of Heart Failure in the Community in England Results from a Modified Prescription-Event Monitoring Study." Drug Safety 32(1): 43-54.	Y
Aurora, S. K., S. B. Shrewsbury, S. Ray, N. Hindiyeh and L. Nguyen (2021). "A link between gastrointestinal disorders and migraine: Insights into the gut–brain connection." Headache 61(4): 576-589.	N	off topic
Avery, A. J., S. Rodgers, J. A. Cantrill, S. Armstrong, K. Cresswell, M. Eden, R. A. Elliott, R. Howard, D. Kendrick, C. J. Morris, R. J. Prescott, G. Swanwick, M. Franklin, K. Putman, M. Boyd and A. Sheikh (2012). "A pharmacist-led information technology intervention for medication errors (PINCER): a multicentre, cluster randomised, controlled trial and cost-effectiveness analysis." Lancet 379(9…	Y
Avery, C. L., J. S. Der, E. A. Whitsel and T. Stürmer (2014). "Comparison of study designs used to detect and characterize pharmacogenomic interactions in nonexperimental studies: A simulation study." Pharmacogenetics and Genomics 24(3): 146-155.	N	off topic
Awdishu, L., C. R. Coates, A. Lyddane, K. Tran, C. E. Daniels, J. Lee and R. El-Kareh (2016). "The impact of real-time alerting on appropriate prescribing in kidney disease: a cluster randomized controlled trial." Journal of the American Medical Informatics Association 23(3): 609-616.	Y
Awni, W. M., W. L. St Peter, D. R. Guay, M. T. Kenny and G. R. Matzke (1991). "Teicoplanin measurement in patients with renal failure: comparison of fluorescence polarization immunoassay, microbiological assay, and high-performance liquid chromatographic assay." Therapeutic drug monitoring 13(6): 511-517.	N	off topic
Ayre, Matthew J., Penny J. Lewis, Denham L. Phipps, and Richard N. Keers. 2023. "unDerstandIng the cauSes of mediCation errOrs and adVerse drug evEnts for patients with mental illness in community caRe (DISCOVER): a qualitative study." Frontiers in psychiatry 14: 1241445. https://doi.org/10.3389/fpsyt.2023.1241445. https://search.ebscohost.com/login.aspx?direct=true&AuthType=cookie,ip,shib,uid&db…	N	off topic
Aziz, Muhammad Majid, Muhammad Fawad Rasool, Muteb Alanazi, Tareq Nafea Alharby, Jowaher Alanazi, and Bader Huwaimel. 2023. "Evaluating the Counseling Standards and Ability of Pharmacy Staff to Detect Antibiotic-Drugs Interactions: A Simulated Client Study from Pakistan." Antibiotics (Basel, Switzerland) 12 (5). https://doi.org/10.3390/antibiotics12050931. https://search.ebscohost.com/login.aspx?…	N	off topic
Azmatullah, A., F. N. Qamar, D. Thaver, A. K. Zaidi and Z. A. Bhutta (2015). "Systematic review of the global epidemiology, clinical and laboratory profile of enteric fever." Journal of Global Health 5(2): 107-118.	N	off topic
Bagheri, Haleh. 2024. "Patient's reporting of adverse drug reactions: Which added value in 2023?" Therapie 79 (2): 155-159. https://doi.org/10.1016/j.therap.2023.09.009. https://search.ebscohost.com/login.aspx?direct=true&AuthType=cookie,ip,shib,uid&db=cmedm&AN=38036329&site=ehost-live&scope=site&authtype=shib&custid=s8000044.	N	off topic
Bahrani, E., C. E. Nunneley, S. Hsu and J. S. Kass (2016). "Cutaneous Adverse Effects of Neurologic Medications." CNS Drugs 30(3): 245-267.	N	off topic
Bailey, S. C., M. K. Paasche-Orlow, W. G. Adams, S. A. Brokenshire, R. P. Hickson, C. U. Oramasionwu, L. M. Curtis, M. J. Kwasny and M. S. Wolf (2016). "The electronic medication complete communication (EMC2) study: Rationale and methods for a randomized controlled trial of a strategy to promote medication safety in ambulatory care." Contemporary Clinical Trials 51: 72-77.	Y
Baker, D. E. (2019). "Omadacycline." Hospital Pharmacy 54(2): 80-87.	N	off topic
Baker, T. B., M. E. Piper, J. H. Stein, S. S. Smith, D. M. Bolt, D. L. Fraser and M. C. Fiore (2016). "Effects of nicotine patch vs varenicline vs combination nicotine replacement therapy on smoking cessation at 26 weeks: A randomized clinical trial." JAMA - Journal of the American Medical Association 315(4): 371-379.	N	off topic
Baker, W. L. and W. B. White (2012). "Azilsartan medoxomil for treating hypertension-clinical implications of recent trials." US Cardiology 9(1): 16-21.	N	off topic
Balaji, Seetharaman. 2023. "Metabophore-mediated retro-metabolic ('MeMeReMe') approach in drug design." Drug discovery today 28 (10): 103736. https://doi.org/10.1016/j.drudis.2023.103736. https://search.ebscohost.com/login.aspx?direct=true&AuthType=cookie,ip,shib,uid&db=cmedm&AN=37586644&site=ehost-live&scope=site&authtype=shib&custid=s8000044.	N	off topic
Balan, S. (2021). "Knowledge, attitude and practice of Malaysian healthcare professionals toward adverse drug reaction reporting: a systematic review." International Journal of Pharmacy Practice 29(4): 308-320.	N	off topic
Baldwin, L. M., B. Mollis, E. Witwer, J. R. Halladay, T. Ludden, N. Elder, H. Tapp, K. E. Donahue, D. Johnson, K. Mottus, A. L. Olson, E. N. Waddell and R. J. Dolor (2020). "Increasing collaboration on substance use disorder research with primary care practices through the National Drug Abuse Treatment Clinical Trials Network." Journal of Substance Abuse Treatment 112: 34-40.	N	off topic
Ball, P. (2003). "Efficacy and safety of Levofloxacin in the context of other contemporary fluoroquinolones: A review." Current Therapeutic Research-Clinical and Experimental 64(9): 646-661.	N	off topic
Ball, P., R. Stahlmann, R. Kubin, S. Choudhri and R. Owens (2004). "Safety profile of oral and intravenous moxifloxacin: Cumulative data from clinical trials and postmarketing studies." Clinical Therapeutics 26(7): 940-950.	N	off topic
Ball, Robert, Andrew H. Talal, Oanh Dang, Monica Muñoz, and Marianthi Markatou. 2024. "Trust but Verify: Lessons Learned for the Application of AI to Case-Based Clinical Decision-Making From Postmarketing Drug Safety Assessment at the US Food and Drug Administration." Journal of medical Internet research 26: e50274. https://doi.org/10.2196/50274. https://search.ebscohost.com/login.aspx?direct=tru…	N	off topic
Ball, S. J., J. A. McCauley, M. Pruitt, J. W. Zhang, J. Marsden, K. S. Barth, P. D. Mauldin, M. Gebregziabher and W. P. Moran (2021). "The use of an integrated opioid and medical marijuana prescription drug monitoring program." Journal of the American Pharmacists Association 61(4): 418-+.	N	off topic
Bally, L., H. Thabit and R. Hovorka (2016). "Role of dual-hormone closed-loop delivery system in the future." Diabetes Technology and Therapeutics 18(8): 452-454.	N	off topic
Bandarra, Ana, César Costa, Kristina Angelova, Lília Leonardo, and Margarida Espírito-Santo. 2024. "Exploring Adverse Drug Reactions in Psychotropic Medications: A Retrospective Analysis of Portuguese Pharmacovigilance Data." Healthcare (Basel, Switzerland) 12 (8). https://doi.org/10.3390/healthcare12080808. https://search.ebscohost.com/login.aspx?direct=true&AuthType=cookie,ip,shib,uid&db=cmedm&…	N	off topic
Banerjee, A. K., S. Okun, I. R. Edwards, P. Wicks, M. Y. Smith, S. J. Mayall, B. Flamion, C. Cleeland and E. Basch (2013). "Patient-reported outcome measures in safety event reporting: PROSPER consortium guidance." Drug Safety 36(12): 1129-1149.	Y
Banet, G. A., A. D. Waterman, P. E. Milligan, S. K. Gatchel, B. F. Gage, G. A. Banet, A. D. Waterman, P. E. Milligan, S. K. Gatchel and B. F. Gage (2003). "Warfarin dose reduction vs watchful waiting for mild elevations in the international normalized ratio." CHEST 123(2): 499-503.	N	off topic
Bang, Y. J., J. Y. Cho, Y. H. Kim, J. W. Kim, M. D. Bartolomeo, J. A. Ajani, K. Yamaguchi, A. Balogh, T. Sanchez and M. Moehler (2017). "Efficacy of sequential ipilimumab monotherapy versus best supportive care for unresectable locally advanced/metastatic gastric or gastroesophageal junction cancer." Clinical Cancer Research 23(19): 5671-5678.	N	off topic
Bannwarth, B., R. Treves, L. Euller-Ziegler, D. Rolland, P. Ravaud and M. Dougados (2003). "Adverse events associated with rofecoxib therapy - Results of a large study in community-derived osteoarthritic patients." Drug Safety 26(1): 49-54.	Y
Bansal, Neetu, Stephen M. Campbell, Chiu-Yi Lin, Darren M. Ashcroft, and Li-Chia Chen. 2024. "Development of prescribing indicators related to opioid-related harm in patients with chronic pain in primary care-a modified e-Delphi study." BMC medicine 22 (1): 5. https://doi.org/10.1186/s12916-023-03213-x. https://search.ebscohost.com/login.aspx?direct=true&AuthType=cookie,ip,shib,uid&db=cmedm&AN=38…	N	off topic
Baptista, Rafael, Mary Williams, and Jayne Price. 2023. "Improving the impact of pharmacy interventions in hospitals." BMJ open quality 12 (4). https://doi.org/10.1136/bmjoq-2023-002276. https://search.ebscohost.com/login.aspx?direct=true&AuthType=cookie,ip,shib,uid&db=cmedm&AN=37940333&site=ehost-live&scope=site&authtype=shib&custid=s8000044.	N	off topic
Barberan, J., J. Mensa, C. Farinas, P. Llinares, P. Olaechea, M. Palomar, M. J. Torres, E. Moreno, R. Serrano and J. A. G. Rodriguez (2008). "Recommendations of antimicrobial treatment in patients allergic to beta-lactam antibiotics." Revista Espanola De Quimioterapia 21(1): 60-82.	N	off topic
Bardaji, A., Q. Bassat, P. L. Alonso and C. Menendez (2012). "Intermittent preventive treatment of malaria in pregnant women and infants: making best use of the available evidence." Expert Opinion on Pharmacotherapy 13(12): 1719-1736.	N	off topic
Barletta, J. F. and D. A. Sclar (2014). "Use of Proton Pump Inhibitors for the Provision of Stress Ulcer Prophylaxis: Clinical and Economic Consequences." Pharmacoeconomics 32(1): 5-13.	N	off topic
Barras, M. A., D. Serisier, S. Hennig, K. Jess and R. L. G. Norris (2016). "Bayesian estimation of tobramycin exposure in patients with cystic fibrosis." Antimicrobial Agents and Chemotherapy 60(11): 6698-6702.	N	off topic
Barrera, B. A., L. Wilton, S. Harris and S. A. W. Shakir (2005). "Prescription-event monitoring study on 13,164 patients prescribed risedronate in primary care in England." Osteoporosis International 16(12): 1989-1998.	Y
Barrett, R. and H. Aldamkhi (2021). "An Evaluation of the Knowledge and Perceptions of Pharmacy Staff and Pre-Registration Students of E-Cigarettes Use: A Systematic Review." Tobacco Use Insights 14.	N	off topic
Bart, R., C. Bartl and R. Gradinger (2009). "Drug-induced osteopathies. Drugs, pathogenesis, forms, diagnosis, prevention and therapy." Orthopade 38(12): 1245-1260.	Y
Basheti, I. A., O. K. I. Tadros and S. Aburuz (2016). "Value of a Community-Based Medication Management Review Service in Jordan: A Prospective Randomized Controlled Study." Pharmacotherapy 36(10): 1075-1086.	Y
Basourakos, S. P., M. N. Alshak, P. J. Lewicki, E. Cheng, M. Tzeng, A. P. DeRosa, M. J. Allaway, A. E. Ross, E. M. Schaeffer, H. D. Patel, J. C. Hu and M. A. Gorin (2022). "Role of Prophylactic Antibiotics in Transperineal Prostate Biopsy: A Systematic Review and Meta-analysis." European Urology Open Science 37: 53-63.	N	off topic
Bassetti, M., G. Poulakou and J. F. Timsit (2016). "Focus on antimicrobial use in the era of increasing antimicrobial resistance in ICU." Intensive Care Medicine 42(6): 955-958.	N	off topic
Bastida, C., D. Soy and A. Torres (2020). "The safety of antimicrobials for the treatment of community-acquired pneumonia." Expert Opinion on Drug Safety 19(5): 577-587.	N	off topic
Bayane, Yadeta Babu, Wakuma Wakene Jifar, Robera Demissie Berhanu, and Dame Habtamu Rikitu. 2024. "Antiseizure adverse drug reaction and associated factors among epileptic patients at Jimma Medical Center: a prospective observational study." Scientific reports 14 (1): 11592. https://doi.org/10.1038/s41598-024-61393-9. https://search.ebscohost.com/login.aspx?direct=true&AuthType=cookie,ip,shib,uid…	N	off topic
Bayliss, E. A., S. M. Shetterly, M. L. Drace, J. Norton, A. R. Green, E. Reeve, L. A. Weffald, L. Wright, M. L. Maciejewski, O. C. Sheehan, J. L. Wolff, K. S. Gleason, C. Kraus, M. Maiyani, M. Du Vall and C. M. Boyd (2020). "The OPTIMIZE patient- And family-centered, primary care-based deprescribing intervention for older adults with dementia or mild cognitive impairment and multiple chronic cond…	Y
Bayoumi, I., M. A. Balas, S. M. Handler, L. Dolovich, B. Hutchison and A. Holbrook (2014). "The effectiveness of computerized drug-lab alerts: A systematic review and meta-analysis." International Journal of Medical Informatics 83(6): 406-415.	Y
Bayraktar Ekincioǧlu, A. and S. Hudson (2013). "Design and evaluation of monitoring programme for methotrexate users in the arthritic population - A study at the primary and the secondary care interface." Turkish Journal of Pharmaceutical Sciences 10(1): 125-136.	Y
Beaudrie-Nunn, Aeryana N., Erin D. Wieruszewski, Emily J. Woods, Fernanda Bellolio, Kristin C. Mara, and Elizabeth A. Canterbury. 2023. "Efficacy of analgesic and sub-dissociative dose ketamine for acute pain in the emergency department." The American journal of emergency medicine 70: 133-139. https://doi.org/10.1016/j.ajem.2023.05.026. https://search.ebscohost.com/login.aspx?direct=true&AuthType…	N	off topic
Becerra, J., F. Martinez, M. Bohorquez, M. L. Guevara and E. Ramirez (2012). "VALIDATION OF A METHODOLOGY FOR INPATIENT PHARMACOTHERAPY FOLLOW-UP." Vitae-Revista De La Facultad De Quimica Farmaceutica 19(3): 261-269.	Y
Bediako-Bowan, A. A. A., E. Owusu, A. K. Labi, N. Obeng-Nkrumah, G. Sunkwa-Mills, S. Bjerrum, J. A. Opintan, C. Bannerman, K. Mølbak, J. A. L. Kurtzhals and M. J. Newman (2019). "Antibiotic use in surgical units of selected hospitals in Ghana: A multi-centre point prevalence survey." BMC Public Health 19(1).	N	off topic
Behnoush, Amir Hossein, Elham Bazmi, Mehdi Forouzesh, Steven A. Koehler, Seyed Jalil Monabati, and Behnam Behnoush. 2023. "Impact of COVID-19 on poisoning-related mortality in Iran: An interrupted time series study." The International journal on drug policy 117: 104051. https://doi.org/10.1016/j.drugpo.2023.104051. https://search.ebscohost.com/login.aspx?direct=true&AuthType=cookie,ip,shib,uid&db…	N	off topic
Bellantuono, C., R. Fiorio, P. Williams, N. Martini and L. Bozzini (1987). "Psychotropic drug monitoring in general practice in Italy: a two-year study." Family practice 4(1): 41-49.	Y
Belum, V. R., A. Cercek, V. Sanz-Motilva and M. E. Lacouture (2013). "Dermatologic adverse events to targeted therapies in lower gi cancers: Clinical presentation and management." Current Treatment Options in Oncology 14(3): 389-404.	Y
Bender, B. S. (1992). "Outpatient management of patients infected with human immunodeficiency virus." The Journal of family practice 34(4): 464.	N	off topic
Bendersky, M., L. Juncos, G. D. Waisman, D. Piskorz, R. Lopez-Santi, O. Montaña, G. Caruso, M. Kotetzky, M. Penna and R. Gomez (2012). "[Abpm and duration of the antihypertensive effect: a study with a new formulation of sustained release losartan (CRONOS)]." Revista de la Facultad de Ciencias Médicas (Córdoba, Argentina) 69(4): 213-218.	N	off topic
Benetos, A., P. Rossignol, A. Cherubini, L. Joly, T. Grodzicki, C. Rajkumar, T. E. Strandberg and M. Petrovic (2015). "Polypharmacy in the Aging Patient Management of Hypertension in Octogenarians." Jama-Journal of the American Medical Association 314(2): 170-180.	N	off topic
Benich, J. J., S. W. Bragg and J. R. Freedy (2016). "Psychopharmacology in Primary Care Settings." Primary Care 43(2): 327-+.	N	off topic
Beninger, P. (2018). "Pharmacovigilance: An Overview." Clinical Therapeutics 40(12): 1991-2004.	N	off topic
Benjamin, T. and C. Schumacher (2020). "Characterization of Risk Factors for Genitourinary Infections with Sodium-Glucose Cotransporter-2 Inhibitors." Pharmacotherapy 40(10): 1002-1011.	Y
Bensalah, K., F. Montorsi and S. F. Shariat (2007). "Challenges of cancer biomarker profiling." European Urology 52(6): 1601-1609.	N	off topic
Bentley, S. M., G. L. Pagalilauan and S. A. Simpson (2014). "Major Depression." Medical Clinics of North America 98(5): 981-1005.	N	off topic
Beretta, S., E. Beghi, P. Messina, F. Gerardi, F. Pescini, A. La Licata, L. Specchio, M. Ferrara, M. P. Canevini, K. Turner, F. La Briola, S. Franceschetti, S. Binelli, I. Giglioli, C. A. Galimberti, C. Fattore, G. Zaccara, L. Tramacere, F. Sasanelli, M. Pirovano and C. Ferrarese (2014). "Comprehensive educational plan for patients with epilepsy and comorbidity (EDU-COM): A pragmatic randomised t…	N	off topic
Berghmans, T., M. Evison, T. G. Blum, N. Peled and J. Cadranel (2018). "New drugs in thoracic oncology: needs and knowledge - an online ERS Lung Cancer Assembly survey." Erj Open Research 4(3).	N	off topic
Berglas, N. F., M. F. Battistelli, W. K. Nicholson, M. Sobota, R. D. Urman and S. C. M. Roberts (2018). "The effect of facility characteristics on patient safety, patient experience, and service availability for procedures in non-hospital-affiliated outpatient settings: A systematic." Plos One 13(1).	N	off topic
Berlin, H. A., A. Braun, D. Simeon, L. M. Koran, M. N. Potenza, S. L. McElroy, T. Fong, S. Pallanti and E. Hollander (2013). "A double-blind, placebo-controlled trial of topiramate for pathological gambling." World Journal of Biological Psychiatry 14(2): 121-128.	N	off topic
Bernstein, James S., and Om P. Dhingra. 2024. "A phase III, single-arm, 6-month trial of a wide-dose range oral testosterone undecanoate product." Therapeutic advances in urology 16: 17562872241241864. https://doi.org/10.1177/17562872241241864. https://search.ebscohost.com/login.aspx?direct=true&AuthType=cookie,ip,shib,uid&db=cmedm&AN=38606384&site=ehost-live&scope=site&authtype=shib&custid=s8000…	N	off topic
Bero, L. A., H. L. Lipton and J. A. Bird (1991). "Characterization of geriatric drug-related hospital readmissions." Medical care 29(10): 989-1003.	N	off topic
Berthod, C., B. Kassai, R. Boussageon, L. Adelaide, M. Jacquet-Lagreze, A. Lajoinie and E. Grp (2017). "Justification of off-label antibiotics uses in hospitalized children." Therapie 72(6): 649-658.	N	off topic
Beuscart, J. B., L. G. Pont, S. Thevelin, B. Boland, O. Dalleur, A. W. S. Rutjes, J. I. Westbrook and A. Spinewine (2017). "A systematic review of the outcomes reported in trials of medication review in older patients: the need for a core outcome set." British Journal of Clinical Pharmacology 83(5): 942-952.	Y
Bhatia, S., W. Landier, L. Hageman, Y. Chen, H. Kim, C. L. Sun, N. Kornegay, W. E. Evans, A. L. Angiolillo, B. Bostrom, J. Casillas, G. Lew, K. W. Maloney, L. Mascarenhas, A. K. Ritchey, A. M. Termuhlen, W. L. Carroll, F. L. Wong and M. V. Relling (2015). "Systemic exposure to thiopurines and risk of relapse in children with acute lymphoblastic leukemia: A children's oncology group study." JAMA O…	N	off topic
Bhatt, Kinal Paresh, Fahed Alsoud, Adesh Prashad, Jose Ortega-Tola, Virendra Ravat Singh, Pooja Patel, and George Michel. 2023. "Drug reaction with eosinophilia and systemic symptoms (DRESS): an unusual manifestation of multi-visceral abnormalities and long-term outcome." Discoveries (Craiova, Romania) 11 (1): e170. https://doi.org/10.15190/d.2023.9. https://search.ebscohost.com/login.aspx?direct…	N	off topic
Bhavnani, S. M., A. Prakhya, J. P. Hammel and P. G. Ambrose (2009). "Cost-Effectiveness of daptomycin versus vancomycin and gentamicin for patients with methicillin-resistant Staphylococcus aureus bacteremia and/or endocarditis." Clinical infectious diseases : an official publication of the Infectious Diseases Society of America 49(5): 691-698.	N	off topic
Bhimpuria, Malav. 2024. "Pharmacogenomics in primary care: a quality improvement project at Alconbury and Brampton surgeries 2019-2023." The British journal of general practice : the journal of the Royal College of General Practitioners 74 (suppl 1). https://doi.org/10.3399/bjgp24X737901. https://search.ebscohost.com/login.aspx?direct=true&AuthType=cookie,ip,shib,uid&db=cmedm&AN=38902050&site=eho…	N	off topic
Billups, S. J., T. Delate, C. Newlon, S. Schwiesow, R. Jahnke and A. Nadrash (2013). "Outcomes of a pharmacist-managed medication refill program." Journal of the American Pharmacists Association 53(5): 505-512.	Y
Binkley, N., J. Lappe, R. J. Singh, S. Khosla, D. Krueger, M. K. Drezner and R. D. Blank (2015). "Can vitamin D metabolite measurements facilitate a “treat-to-target” paradigm to guide vitamin D supplementation?" Osteoporosis International 26(5): 1655-1660.	Y
Bizzotto, Nicole, Peter Johannes Schulz, and Gert-Jan de Bruijn. 2023. "The "Loci" of Misinformation and Its Correction in Peer- and Expert-Led Online Communities for Mental Health: Content Analysis." Journal of medical Internet research 25: e44656. https://doi.org/10.2196/44656. https://search.ebscohost.com/login.aspx?direct=true&AuthType=cookie,ip,shib,uid&db=cmedm&AN=37721800&site=ehost-live&s…	N	off topic
Blacher, J., J. M. Halimi, O. Hanon, J. J. Mourad, A. Pathak, B. Schnebert, X. Girerd and A. Soc Francaise Hypertens (2013). "Management of arterial hypertension in adults: 2013 guidelines of the French Society of Arterial Hypertension." Presse Medicale 42(5): 819-825.	N	off topic
Bladin, C. F. and G. A. Donnan (2012). Seizures and stroke. Stroke Syndromes: Third Edition: 158-165.	N	off topic
Blakey, S. A. and J. A. Hixson-Wallace (2000). "Clinical and economic effects of pharmacy services in a geriatric ambulatory clinic." Pharmacotherapy 20(10): 1198-1203.	Y
Blalock, S. J., S. P. Ferreri, C. P. Renfro, J. M. Robinson, J. F. Farley, N. Ray and J. Busby‐Whitehead (2020). "Impact of STEADI‐Rx: A Community Pharmacy‐Based Fall Prevention Intervention." Journal of the American Geriatrics Society 68(8): 1778-1786.	Y
Blanch, B. (2019). Definitions, principles, and concepts of pharmacoepidemiology and pharmacovigilance. Encyclopedia of Pharmacy Practice and Clinical Pharmacy: 329-343.	N	off topic
Blenkinsopp, A., C. Bond and D. K. Raynor (2012). "Medication reviews." British Journal of Clinical Pharmacology 74(4): 573-580.	N	off topic
Blok, Amanda C., Deena Kelly Costa, Nathan C. Wright, Milisa Manojlovich, and Christopher R. Friese. 2023. "Development and Evaluation of a Data-Driven, Interactive Workshop to Facilitate Communication and Teamwork in Ambulatory Medical Oncology Settings." Cancer care research online 3 (3). https://doi.org/10.1097/cr9.0000000000000043. https://search.ebscohost.com/login.aspx?direct=true&AuthType=…	N	off topic
Blom, J. W., C. Muth, P. Glasziou, J. P. McCormack, R. Perera, R. K. E. Poortvliet, M. E. Numans, P. Thürmann, U. Thiem, S. L. Thio, M. Van Driel, M. Beyer, M. Van den Akker and J. A. Knottnerus (2020). "Describing deprescribing trials better: an elaboration of the CONSORT statement." Journal of Clinical Epidemiology 127: 87-95.	N	off topic
Bloomstone, S., K. Anzuoni, N. Cocoros, J. H. Gurwitz, K. Haynes, V. P. Nair, R. Platt, P. A. Rochon, S. Singh and K. M. Mazor (2020). "Prescribing cascades in persons with Alzheimer's disease: engaging patients, caregivers, and providers in a qualitative evaluation of print educational materials." Therapeutic Advances in Drug Safety 11.	N	off topic
Blum, M. R., B. Sallevelt, A. Spinewine, D. O'Mahony, E. Moutzouri, M. Feller, C. Baumgartner, M. Roumet, K. T. Jungo, N. Schwab, L. Bretagne, S. Beglinger, C. E. Aubert, I. Wilting, S. Thevelin, K. Murphy, C. J. A. Huibers, A. C. Drenth-van Maanen, B. Boland, E. Crowley, A. Eichenberger, M. Meulendijk, E. Jennings, L. Adam, M. J. Roos, L. Gleeson, Z. R. Shen, S. Marien, A. J. Meinders, O. Barete…	Y
Blumenthal, K. G., J. L. Kuhlen, Jr., A. A. Weil, C. A. Varughese, D. W. Kubiak, A. Banerji and E. S. Shenoy (2016). "Adverse Drug Reactions Associated with Ceftaroline Use: A 2-Center Retrospective Cohort." Journal of Allergy and Clinical Immunology: In Practice 4(4): 740-746.	Y
Bofí Martínez, P., E. García Jiménez and F. Martínez Martínez (2015). "Comparison of health education and drug therapy monitoring interventions in patients with cardiovascular risk factors attending a community pharmacy (FISFTES-PM Study)." Atencion Primaria 47(3): 141-148.	Y
Bogaerts, Carolien, Nele Schoenmaekers, Marleen Haems, Michael Storme, and Hans De Loof. 2024. "A quality improvement study of the implementation and initial results of a pragmatic clinical decision support system in the community pharmacy setting." International journal of clinical pharmacy 46 (1): 141-149. https://doi.org/10.1007/s11096-023-01648-z. https://search.ebscohost.com/login.aspx?direc…	N	off topic
Bogner, H. R., H. F. De Vries, A. J. O'Donnell and K. H. Morales (2013). "Measuring concurrent oral hypoglycemic and antidepressant adherence and clinical outcomes." American Journal of Managed Care 19(3): e85-e92.	Y
Boman, K., T. Davidson, M. Gustavsson, M. Olofsson, G. B. Renström and L. Johansson (2012). "Telemedicine improves the monitoring process in anticoagulant treatment." Journal of Telemedicine and Telecare 18(6): 312-316.	Y
Bomboy, K. T., J. S. Graber and E. P. Wallis (2021). "Improved Prescriber Adherence to Guidelines on Antipsychotic Medication Management Through Increased Access to Metabolic Monitoring Forms." Journal of the American Psychiatric Nurses Association 27(2): 162-168.	Y
Bond, C. M., R. Holland, D. P. Alldred, A. Arthur, G. Barton, A. Blyth, J. Desborough, J. Ford, C. Handford, H. Hill, C. M. Hughes, V. Maskrey, K. Massey, P. K. Myint, N. Norris, F. M. Poland, L. Shepstone, D. Turner, A. Zermansky and D. Wright (2020). "Protocol for a cluster randomised controlled trial to determine the effectiveness and cost-effectiveness of independent pharmacist prescribing in…	N	off topic
Bond, C., C. Matheson, S. Williams, P. Williams and P. Donnan (2000). "Repeat prescribing: a role for community pharmacists in controlling and monitoring repeat prescriptions." The British journal of general practice : the journal of the Royal College of General Practitioners 50(453): 271-275.	Y
Bonnet, F., A. Bénard, P. Poulizac, M. Afonso, A. Maillard, F. Salvo, D. Berdaï, N. Salles, N. Rousselot, S. Marchi, N. Hayes and J. P. Joseph (2020). "Discontinuing statins or not in the elderly? Study protocol for a randomized controlled trial." Trials 21(1).	N	off topic
Bories, M., G. Bouzille, M. Cuggia and P. Le Corre (2021). "Drug-Drug Interactions in Elderly Patients with Potentially Inappropriate Medications in Primary Care, Nursing Home and Hospital Settings: A Systematic Review and a Preliminary Study." Pharmaceutics 13(2).	Y
Boshier, A., L. V. Wilton and S. A. W. Shakir (2003). "Evaluation of the safety of bupropion (Zyban) for smoking cessation from experience gained in general practice use in England in 2000." European Journal of Clinical Pharmacology 59(10): 767-773.	N	off topic
Bouquet, É., K. Star, A. P. Jonville-Béra and G. Durrieu (2018). "Pharmacovigilance in pediatrics." Therapie 73(2): 171-180.	N	off topic
Bouvy, M. L., E. R. Heerdink, J. Urquhart, D. E. Grobbee, A. W. Hoe and H. G. M. Leufkens (2003). "Effect of a pharmacist-led intervention on diuretic compliance in heart failure patients: A randomized controlled study." Journal of Cardiac Failure 9(5): 404-411.	N	off topic
Bowers, D. R., A. S. Hunter, D. M. Jacobs, K. M. Kuper, W. L. Musick, K. K. Perez, D. N. Shah and A. N. Schilling (2013). "Significant publications on infectious diseases pharmacotherapy in 2012." American Journal of Health-System Pharmacy 70(21): 1930-1940.	N	off topic
Boyd CM, Shetterly SM, Powers JD, Weffald LA, Green AR, Sheehan OC, et al. Evaluating the Safety of an Educational Deprescribing Intervention: Lessons from the Optimize Trial. Drugs & aging. 2024;41(1):45–54.	Y
Boyd, Ian W., and John McEwen. 2023. "Sustained Decline of Direct General Practitioner Reporting of Adverse Drug Reactions in Australia and Paucity in Details of Australian Reports in Safety Advisories." Drug safety 46 (7): 703-710. https://doi.org/10.1007/s40264-023-01321-4. https://search.ebscohost.com/login.aspx?direct=true&AuthType=cookie,ip,shib,uid&db=cmedm&AN=37266905&site=ehost-live&scope…	N	off topic
Bradley, K. A., K. R. Bush, A. J. Epler, D. J. Dobie, T. M. Davis, J. L. Sporleder, C. Maynard, M. L. Burman and D. R. Kivlahan (2003). "Two brief alcohol-screening tests from the Alcohol Use Disorders Identification Test (AUDIT) - Validation in a female veterans affairs patient population." Archives of Internal Medicine 163(7): 821-829.	N	off topic
Brænd, A. M., J. Straand and A. Klovning (2017). "Clinical drug trials in general practice: How well are external validity issues reported?" BMC Family Practice 18(1).	N	off topic
Brand, R., P. Heck and M. Ziegler (2014). "Illegal performance enhancing drugs and doping in sport: a picture-based brief implicit association test for measuring athletes' attitudes." Substance Abuse Treatment Prevention and Policy 9.	N	off topic
Bréchot, N., G. Hékimian, J. Chastre and C. E. Luyt (2015). "Procalcitonin to guide antibiotic therapy in the ICU." International Journal of Antimicrobial Agents 46: S19-S24.	N	off topic
Breilh, D., J. Texier-Maugein, B. Allaouchiche, M. C. Saux and E. Boselli (2013). "Carbapenems." Journal of Chemotherapy 25(1): 1-17.	N	off topic
Bressler, B., J. K. Marshall, C. N. Bernstein, A. Bitton, J. Jones, G. I. Leontiadis, R. Panaccione, A. H. Steinhart, F. Tse and B. Feagan (2015). "Clinical practice guidelines for the medical management of nonhospitalized ulcerative colitis: The Toronto consensus." Gastroenterology 148(5): 1035-1058.e1033.	N	off topic
Breuker, C., M. Faucanié, M. Laureau, D. Perier, V. Pinzani, G. Marin, M. Sebbane and M. Villiet (2021). "Impact of a medico-pharmaceutical follow-up and an optimized communication between hospital and community on the readmission to the emergency department for an adverse drug event: URGEIM, study protocol for a randomized controlled trial." Trials 22(1).	Y
Brewer, L., K. Bennett, C. McGreevy and D. Williams (2013). "A population-based study of dosing and persistence with anti-dementia medications." European Journal of Clinical Pharmacology 69(7): 1467-1475.	N	off topic
Brieger, D. and J. Curnow (2014). "Anticoagulation: A GP primer on the new oral anticoagulants." Australian Family Physician 43(5): 254-259.	N	off topic
Briggs, Paula, Rachel Burton, Chiara Mosely, Imogen Sharp, Fayosola Mercy, Gayathri Delanerolle, and Dharani K. Hapangama. 2023. "Methods of assessment of urogenital atrophy and the implication of these in estimated prevalence rates: A review of the literature." Post reproductive health 29 (3): 135-142. https://doi.org/10.1177/20533691231199803. https://search.ebscohost.com/login.aspx?direct=true…	N	off topic
Briggs, S., R. Pearce, S. Dilworth, I. Higgins, C. Hullick and J. Attia (2015). "Clinical pharmacist review: A randomised controlled trial." Emergency Medicine Australasia 27(5): 419-426.	Y
Brisnik, Vita, Jochen Vukas, Caroline Jung-Sievers, Karoline Lukaschek, G. Caleb Alexander, Ulrich Thiem, Petra Thürmann, Cornelius Schüle, Sebastian Fischer, Erika Baum, Michael Drey, Sebastian Harder, Wilhelm Niebling, Ulrike Janka, Olaf Krause, Jochen Gensichen, and Tobias Dreischulte. 2024. "Deprescribing of antidepressants: development of indicators of high-risk and overprescribing using the…	N	off topic
Brodsky, M. A., B. S. Park and J. G. Nutt (2010). "Effects of a dopamine agonist on the pharmacodynamics of levodopa in Parkinson disease." Archives of neurology 67(1): 27-32.	N	off topic
Broncel, M., J. Chojnowska-Jezierska and H. Adamska-Dyniewska (1998). "Bisoprolol in the treatment of hypertension in the elderly." Journal of human hypertension 12(9): 643-644.	N	off topic
Brotons, C., G. Permanyer, V. Pacheco, I. Moral, A. Ribera, P. Cascant, J. Pinar and P. s. grp (2003). "Prophylactic treatment after myocardial infarction in primary care: how far can we go?" Family Practice 20(1): 32-35.	N	off topic
Brown, A. (2020). "Holistic/Integrative Interventions Relieve Knee Osteoarthritis Pain in Older Adults." Jnp-Journal for Nurse Practitioners 16(1): 57-59.	N	off topic
Brown, S. A., A. Basu and B. P. Kovatchev (2019). "Beyond HbA 1c : using continuous glucose monitoring metrics to enhance interpretation of treatment effect and improve clinical decision-making." Diabetic Medicine 36(6): 679-687.	N	off topic
Brown, S. M., I. D. Peltan, B. Webb, N. Kumar, N. Starr, C. Grissom, W. R. Buckel, R. Srivastava, E. S. Harris, L. M. Leither, S. A. Johnson, R. Paine and T. Greene (2020). "Hydroxychloroquine versus azithromycin for hospitalized patients with suspected or confirmed COVID-19 (HAHPS) protocol for a pragmatic, open-label, active comparator trial." Annals of the American Thoracic Society 17(8): 1008…	N	off topic
Brun, S., L. Cleemann, K. Holm, G. Salskov, M. Erlandsen, A. Berglund, N. H. Andersen and C. H. Gravholt (2019). "Five-year randomized study demonstrates blood pressure increases in young women with Turner syndrome regardless of estradiol dose." Hypertension 73(1): 242-248.	N	off topic
Bruneau, A., C. Schwab, M. Anfosso, C. Fernandez and P. Hindlet (2019). "Burden of Inappropriate Prescription of Direct Oral Anticoagulants at Hospital Admission and Discharge in the Elderly: A Prospective Observational Multicenter Study." Drugs and Aging 36(11): 1047-1055.	Y
Brunet, M., M. Shipkova, T. Van Gelder, E. Wieland, C. Sommerer, K. Budde, V. Haufroid, U. Christians, M. López-Hoyos, M. J. Barten, S. Bergan, N. Picard, O. M. López, P. Marquet, D. A. Hesselink, O. Noceti, T. Pawinski, P. Wallemacq and M. Oellerich (2016). "Barcelona consensus on biomarker-based immunosuppressive drugs management in solid organ transplantation." Therapeutic Drug Monitoring 38(2…	N	off topic
Brünn, R., B. S. Müller, B. Flaig, P. Kellermann-Mühlhoff, U. Karbach, S. Söling, C. Muth, M. van den Akker, L. Düvel, T. Beckmann, R. Hammerschmidt, J. Jachmich, E. Leicher, B. Brandt, J. Richard, F. Meyer, M. Flume, T. Müller, F. M. Gerlach, A. I. González-González, T. S. Dinh, K. Chapidi, P. Ihle, I. Meyer, N. Timmesfeld, H. J. Trampisch, R. Klaaßen-Mielke, J. Basten, W. Greiner, B. Surmann, H…	Y
Bruno, C. and P. Saberi (2012). "Pharmacists as providers of HIV pre-exposure prophylaxis." International Journal of Clinical Pharmacy 34(6): 803-806.	N	off topic
Bruno-Murtha, L. A., J. Brusch, D. Bor, W. Li and D. Zucker (2005). "A pilot study of antibiotic cycling in the community hospital setting." Infection control and hospital epidemiology 26(1): 81-87.	N	off topic
Bryan, M. A., E. Charron, O. Adeoye-Olatunde, J. Brown, U. Ghitza, T. J. Winhusen and G. Cochran (2021). "Concomitant Cannabis Misuse and Associations with Depression, Pain and Substance Misuse among Patients Prescribed Opioids." Pharmacy 9(3).	Y
Buchet-Poyau, K., P. Occelli, S. Touzet, C. Langlois-Jacques, S. Figon, J. P. Dubois, A. Duclos, M. Chanelière, C. Colin, M. Rabilloud and M. Keriel-Gascou (2021). "Improving patient self-reporting of antihypertensive adverse drug events in primary care: a stepped wedge cluster randomised trial." BMC Family Practice 22(1).	Y
Budnitz, D. S. and P. M. Layde (2007). "Outpatient drug safety: new steps in an old direction." Pharmacoepidemiology and Drug Safety 16(2): 160-165.	Y
Buerger, M., P. Kasper, G. Allo, J. Gillessen and C. Schramm (2019). "Ileal intubation is not associated with higher detection rate of right-sided conventional adenomas and serrated polyps compared to cecal intubation after adjustment for overall adenoma detection rate." BMC gastroenterology 19(1): 190.	N	off topic
Buggy, Y., D. Layton, C. Fogg and S. A. W. Shakir (2010). "Safety profile of oxcarbazepine: Results from a prescription-event monitoring study." Epilepsia 51(5): 818-829.	N	off topic
Buggy, Y., V. Cornelius, C. Fogg, R. Kasliwal, D. Layton and S. A. W. Shakir (2013). "Neuropsychiatric Events with Varenicline: a Modified Prescription-Event Monitoring Study in General Practice in England." Drug Safety 36(7): 521-531.	Y
Bulajeva, A., L. Labberton, S. Leikola, M. Pohjanoksa-Mantyla, M. M. E. Geurts, J. J. de Gier and M. Airaksinen (2014). "Medication review practices in European countries." Research in Social & Administrative Pharmacy 10(5): 731-740.	Y
Bunn, Haden T., Jogarao V. S. Gobburu, and Lindsey M. Floryance. 2023. "Bayesian model-guided antimicrobial therapy in pediatrics." Frontiers in pharmacology 14: 1118771. https://doi.org/10.3389/fphar.2023.1118771. https://search.ebscohost.com/login.aspx?direct=true&AuthType=cookie,ip,shib,uid&db=cmedm&AN=37426816&site=ehost-live&scope=site&authtype=shib&custid=s8000044.	N	off topic
Burnim, M., J. A. Ivy and C. H. King (2017). "Systematic review of community-based, school-based, and combined delivery modes for reaching school-aged children in mass drug administration programs for schistosomiasis." Plos Neglected Tropical Diseases 11(10).	N	off topic
Burt, J., N. Elmore, S. M. Campbell, S. Rodgers, A. J. Avery and R. A. Payne (2018). "Developing a measure of polypharmacy appropriateness in primary care: Systematic review and expert consensus study." BMC Medicine 16(1).	Y
Burton, M. M., C. Hope, M. D. Murray, S. Hui and J. M. Overhage (2007). "The cost of adverse drug events in ambulatory care." AMIA ... Annual Symposium proceedings. AMIA Symposium: 90-93.	Y
Busse, J. W., S. Craigie, D. N. Juurlink, D. N. Buckley, W. Li, R. J. Couban, T. Agoritsas, E. A. Akl, A. Carrasco-Labra, L. Cooper, C. Cull, B. R. Da Costa, J. W. Frank, G. Grant, A. Iorio, N. Persaud, S. Stern, P. Tugwell, P. O. Vandvik and G. H. Guyatt (2017). "Guideline for opioid therapy and chronic noncancer pain." Cmaj 189(18): E659-E666.	N	off topic
Butler, N. J., J. M. Furtado, K. L. Winthrop and J. R. Smith (2013). "Ocular toxoplasmosis II: clinical features, pathology and management." Clinical and Experimental Ophthalmology 41(1): 95-108.	N	off topic
Butowski, N. A., P. K. Sneed and S. M. Chang (2006). "Diagnosis and treatment of recurrent high-grade astrocytoma." Journal of Clinical Oncology 24(8): 1273-1280.	N	off topic
Butt, T. F., R. L. Branch, L. Beesley and U. Martin (2010). "Managing hypertension in the very elderly: effect of adverse drug reactions (ADRs) on achieving targets." Journal of Human Hypertension 24(8): 514-518.	Y
Byerly, M. J., P. A. Nakonezny and A. J. Rush (2008). "The Brief Adherence Rating Scale (BARS) validated against electronic monitoring in assessing the antipsychotic medication adherence of outpatients with schizophrenia and schizoaffective disorder." Schizophrenia research 100(1-3): 60-69.	Y
Cabellos-García, A. C., A. Martínez-Sabater, M. Á. Díaz-Herrera, V. Gea-Caballero and E. Castro-Sánchez (2021). "Health literacy of patients on oral anticoagulation treatment- individual and social determinants and effect on health and treatment outcomes." BMC Public Health 21(1).	N	off topic
Cabre, J. J., M. Ripoll, J. M. Hernandez, J. Basora, F. Bejarano and V. Arija (2011). "Safety during the monitoring of diabetic patients: trial teaching course on health professionals and diabetics - SEGUDIAB study." Bmc Public Health 11.	Y
Cafaro, Alessia, Matteo Conti, Federica Pigliasco, Sebastiano Barco, Roberto Bandettini, and Giuliana Cangemi. 2023. "Biological Fluid Microsampling for Therapeutic Drug Monitoring: A Narrative Review." Biomedicines 11 (7). https://doi.org/10.3390/biomedicines11071962. https://search.ebscohost.com/login.aspx?direct=true&AuthType=cookie,ip,shib,uid&db=cmedm&AN=37509602&site=ehost-live&scope=site&a…	N	off topic
Cai, Y., L. Zhou, H. Wang, L. Zhang, J. Wang and K. Zhang (2019). "Comparation of vancomycin penetration into cerebrospinal fluid in postoperative intracranial infection and community-acquired meningitis patients." Journal of clinical pharmacy and therapeutics 44(2): 216-219.	N	off topic
Cairns, J. A., S. J. Connolly, M. Gent and R. Roberts (1991). "POSTMYOCARDIAL INFARCTION MORTALITY IN PATIENTS WITH VENTRICULAR PREMATURE DEPOLARIZATIONS - CANADIAN AMIODARONE MYOCARDIAL-INFARCTION ARRHYTHMIA TRIAL PILOT-STUDY." Circulation 84(2): 550-557.	N	off topic
Calcagno, A., M. Lamorde, A. D'Avolio and S. Bonora (2014). "Personalizing HIV therapeutics in resource-limited rural communities: Lessons learned from the use of new tools in Africa." Current Pharmacogenomics and Personalized Medicine 12(1): 1-14.	N	off topic
Calit, Juliana, Jessica E. Araújo, Bingbing Deng, Kazutoyo Miura, Xiomara A. Gaitán, Maisa da Silva Araújo, Jansen F. Medeiros, Carole A. Long, Anton Simeonov, Richard T. Eastman, and Daniel Y. Bargieri. 2023. "Novel Transmission-Blocking Antimalarials Identified by High-Throughput Screening of Plasmodium berghei Ookluc." Antimicrobial agents and chemotherapy 67 (4): e0146522. https://doi.org/10.…	N	off topic
Callis, A., V. M. Carter, A. Ramakrishnan, A. P. Albert, L. Conteh, A. A. Barrie, L. Fahnbulleh, M. M. Koroma, S. Saidu, O. Williams and M. Samai (2018). "Lessons Learned in Clinical Trial Communication during an Ebola Outbreak: The Implementation of STRIVE." Journal of Infectious Diseases 217: S40-S47.	N	off topic
Campbell, G., R. Mattick, R. Bruno, B. Larance, S. Nielsen, M. Cohen, N. Lintzeris, F. Shand, W. D. Hall, B. Hoban, C. Kehler, M. Farrell and L. Degenhardt (2014). "Cohort protocol paper: The pain and opioids in treatment (POINT) study." BMC Pharmacology and Toxicology 15(1).	N	off topic
Campbell, N. L., J. Zhan, W. Tu, Z. Weber, R. Ambeuhl, C. McKay and N. McElwee (2016). "Self-Reported Medication Adherence Barriers among Ambulatory Older Adults with Mild Cognitive Impairment." Pharmacotherapy 36(2): 196-202.	N	off topic
Campins, L., M. Serra-Prat, I. Gozalo, D. Lopez, E. Palomera, C. Agusti, M. Cabre and R. Grp (2017). "Randomized controlled trial of an intervention to improve drug appropriateness in community-dwelling polymedicated elderly people." Family Practice 34(1): 36-42.	Y
Caramia, G. and E. Ruffini (2012). "PROPER ANTIBIOTIC THERAPY FROM PENICILLIN TO PHARMACOGENOMIC." Minerva Pediatrica 64(2): 225-237.	N	off topic
Carcione, Davide, Jari Intra, Lilia Andriani, Floriana Campanile, Floriana Gona, Silvia Carletti, Nicasio Mancini, Gioconda Brigante, Dario Cattaneo, Sara Baldelli, Mattia Chisari, Alessandra Piccirilli, Stefano Di Bella, and Luigi Principe. 2023. "New Antimicrobials for Gram-Positive Sustained Infections: A Comprehensive Guide for Clinicians." Pharmaceuticals (Basel, Switzerland) 16 (9). https:/…	N	off topic
Carmona Araújo, Ana, Elisabete Fernandes, Inês Franco Ruivo, Maria do Céu Machado, António Faria Vaz, and Cláudia Furtado. 2023. "[Prevalence of Outpatient Use of Medicines by the Elderly Population in Portugal: A Cross-Sectional Study]." Acta medica portuguesa 36 (12): 792-801. https://doi.org/10.20344/amp.19254. https://search.ebscohost.com/login.aspx?direct=true&AuthType=cookie,ip,shib,uid&db=…	N	off topic
Carollo, Massimo, Virginia Boccardi, Salvatore Crisafulli, Valeria Conti, Paola Gnerre, Simonetta Miozzo, Emanuela Omodeo Salè, Fabio Pieraccini, Mauro Zamboni, Alessandra Marengoni, Graziano Onder, and Gianluca Trifirò. 2024. "Medication review and deprescribing in different healthcare settings: a position statement from an Italian scientific consortium." Aging clinical and experimental research…	N	off topic
Carpay, J. A., A. P. Aldenkamp and C. A. van Donselaar (2005). "Complaints associated with the use of antiepileptic drugs: results from a community-based study." Seizure 14(3): 198-206.	N	off topic
Carr, A. A., P. B. Bottini and L. M. Prisant (1992). "AMBULATORY BLOOD-PRESSURE MONITORING FOR EVALUATION AND MANAGEMENT OF HYPERTENSIVES - EFFECT ON OUTCOME AND COST-EFFECTIVENESS." Journal of Clinical Pharmacology 32(7): 610-613.	Y
Carr, D. F., H. O'Meara, A. L. Jorgensen, J. Campbell, M. Hobbs, G. McCann, T. Van Staa and M. Pirmohamed (2013). "SLCO1B1 genetic variant associated with statin-induced myopathy: A proof-of-concept study using the clinical practice research datalink." Clinical Pharmacology and Therapeutics 94(6): 695-701.	N	off topic
Carratala, J., C. Garcia-Vidal, L. Ortega, N. Fernandez-Sabe, M. Clemente, G. Albero, M. Lopez, X. Castellsague, J. Dorca, R. Verdaguer, J. Martinez-Montauti, F. Manresa and F. Gudiol (2012). "Effect of a 3-Step Critical Pathway to Reduce Duration of Intravenous Antibiotic Therapy and Length of Stay in Community-Acquired Pneumonia A Randomized Controlled Trial." Archives of Internal Medicine 172(…	N	off topic
Carratala, J., N. Fernandez-Sabe, L. Ortega, X. Castellsague, B. Roson, J. Dorca, A. Fernandez-Aguera, R. Verdaguer, J. Martinez, F. Manresa and F. Gudiol (2005). "Outpatient care compared with hospitalization for community-acquired pneumonia - A randomized trial in low-risk patients." Annals of Internal Medicine 142(3): 165-172.	N	off topic
Carter, B. L. (2016). "Primary care physician-pharmacist collaborative care model: Strategies for implementation." Pharmacotherapy 36(4): 363-373.	Y
Carvajal, A., J. R. Prieto, A. Alvarez Requejo and L. H. Martin Arias (1996). "Aspirin or acetaminophen? A comparison from data collected by the Spanish Drug Monitoring System." Journal of clinical epidemiology 49(2): 255-261.	N	off topic
Carvajal, A., M. Sainz, V. Velasco, P. G. Ortega, C. Treceno, L. H. M. Arias, M. Pellon and L. G. Sevillano (2015). "Emergency contraceptive pill safety profile. Comparison of the results of a follow-up study to those coming from spontaneous reporting." Pharmacoepidemiology and Drug Safety 24(1): 93-97.	N	off topic
Cassidy, Christine E., Leah Boulos, Erin McConnell, Brittany Barber, Alannah Delahunty-Pike, Andrea Bishop, Nawal Fatima, Amanda Higgins, Megan Churchill, Allison Lively, Shannon P. MacPhee, Ruth Martin Misener, Rowan Sarty, Robert Wells, and Janet A. Curran. 2023. "E-prescribing and medication safety in community settings: A rapid scoping review." Exploratory research in clinical and social phar…	N	off topic
Castelino, R. L., B. V. Bajorek and T. F. Chen (2011). "Are interventions recommended by pharmacists during Home Medicines Review evidence-based?" Journal of Evaluation in Clinical Practice 17(1): 104-110.	N	off topic
Chakrabarty, R., J. Grainger, C. Goebel, L. Brooker and A. George (2021). "“For research use only”: A comprehensive analysis of SARMs and related IPEDs purchased on local Australian websites between 2017 and 2018." Performance Enhancement and Health 9(3-4).	N	off topic
Chalasani, Sri Harsha, Jehath Syed, Madhan Ramesh, Vikram Patil, and T. M. Pramod Kumar. 2023. "Artificial intelligence in the field of pharmacy practice: A literature review." Exploratory research in clinical and social pharmacy 12: 100346. https://doi.org/10.1016/j.rcsop.2023.100346. https://search.ebscohost.com/login.aspx?direct=true&AuthType=cookie,ip,shib,uid&db=cmedm&AN=37885437&site=ehost-…	N	off topic
Champiat, S., O. Lambotte, E. Barreau, R. Belkhir, A. Berdelou, F. Carbonnel, C. Cauquil, P. Chanson, M. Collins, A. Durrbach, S. Ederhy, S. Feuillet, H. François, J. Lazarovici, J. Le Pavec, E. De Martin, C. Mateus, J. M. Michot, D. Samuel, J. C. Soria, C. Robert, A. Eggermont and A. Marabelle (2016). "Management of immune checkpoint blockade dysimmune toxicities: A collaborative position paper.…	N	off topic
Chandra, Jyoti, Nazeer Hasan, Nazim Nasir, Shadma Wahab, Punniyakoti Veeraveedu Thanikachalam, Amirhossein Sahebkar, Farhan Jalees Ahmad, and Prashant Kesharwani. 2023. "Nanotechnology-empowered strategies in treatment of skin cancer." Environmental research 235: 116649. https://doi.org/10.1016/j.envres.2023.116649. https://search.ebscohost.com/login.aspx?direct=true&AuthType=cookie,ip,shib,uid&d…	N	off topic
Chang, C. C., M. A. Slavin and S. C. A. Chen (2017). "New developments and directions in the clinical application of the echinocandins." Archives of Toxicology 91(4): 1613-1621.	N	off topic
Chang, Mei H., Yi Guo, Antoinette Acbo, Hongkai Bao, Terrence McSweeney, Christopher A. Vo, and Priya Nori. 2024. "Antiretroviral Stewardship: Top 10 Questions Encountered by Stewardship Teams and Solutions to Optimize Therapy." Clinical therapeutics 46 (6): 455-462. https://doi.org/10.1016/j.clinthera.2024.04.002. https://search.ebscohost.com/login.aspx?direct=true&AuthType=cookie,ip,shib,uid&db…	N	off topic
Chang, Tyler L., Blair Lewis, Netanel Deutsch, and Benjamin Nulsen. 2023. "Changes in Adenoma Detection Rate From Full-Spectrum Endoscopy to Standard Forward-Viewing Endoscopy." Journal of clinical gastroenterology 57 (4): 404-409. https://doi.org/10.1097/MCG.0000000000001706. https://search.ebscohost.com/login.aspx?direct=true&AuthType=cookie,ip,shib,uid&db=cmedm&AN=35470297&site=ehost-live&scop…	N	off topic
Chao, J. Q., L. Yang, H. Xu, Q. Yu, L. L. Jiang and M. M. Zong (2015). "The effect of integrated health management model on the health of older adults with diabetes in a randomized controlled trial." Archives of Gerontology and Geriatrics 60(1): 82-88.	Y
Charron, Elizabeth, Jennifer H. Brooks, Keegan T. Peterson, Olusegun G. Akinwolere, T. Winhusen, and Gerald Cochran. 2023. "Mapping prescription drug monitoring program data to self-report measures of non-medical prescription opioid use in community pharmacy settings." Research in social & administrative pharmacy : RSAP 19 (8): 1171-1177. https://doi.org/10.1016/j.sapharm.2023.04.121. https://sea…	N	off topic
Chattaraj, Asmi, Masood Pasha Syed, Carissa A. Low, and Taofeek K. Owonikoko. 2023. "Cisplatin-Induced Ototoxicity: A Concise Review of the Burden, Prevention, and Interception Strategies." JCO oncology practice 19 (5): 278-283. https://doi.org/10.1200/OP.22.00710. https://search.ebscohost.com/login.aspx?direct=true&AuthType=cookie,ip,shib,uid&db=cmedm&AN=36921239&site=ehost-live&scope=site&autht…	N	off topic
Chaturvedi, Krishna, Caroline S. Anthony, Pankaj Pandey, Robert J. Doerksen, and Murrell Godfrey. 2024. "Influence of structural characteristics on the binding of synthetic cannabinoids from the JWH family to the CB1 receptor: A computational study." Journal of molecular graphics & modelling 126: 108620. https://doi.org/10.1016/j.jmgm.2023.108620. https://search.ebscohost.com/login.aspx?direct=tr…	N	off topic
Chaudhary, M., S. G. Ayub, M. A. Mir and g. for the protocol (2018). "Comparative efficacy and safety analysis of CSE-1034: An open labeled phase III study in community acquired pneumonia." Journal of Infection and Public Health 11(5): 691-697.	N	off topic
Chen, E. Y. H., K. N. Wang, J. K. Sluggett, J. Ilomäki, S. N. Hilmer, M. Corlis and J. S. Bell (2019). "Process, impact and outcomes of medication review in Australian residential aged care facilities: A systematic review." Australasian journal on ageing 38 Suppl 2: 9-25.	Y
Cherian, Kirsten, Kenneth Shinozuka, Burton J. Tabaac, Alejandro Arenas, Bryce D. Beutler, Viviana D. Evans, Chelsey Fasano, and Owen S. Muir. 2024. "Psychedelic Therapy: A Primer for Primary Care Clinicians-Ibogaine." American journal of therapeutics 31 (2): e133-e140. https://doi.org/10.1097/MJT.0000000000001723. https://search.ebscohost.com/login.aspx?direct=true&AuthType=cookie,ip,shib,uid&db…	N	off topic
Cherubini, A., A. Corsonello and F. Lattanzio (2012). "Underprescription of Beneficial Medicines in Older People Causes, Consequences and Prevention." Drugs & Aging 29(6): 463-475.	N	off topic
Cherubini, A., C. Ruggiero, B. Gasperini, G. Dell'Aquila, M. G. Cupido, E. Zampi, E. Zengarini, H. N. Nguyen, R. Serra, A. Corsonello and F. Lattanzio (2011). "The Prevention of Adverse Drug Reactions in Older Subjects." Current Drug Metabolism 12(7): 652-657.	N	off topic
Chesnais, C. B., S. D. Pion, C. Boullé, J. Gardon, N. Gardon-Wendel, J. Fokom-Domgue, J. Kamgno and M. Boussinesq (2020). "Individual risk of post-ivermectin serious adverse events in subjects infected with Loa loa." EClinicalMedicine 28.	N	off topic
Cheung, D. G., D. Aizenberg, V. Gorbunov, K. Hafeez, C. W. Chen and J. Zhang (2018). "Efficacy and safety of sacubitril/valsartan in patients with essential hypertension uncontrolled by olmesartan: A randomized, double-blind, 8-week study." Journal of Clinical Hypertension 20(1): 150-158.	N	off topic
Chi, W., H. J. Lee and Y. P. Chong (2021). "Comparison of Prospective and Retrospective Methods of a Tigecycline Post-Marketing Surveillance Study in the Safety Outcomes of Patients with Complicated Skin Structure Infection, Complicated Intraabdominal Infection and Community-Acquired Pneumonia." Infectious Diseases and Therapy 10(1): 411-420.	N	off topic
Chilipko, A. A. and D. K. Norwood (2014). "Evaluating warfarin management by pharmacists in a community teaching hospital." The Consultant pharmacist : the journal of the American Society of Consultant Pharmacists 29(2): 95-103.	N	off topic
Chiriac, U., O. R. Frey, A. C. Roehr, A. Koeberer, P. Gronau, T. Fuchs, J. A. Roberts and A. Brinkmann (2021). "Personalized ss-lactam dosing in patients with coronavirus disease 2019 (COVID-19) and pneumonia A retrospective analysis on pharmacokinetics and pharmacokinetic target attainment." Medicine 100(22).	N	off topic
Chiu, Y. M. and D. Y. Chen (2020). "Infection risk in patients undergoing treatment for inflammatory arthritis: non-biologics versus biologics." Expert Review of Clinical Immunology 16(2): 207-228.	N	off topic
Choi, E. and I. H. Lee (2022). "Relational continuity of care in community pharmacy: A systematic review." Health and Social Care in the Community 30(1): e39-e50.	N	off topic
Choi, E. P. H. (2019). "A pilot study to evaluate the acceptability of using a smart pillbox to enhance medication adherence among primary care patients." International Journal of Environmental Research and Public Health 16(20).	N	off topic
Choi, N. K., Y. Chang, J. Y. Kim, Y. K. Choi and B. J. Park (2011). "Comparison and validation of data-mining indices for signal detection: using the Korean national health insurance claims database." Pharmacoepidemiology and Drug Safety 20(12): 1278-1286.	N	off topic
Choonara, I. (2013). "Educational Paper: Aspects of clinical pharmacology in children- pharmacovigilance and safety." European Journal of Pediatrics 172(5): 577-580.	N	off topic
Choudhary, P. (2016). "Implications of Predictive Low-Glucose Management System in Hybrid of Full Closed Loop System." Diabetes Technology and Therapeutics 18(7): 408-409.	N	off topic
Choudhury, Abinash, Preet Amol Singh, Neha Bajwa, Subhransu Dash, and Preeti Bisht. 2023. "Pharmacovigilance of herbal medicines: Concerns and future prospects." Journal of ethnopharmacology 309: 116383. https://doi.org/10.1016/j.jep.2023.116383. https://search.ebscohost.com/login.aspx?direct=true&AuthType=cookie,ip,shib,uid&db=cmedm&AN=36918049&site=ehost-live&scope=site&authtype=shib&custid=s80…	N	off topic
Christensen, L. D., J. Petersen, O. Andersen and S. Kaae (2017). "Physicians' Non-Uniform Approach to Prescribing Drugs to Older Patients - A Qualitative Study." Basic & Clinical Pharmacology & Toxicology 121(6): 505-511.	N	off topic
Christopher, C. M., K. C. Bhuvan, A. Blebil, D. Alex, M. I. M. Ibrahim, N. Ismail and A. A. Alrasheedy (2021). "Clinical and Humanistic Outcomes of Community Pharmacy-Based Healthcare Interventions Regarding Medication Use in Older Adults: A Systematic Review and Meta-Analysis." Healthcare 9(11).	Y
Chrysant, S. G., F. W. Germino and J. M. Neutel (2012). "Olmesartan medoxomil-based antihypertensive therapy evaluated by ambulatory blood pressure monitoring: Efficacy in high-risk patient subgroups." American Journal of Cardiovascular Drugs 12(6): 375-389.	N	off topic
Chrysant, S. G., T. C. Marbury and T. N. Silfani (2006). "Use of 24-h ambulatory blood pressure monitoring to assess blood pressure control: a comparison of olmesartan medoxomil and amlodipine besylate." Blood Pressure Monitoring 11(3): 135-141.	Y
Chu, J. N., J. Choi, S. Ostvar, J. A. Torchia, K. L. Reynolds, A. Tramontano, J. F. Gainor, D. C. Chung, J. W. Clark and C. Hur (2019). "Cost-effectiveness of immune checkpoint inhibitors for microsatellite instability–high/mismatch repair–deficient metastatic colorectal cancer." Cancer 125(2): 278-289.	N	off topic
Chu, Jianfeng, Mari Kannan Maharajan, and Kingston Rajiah. 2024. "Perspectives of community pharmacists on extended pharmacy services and value-added services in Malaysia: a cross-sectional survey." The International journal of pharmacy practice 32 (2): 146-155. https://doi.org/10.1093/ijpp/riad087. https://search.ebscohost.com/login.aspx?direct=true&AuthType=cookie,ip,shib,uid&db=cmedm&AN=380717…	N	off topic
Chua, S. S., L. C. Kok, F. A. Md Yusof, G. H. Tang, S. W. H. Lee, B. Efendie and T. Paraidathathu (2012). "Pharmaceutical care issues identified by pharmacists in patients with diabetes, hypertension or hyperlipidaemia in primary care settings." BMC Health Services Research 12(1).	N	off topic
Cioffi, S. T., M. F. Caron, J. S. Kalus, P. Hill and T. E. Buckley (2004). "Glycosylated hemoglobin, cardiovascular, and renal outcomes in a pharmacist-managed clinic." The Annals of pharmacotherapy 38(5): 771-775.	Y
Cipriani, A., P. Brambilla, T. A. Furukawa, J. Geddes, M. Gregis, M. Hotopf, L. Malvini and C. Barbui (2005). "Fluoxetine versus other types of pharmacotherapy for depression." Cochrane Database of Systematic Reviews(4).	N	off topic
Cissé, B., E. H. Ba, C. Sokhna, J. L. Ndiaye, J. F. Gomis, Y. Dial, C. Pitt, M. Ndiaye, M. Cairns, E. Faye, A. Lo, R. Tine, S. Faye, B. Faye, O. Sy, L. Konate, E. Kouevijdin, C. Flach, O. Faye, J. F. Trape, C. Sutherland, F. B. Fall, P. M. Thior, O. K. Faye, B. Greenwood, O. Gaye and P. Milligan (2016). "Effectiveness of Seasonal Malaria Chemoprevention in Children under Ten Years of Age in Seneg…	N	off topic
Clark, Letoia R., Mark Thomas Sawkin, Brittany Lee Melton, and Emma Grace Meyer. 2023. "The COVID-19 Vaccine Conundrum: An Assessment of Vaccine Hesitancy Amongst Patients at a Federally Qualified Health Center." Journal of pharmacy practice 36 (6): 1350-1355. https://doi.org/10.1177/08971900221116193. https://search.ebscohost.com/login.aspx?direct=true&AuthType=cookie,ip,shib,uid&db=cmedm&AN=358…	N	off topic
Claudio-Campos, K., A. Padrón, G. Jerkins, J. Nainaparampil, R. Nelson, A. Martin, K. Wiisanen, D. M. Smith, Y. Strekalova, M. Marsiske, E. J. Cicali, L. H. Cavallari and C. A. Mathews (2021). "Acceptability, Feasibility, and Utility of Integrating Pharmacogenetic Testing into a Child Psychiatry Clinic." Clinical and Translational Science 14(2): 589-598.	N	off topic
Cleary, A., F. Walsh, H. Connolly, V. Hays, B. Oluwole, E. Macken and M. Dowling (2012). "Monitoring and documentation of side effects from depot antipsychotic medication: An interdisciplinary audit of practice in a regional mental health service." Journal of Psychiatric and Mental Health Nursing 19(5): 395-401.	Y
Clothier, Hazel J., Aishwarya N. Shetty, Yonatan Mesfin, Michael Mackie, Christopher Pearce, and Jim P. Buttery. 2024. "What would have happened anyway? Population data source considerations when estimating background incident rates of adverse events following immunisation to inform vaccine safety." Vaccine 42 (5): 1108-1115. https://doi.org/10.1016/j.vaccine.2024.01.025. https://search.ebscohost…	N	off topic
Clyne, B., M. C. Bradley, C. M. Hughes, D. Clear, R. McDonnell, D. Williams, T. Fahey, S. M. Smith and O.-S. S. Team (2013). "Addressing potentially inappropriate prescribing in older patients: development and pilot study of an intervention in primary care (the OPTI-SCRIPT study)." Bmc Health Services Research 13.	Y
Co, Zoe, David C. Classen, Jessica M. Cole, Diane L. Seger, Randy Madsen, Terrance Davis, Patricia McGaffigan, and David W. Bates. 2023. "How Safe are Outpatient Electronic Health Records? An Evaluation of Medication-Related Decision Support using the Ambulatory Electronic Health Record Evaluation Tool." Applied clinical informatics 14 (5): 981-991. https://doi.org/10.1055/s-0043-1777107. https:/…	N	off topic
Coe, S. G. and M. B. Wallace (2013). "Assessment of adenoma detection rate benchmarks in women versus men." Gastrointestinal endoscopy 77(4): 631-635.	N	off topic
Cole, A. M., K. A. Stephens, I. West, G. A. Keppel, K. Thummel and L. M. Baldwin (2020). "Use of electronic health record data from diverse primary care practices to identify and characterize patients' prescribed common medications." Health Informatics Journal 26(1): 172-180.	Y
Colebunders, R. and I. Bastian (2000). "A review of the diagnosis and treatment of smear-negative pulmonary tuberculosis." International Journal of Tuberculosis and Lung Disease 4(2): 97-107.	N	off topic
Collins, G. S. and D. G. Altman (2012). "Predicting the adverse risk of statin treatment: an independent and external validation of Qstatin risk scores in the UK." Heart (British Cardiac Society) 98(14): 1091-1097.	Y
Collins, Jemima T., David A. Walsh, John R. F. Gladman, Monica Patrascu, Bettina S. Husebo, Esmee Adam, Alison Cowley, Adam L. Gordon, Giulia Ogliari, Hanneke Smaling, and Wilco Achterberg. 2024. "The Difficulties of Managing Pain in People Living with Frailty: The Potential for Digital Phenotyping." Drugs & aging 41 (3): 199-208. https://doi.org/10.1007/s40266-024-01101-4. https://search.ebscoho…	N	off topic
Concolino, D., F. Deodato and R. Parini (2018). "Enzyme replacement therapy: Efficacy and limitations." Italian Journal of Pediatrics 44.	N	off topic
Conway, J., A. J. Coats and R. Bird (1990). "Lisinopril and enalapril in hypertension: a comparative study using ambulatory monitoring." Journal of human hypertension 4(3): 235-239.	Y
Cook, C. L., W. E. Wade, B. C. Martin and M. Perri, 3rd (2005). "Concordance among three self-reported measures of medication adherence and pharmacy refill records." Journal of the American Pharmacists Association : JAPhA 45(2): 151-159.	N	off topic
Cook, S., E. Vettese, G. A. Tomlinson, D. Soman, T. Schechter, S. Kuczynski, B. Gladstone, L. L. Dupuis and L. Sung (2020). "Feasibility of a randomized controlled trial of symptom screening and feedback to healthcare providers compared with standard of care using the SPARK platform." Supportive Care in Cancer 28(6): 2729-2734.	Y
Coope, J. (1987). "Hypertension in the elderly." Journal of hypertension. Supplement : official journal of the International Society of Hypertension 5(3): S69-S72.	N	off topic
Cooper, V., L. Metcalf, J. Versnel, J. Upton, S. Walker and R. Horne (2015). "Patient-reported side effects, concerns and adherence to corticosteroid treatment for asthma, and comparison with physician estimates of side-effect prevalence: a UK-wide, cross-sectional study." NPJ primary care respiratory medicine 25: 15026.	Y
Coppens, Marc, Annelien Steenhout, and Luc De Baerdemaeker. 2023. "Adjuvants for balanced anesthesia in ambulatory surgery." Best practice & research. Clinical anaesthesiology 37 (3): 409-420. https://doi.org/10.1016/j.bpa.2022.12.003. https://search.ebscohost.com/login.aspx?direct=true&AuthType=cookie,ip,shib,uid&db=cmedm&AN=37938086&site=ehost-live&scope=site&authtype=shib&custid=s8000044.	N	off topic
Cordina, M., J. C. McElnay and C. M. Hughes (2001). "Assessment of a community pharmacy-based program for patients with asthma." Pharmacotherapy 21(10): 1196-1203.	Y
Cormie, P., S. Lamb, R. U. Newton, L. Valentine, S. McKiernan, N. Spry, D. Joseph, D. R. Taaffe, C. M. Doran and D. A. Galvão (2017). "Implementing exercise in cancer care: Study protocol to evaluate a community-based exercise program for people with cancer." BMC Cancer 17(1).	N	off topic
Corneli, A., B. Perry, K. McKenna, K. Agot, K. Ahmed, J. Taylor, F. Malamatsho, J. Odhiambo, J. Skhosana and L. Van Damme (2016). "Participants' explanations for nonadherence in the FEM-PrEP clinical trial." Journal of Acquired Immune Deficiency Syndromes 71(4): 452-461.	N	off topic
Cornely, O. A., M. Watt, C. McCrea, S. D. Goldenberg and E. De Nigris (2018). "Extended-pulsed fidaxomicin versus vancomycin for Clostridium difficile infection in patients aged ≥60 years (EXTEND): Analysis of cost-effectiveness." Journal of Antimicrobial Chemotherapy 73(9): 2529-2539.	N	off topic
Corsonello, A., G. Onder, A. M. Abbatecola, E. E. Guffanti, P. Gareri and F. Lattanzio (2012). "Explicit Criteria for Potentially Inappropriate Medications to Reduce the Risk of Adverse Drug Reactions in Elderly People From Beers to STOPP/START Criteria." Drug Safety 35: 21-28.	Y
Cortes, J., M. Mauro, J. L. Steegmann, G. Saglio, R. Malhotra, J. A. Ukropec and N. T. Wallis (2015). "Cardiovascular and pulmonary adverse events in patients treated with BCR-ABL inhibitors: Data from the FDA Adverse Event Reporting System." American Journal of Hematology 90(4): E66-E72.	Y
Cossio, Alexandra, Martha Milena Bautista-Gomez, Neal Alexander, Alejandra María Del Castillo, María Del Mar Castro, Patricia Yaneth Castaño-Grajales, Yeison Hawer Gutiérrez-Poloche, Laura Sofía Zuluaga, Leonardo Vargas-Bernal, Andrés Navarro, and Nancy Gore Saravia. 2023. "mHealth Monitoring of Treatment of Cutaneous Leishmaniasis Patients: A Community-Based Implementation Study." The American j…	N	off topic
Counter, D., J. W. T. Millar and J. S. McLay (2018). "Hospital readmissions, mortality and potentially inappropriate prescribing: a retrospective study of older adults discharged from hospital." British Journal of Clinical Pharmacology 84(8): 1757-1763.	Y
Coupland, C. A. C., P. Dhiman, G. Barton, R. Morriss, A. Arthur, T. Sach and J. Hippisley-Cox (2011). "A study of the safety and harms of antidepressant drugs for older people: a cohort study using a large primary care database." Health technology assessment (Winchester, England) 15(28): 1.	N	off topic
Cousins, J., N. Parameswaran Nair, C. Curtain, B. Bereznicki, K. Wilson, B. Adamczewski, A. Barratt, L. Webber, T. Simpson, D. McKenzie, M. Connolly and L. Bereznicki (2021). "Preventing Adverse Drug Reactions After Hospital Discharge (PADR-AD): Protocol for a randomised-controlled trial in older people." Research in Social and Administrative Pharmacy.	N	off topic
Cozier, Gyles E., Rachael C. Andrews, Anca Frinculescu, Ranjeet Kumar, Benedict May, Tom Tooth, Peter Collins, Andrew Costello, Tom S. F. Haines, Tom P. Freeman, Ian S. Blagbrough, Jennifer Scott, Trevor Shine, Oliver B. Sutcliffe, Stephen M. Husbands, Jonathan Leach, Richard W. Bowman, and Christopher R. Pudney. 2023. "Instant Detection of Synthetic Cannabinoids on Physical Matrices, Implemented…	N	off topic
Cragg, Amber, Serena S. Small, Erica Lau, Adrianna Rowe, Anthony Lau, Katherine Butcher, and Corinne M. Hohl. 2023. "Sharing Adverse Drug Event Reports Between Hospitals and Community Pharmacists to Inform Re-dispensing: An Analysis of Reports and Process Outcomes." Drug safety 46 (11): 1161-1172. https://doi.org/10.1007/s40264-023-01348-7. https://search.ebscohost.com/login.aspx?direct=true&Auth…	N	off topic
Craig-McFeely, P. M., N. V. Acharya and S. A. W. Shakir (2001). "Evaluation of the safety of fexofenadine from experience gained in general practice use in England in 1997." European Journal of Clinical Pharmacology 57(4): 313-320.	N	off topic
Cresswell, K. M., S. Sadler, S. Rodgers, A. Avery, J. Cantrill, S. A. Murray, A. Sheikh and P. E. Team (2012). "An embedded longitudinal multi-faceted qualitative evaluation of a complex cluster randomized controlled trial aiming to reduce clinically important errors in medicines management in general practice." Trials 13.	Y
Cropsey, K. L., P. S. Lane, A. C. Perkins, C. Brendan Clark, S. Hardy, C. McCullumsmith and M. L. Stitzer (2013). "Buprenorphine and medication management in a community corrections population: A pilot Study." Journal of Addiction Medicine 7(3): 210-215.	Y
Cumberworth, A., N. T. Mabvuure, M. J. Hallam and S. Hindocha (2013). "Is home monitoring of international normalised ratio safer than clinic-based monitoring?" Interactive Cardiovascular and Thoracic Surgery 16(2): 198-201.	Y
Cutland, C. L., M. Cunnington, M. Olugbosi, S. A. Jones, A. Hugo, K. Maharaj, K. Slobod and S. A. Madhi (2015). "Lessons learnt from enrolment and follow up of pregnant women and their infants in clinical trials in South Africa, a low-middle income country." Vaccine 33(47): 6406-6412.	N	off topic
Cutts, C., A. LaCaze and S. Tett (2002). "A clinical audit of the prescribing of celecoxib and rofecoxib in Australian rural general practice." British Journal of Clinical Pharmacology 54(5): 522-527.	Y
Cuzzolin, L., A. Atzei and V. Fanos (2006). "Off-label and unlicensed prescribing for newborns and children in different settings: a review of the literature and a consideration about drug safety." Expert Opinion on Drug Safety 5(5): 703-718.	N	off topic
Dafar, A., H. Çevik-Aras, J. Robledo-Sierra, U. Mattsson and M. Jontell (2016). "Factors associated with geographic tongue and fissured tongue." Acta odontologica Scandinavica 74(3): 210-216.	N	off topic
Dagher, Joelle, Diane Antonios, Sylvie Chollet-Martin, Luc de Chaisemartin, Marc Pallardy, Hayat Azouri, and Carla Irani. 2023. "Drug-induced hypersensitivity reactions in a Lebanese outpatient population: A decade-long retrospective analysis (2012-2021)." The journal of allergy and clinical immunology. Global 3 (1): 100169. https://doi.org/10.1016/j.jacig.2023.100169. https://search.ebscohost.co…	N	off topic
Dahal, K., S. Kunwar, J. Rijal, F. Alqatahni, R. Panta, N. Ishak and R. P. Russell (2015). "The effects of aldosterone antagonists in patients with resistant hypertension: A meta-analysis of randomized and nonrandomized studies." American Journal of Hypertension 28(11): 1376-1385.	N	off topic
Dahmani, S., A. Laffargue, C. Dadure and F. Veyckemans (2019). "Description of practices and complications in the French centres that participated to APRICOT: A secondary analysis." Anaesthesia Critical Care and Pain Medicine 38(6): 637-645.	N	off topic
Dal Buono, A., G. Roda, M. Argollo, K. Paridaens, L. Peyrin-Biroulet and S. Danese (2021). "‘Treat to Target’ in Mild to Moderate Ulcerative Colitis: Evidence to Support this Strategy." Current Drug Targets 22(1): 117-125.	Y
Dalton, K., D. O'Mahony, D. O'Sullivan, M. N. O'Connor and S. Byrne (2019). "Prescriber Implementation of STOPP/START Recommendations for Hospitalised Older Adults: A Comparison of a Pharmacist Approach and a Physician Approach." Drugs & Aging 36(3): 279-288.	Y
Damiani G, Altamura G, Zedda M, Nurchis MC, Aulino G, Heidar Alizadeh A, et al. Potentiality of algorithms and artificial intelligence adoption to improve medication management in primary care: a systematic review. BMJ open. 2023;13(3):e065301–e065301.	Y
Dana, D., J. Vlaminck, M. Ayana, B. Tadege, Z. Mekonnen, P. Geldhof and B. Levecke (2020). "Evaluation of copromicroscopy and serology to measure the exposure to Ascaris infections across age groups and to assess the impact of 3 years of biannual mass drug administration in Jimma Town, Ethiopia." PLoS neglected tropical diseases 14(4): e0008037.	N	off topic
Danno, K., A. Colas, G. Freyer, J. P. Guastalla, G. Duru, E. Musial, V. Libourel, J. P. Fendler, J. L. Masson and M. F. Bordet (2016). "Motivations of patients seeking supportive care for cancer from physicians prescribing homeopathic or conventional medicines: results of an observational cross-sectional study." Homeopathy 105(4): 289-298.	N	off topic
Das, S. and D. B. Johnson (2019). "Immune-related adverse events and anti-tumor efficacy of immune checkpoint inhibitors." Journal for ImmunoTherapy of Cancer 7(1).	Y
Davidson, T., A. Lindelöf, T. Wallén, T. L. Lindahl and C. Hallert (2015). "Point-of-care monitoring of warfarin treatment in community dwelling elderly – A randomised controlled study." Journal of Telemedicine and Telecare 21(5): 298-301.	Y
Davies, A., M. J. Buxton, D. L. Patterson and J. Webster-King (2000). "Anti-coagulant monitoring service delivery: a comparison of costs of hospital and community outreach clinics." Clinical and laboratory haematology 22(1): 33-40.	Y
Davies, E. A. and M. S. O'Mahony (2015). "Adverse drug reactions in special populations - The elderly." British Journal of Clinical Pharmacology 80(4): 796-807.	N	off topic
Davies, J. B., R. Luján, L. A. López-Martinez, A. J. Paniagua-Alvarez, B. E. Morales-Hernández and K. Sherlock (1997). "Assessment of vector microfilarial uptake as a comparatively non-invasive technique for monitoring onchocerciasis treatment campaigns in the Americas." Tropical medicine & international health : TM & IH 2(4): 348-355.	N	off topic
Dawson, N. L., I. E. Porter Ii, D. Klipa, W. R. Bamlet, M. A. Hedges, M. J. Maniaci, J. Persoff, A. Roy and A. V. Patel (2012). "Inpatient warfarin management: Pharmacist management using a detailed dosing protocol." Journal of Thrombosis and Thrombolysis 33(2): 178-184.	Y
de Almeida SM, Romualdo A, de Abreu Ferraresi A, Zelezoglo GR, Marra AR, Edmond MB. Use of a trigger tool to detect adverse drug reactions in an emergency department. BMC pharmacology & toxicology. 2017;18(1):71–71.	Y
de Almeida Vieira Lima, L. M., N. G. S. C. Nunes, P. G. P. da Silva Dias and F. J. B. Marques (2012). "Implemented data mining and signal management systems on spontaneous reporting systems' databases and their availability to the scientific community - a systematic review." Current Drug Safety 7(2): 170-175.	Y
De Anda, C., S. Anuskiewicz, P. Prokocimer and J. Vazquez (2017). "Outpatient treatment of acute bacterial skin and skin structure infections (ABSSSI) with tedizolid phosphate and linezolid in patients in the United States." Medicine (United States) 96(52).	N	off topic
de Barra, M., C. L. Scott, N. W. Scott, M. Johnston, M. de Bruin, N. Nkansah, C. M. Bond, C. I. Matheson, P. Rackow, A. J. Williams and M. C. Watson (2018). "Pharmacist services for non-hospitalised patients." Cochrane Database of Systematic Reviews 2018(9).	Y
de Bekker-Grob, E. W., M. L. Essink-Bot, W. J. Meerding, H. A. P. Pols, B. W. Koes and E. W. Steyerberg (2008). "Patients' preferences for osteoporosis drug treatment: a discrete choice experiment." Osteoporosis International 19(7): 1029-1037.	N	off topic
De Ferrari, G. M., L. S. Maier, L. Mont, P. J. Schwartz, G. Simonis, M. Leschke, E. Gronda, G. Boriani, H. Darius, L. Guillamón Torán, I. Savelieva, V. Dusi, N. Marchionni, M. Quintana Rendón, K. Schumacher, G. Tonini, L. Melani, S. Giannelli, C. Alberto Maggi and A. John Camm (2015). "Ranolazine in the treatment of atrial fibrillation: Results of the dose-ranging RAFFAELLO (ranolazine in atrial …	N	off topic
De Las Salas, Roxana, Claudia Vaca-González, Javier Eslava-Schmalbach, Catalina Torres-Espinosa, and Albert Figueras. 2023. "Tackling potentially inappropriate prescriptions in older adults: development of deprescribing criteria by consensus from experts in Colombia, Argentina, and Spain." BMC geriatrics 23 (1): 682. https://doi.org/10.1186/s12877-023-04271-9. https://search.ebscohost.com/login.a…	N	off topic
de Oliveira Duarte, Elza Cristina, Nathania Rodrigues Santiago, Marília Berlofa Visacri, and Tácio de Mendonça Lima. 2023. "Role of pharmacist in the management of Hansen's Disease: A scoping review." Exploratory research in clinical and social pharmacy 12: 100342. https://doi.org/10.1016/j.rcsop.2023.100342. https://search.ebscohost.com/login.aspx?direct=true&AuthType=cookie,ip,shib,uid&db=cmedm…	N	off topic
De Prado, N. M. B. L., G. C. Messias, G. O. Santos, V. S. Nunes, M. I. Schinonni and R. Paraná (2019). "Prospective monitoring of drug use: Drug-induced liver injury in a primary healthcare center." Arquivos de Gastroenterologia 56(4): 390-393.	Y
De Smet, P., W. Denneboom, C. Kramers and R. Grol (2007). "A composite screening tool for medication reviews of outpatients - General issues with specific examples." Drugs & Aging 24(9): 733-760.	S
De Waele, J. J., J. M. Tellado, J. Alder, P. Reimnitz, M. Jensen, B. Hampel and P. Arvis (2013). "Randomised clinical trial of moxifloxacin versus ertapenem in complicated intra-abdominal infections: Results of the PROMISE study." International Journal of Antimicrobial Agents 41(1): 57-64.	N	off topic
Decloedt, E. H., C. Freeman, F. Howells, M. Casson-Crook, M. Lesosky, E. Koutsilieri, S. Lovestone, G. Maartens and J. A. Joska (2016). "Moderate to severe HIV-associated neurocognitive impairment A randomized placebo-controlled trial of lithium." Medicine (United States) 95(46).	N	off topic
Delany-Moretlwe, S., C. Lombard, D. Baron, L. G. Bekker, B. Nkala, K. Ahmed, M. Sebe, W. Brumskine, M. Nchabeleng, T. Palanee-Philips, J. Ntshangase, S. Sibiya, E. Smith, R. Panchia, L. Myer, J. L. Schwartz, M. Marzinke, L. Morris, E. R. Brown, G. F. Doncel, G. Gray and H. Rees (2018). "Tenofovir 1% vaginal gel for prevention of HIV-1 infection in women in South Africa (FACTS-001): a phase 3, ran…	N	off topic
Delgado-Silveira, Eva, María Dolores Molina Mendoza, Beatriz Montero-Errasquín, María Muñoz García, Erick Arturo Rodríguez Espeso, Manuel Vélez-Díaz-Pallarés, and Alfonso José Cruz-Jentoft. 2023. "[Spanish version of the STOPP/START 3 criteria: Advances in the detection of inappropriate prescribing medication in the older people]." Revista espanola de geriatria y gerontologia 58 (5): 101407. http…	N	off topic
Dembek, Z. F., T. Chekol and A. Wu (2020). "The Opioid Epidemic: Challenge to Military Medicine and National Security." Military Medicine 185(5-6): E662-E667.	N	off topic
Demyen, M., K. Alkhalloufi and N. T. Pyrsopoulos (2013). "Lipid-Lowering Agents and Hepatotoxicity." Clinics in Liver Disease 17(4): 699-+.	Y
Demyttenaere, K., P. Mesters, B. Boulanger, W. Dewe, M. H. Delsemme, J. Gregoire and E. Van Ganse (2001). "Adherence to treatment regimen in depressed patients treated with amitriptyline or fluoxetine." Journal of affective disorders 65(3): 243-252.	N	off topic
Denecke, K., E. Gabarron, R. Grainger, S. T. Konstantinidis, A. Lau, O. Rivera-Romero, T. Miron-Shatz and M. Merolli (2019). "Artificial Intelligence for Participatory Health: Applications, Impact, and Future Implications." Yearbook of medical informatics 28(1): 165-173.	Y
Denham, M. J. and N. L. Barnett (1998). "Drug therapy and the older person - Role of the pharmacist." Drug Safety 19(4): 243-250.	Y
Denholm, R., H. Thom, W. Hollingworth and R. Payne (2020). "Uptake of direct oral anticoagulants in primary care: An ecological and economic study." BJGP Open 4(2).	N	off topic
Derumeaux, G., L. Ernande, A. Serusclat, E. Servan, E. Bruckert, H. Rousset, S. Senn, L. van Gaal, B. Picandet, F. Gavini and P. Moulin (2012). "Echocardiographic evidence for valvular toxicity of Benfluorex: A double-blind randomised trial in patients with type 2 diabetes Mellitus." PLoS ONE 7(6).	Y
Desmaele, S., A. G. Dupont, K. Putman, P. Cornu and S. Steurbaut (2015). "Comparison of two approaches of INR-follow-up and determinants of INR-stability." Acta clinica Belgica 70(3): 167-174.	Y
Desmedt, M., M. Petrovic, J. Bergs, D. Vandijck, H. Vrijhoef, J. Hellings, P. Vermeir, L. Cool and E. Dessers (2017). "Seen through the patients' eyes: Safety of chronic illness care." International Journal for Quality in Health Care 29(7): 916-921.	N	off topic
Di Nisio, M., E. Porreca, H. M. Otten and A. W. S. Rutjes (2014). "Primary prophylaxis for venous thromboembolism in ambulatory cancer patients receiving chemotherapy." Cochrane Database of Systematic Reviews(8).	N	off topic
Di Pasquale, A., P. Bonanni, N. Garçon, L. R. Stanberry, M. El-Hodhod and F. Tavares Da Silva (2016). "Vaccine safety evaluation: Practical aspects in assessing benefits and risks." Vaccine 34(52): 6672-6680.	N	off topic
Di Pietro, P., O. Della Casa Alberighi, M. Silvestri, M. A. Tosca, A. Ruocco, G. Conforti, G. A. Rossi, E. Castagnola, M. C. Merlano, S. Zappettini and S. Renna (2017). "Monitoring adherence to guidelines of antibiotic use in pediatric pneumonia: The MAREA study." Italian Journal of Pediatrics 43(1).	N	off topic
Dial, N. J., S. J. Ceesay, R. D. Gosling, U. D'Alessandro and K. A. Baltzell (2014). "A qualitative study to assess community barriers to malaria mass drug administration trials in the Gambia." Malaria Journal 13(1).	N	off topic
Diamond, C., T. H. Taylor, T. Im and H. Anton-Culver (2006). "Presentation and outcomes of systemic non-Hodgkin's lymphoma: a comparison between patients with acquired immunodeficiency syndrome (AIDS) treated with highly active antiretroviral therapy and patients without AIDS." Leukemia & lymphoma 47(9): 1822-1829.	N	off topic
Dias, M. M., M. J. Sorich, A. Rowland, M. D. Wiese and R. A. McKinnon (2017). "The Routine Clinical use of Pharmacogenetic Tests: What it Will Require?" Pharmaceutical Research 34(8): 1544-1550.	N	off topic
Dierickx, S., C. Gryseels, J. Mwesigwa, S. O'Neill, M. Bannister-Tyrell, M. Ronse, F. Jaiteh, R. Gerrets, U. D'Alessandro and K. P. Grietens (2016). "Factors Associated with Non-Participation and Non-Adherence in Directly Observed Mass Drug Administration for Malaria in The Gambia." Plos One 11(2).	N	off topic
DiPoto, J. P., M. S. Buckley and S. L. Kane-Gill (2015). "Evaluation of an automated surveillance system using trigger alerts to prevent adverse drug events in the intensive care unit and general ward." Drug safety 38(3): 311-317.	Y
Dischinger, H. R., E. Cheng, A. D. Mann, T. M. Grueber, S. Hawk, L. A. Davis, A. V. Prochazka, E. Hutt and L. Caplan (2015). "Decisional support to prevent adverse drug reactions of long latency: Pilot randomized controlled intervention for glucocorticoid-induced diabetes." Journal of Evaluation in Clinical Practice 21(4): 614-619.	Y
D'Lima, Jessica, Simone E. Taylor, Elise Mitri, Andrew Harding, Jerry Lai, and Elizabeth Manias. 2024. "Assessment of inter-rater reliability of screening tools to identify patients at risk of medication-related problems across the emergency department continuum of care." Australasian emergency care 27 (2): 136-141. https://doi.org/10.1016/j.auec.2023.10.005. https://search.ebscohost.com/login.as…	N	off topic
Dobry, A. S., C. P. Quesenberry, G. T. Ray, J. L. Geier and M. M. Asgari (2017). "Serious infections among a large cohort of subjects with systemically treated psoriasis." Journal of the American Academy of Dermatology 77(5): 838-844.	N	off topic
Dockendorf, M. F., B. J. Hansen, K. P. Bateman, M. Moyer, J. K. Shah and L. A. Shipley (2021). "Digitally Enabled, Patient-Centric Clinical Trials: Shifting the Drug Development Paradigm." Clinical and Translational Science 14(2): 445-459.	N	off topic
Dockhorn, R., D. Aaronson, E. Bronsky, P. Chervinsky, R. Cohen, R. Ehtessabian, A. Finn, J. Grossman, W. Howland, H. Kaiser, D. Pearlman, J. Sublett, P. Ratner, G. Settipane, T. Sim, W. Storms, R. Webb, K. Drda and C. Wood (1999). "Ipratropium bromide nasal spray 0.03% and beclomethasone nasal spray alone and in combination for the treatment of rhinorrhea in perennial rhinitis." Annals of allergy…	N	off topic
Doernberg, S. B., V. Dudas and K. K. Trivedi (2015). "Implementation of an antimicrobial stewardship program targeting residents with urinary tract infections in three community long-term care facilities: a quasi-experimental study using time-series analysis." Antimicrobial Resistance and Infection Control 4.	N	off topic
Dolansky, M. A., M. A. W. Hawkins, J. T. Schaefer, A. Sattar, J. Gunstad, J. D. Redle, R. Josephson, S. M. Moore and J. W. Hughes (2016). "Association between Poorer Cognitive Function and Reduced Objectively Monitored Medication Adherence in Patients with Heart Failure." Circulation: Heart Failure 9(12).	Y
Doña, I., J. C. Caubet, K. Brockow, M. Doyle, E. Moreno, I. Terreehorst and M. J. Torres (2018). "An EAACI task force report: Recognising the potential of the primary care physician in the diagnosis and management of drug hypersensitivity." Clinical and Translational Allergy 8(1).	Y
Donald, R. R., D. Maher and S. Qazi (2007). "A research agenda to promote the management of childhood tuberculosis within national tuberculosis programmes." International Journal of Tuberculosis and Lung Disease 11(4): 370-380.	N	off topic
Dong, M., T. Fukuda and A. A. Vinks (2014). "Optimization of Mycophenolic Acid Therapy Using Clinical Pharmacometrics." Drug Metabolism and Pharmacokinetics 29(1): 4-11.	Y
Dores, Artemisa R., Miguel Peixoto, Irene P. Carvalho, Ângelo Jesus, Fernando Moreira, and António Marques. 2023. "The Pharmacy of the Future: Pharmacy Professionals' Perceptions and Contributions Regarding New Services in Community Pharmacies." Healthcare (Basel, Switzerland) 11 (18). https://doi.org/10.3390/healthcare11182580. https://search.ebscohost.com/login.aspx?direct=true&AuthType=cookie,…	N	off topic
Dorlemann, A., H. Listemann and F. Iglauer (1994). "INVASIVE TRICHOSPORON-BEIGELII INFECTION IN IMMUNOSUPPRESSED RATS." Mycoses 37(3-4): 109-116.	N	off topic
Dormann, H., A. Neubert, M. Criegee-Rieck, T. Egger, M. Radespiel-Troger, T. Azaz-Livshits, M. Levy, K. Brune and E. G. Hahn (2004). "Readmissions and adverse drug reactions in internal medicine: the economic impact." Journal of Internal Medicine 255(6): 653-663.	N	off topic
Doucette, W. R. and T. N. Andersen (2005). "Practitioner activities in patient education and drug therapy monitoring for community dwelling elderly patients." Patient education and counseling 57(2): 204-210.	Y
Douketis, J., A. D. Bell, J. Eikelboom and A. Liew (2014). "Approach to the new oral anticoagulants in family practice: Part 1: Comparing the options." Canadian Family Physician 60(11): 989-995 and e504-e511.	N	off topic
Dovey, S. M., D. S. Meyers, R. L. Phillips, L. A. Green, G. E. Fryer, J. M. Galliher, J. Kappus and P. Grob (2002). "A preliminary taxonomy of medical errors in family practice." Quality & Safety in Health Care 11(3): 233-238.	N	off topic
Dowell, D., T. M. Haegerich and R. Chou (2016). "CDC guideline for prescribing opioids for chronic pain-United States, 2016." JAMA - Journal of the American Medical Association 315(15): 1624-1645.	N	off topic
Driscoll, A., J. Currey, A. Tonkin and H. Krum (2015). "Nurse-led titration of angiotensin converting enzyme inhibitors, beta-adrenergic blocking agents, and angiotensin receptor blockers for people with heart failure with reduced ejection fraction." Cochrane Database of Systematic Reviews 2015(12).	Y
Drozdov, D., A. Thomer, M. Meili, S. Schwarz, R. B. Kouegbe, K. Regez, M. Guglielmetti, U. Schild, A. Conca, P. Schafer, B. Reutlinger, C. Ottiger, F. Buchkremer, A. Litke, P. Schuetz, A. Huber, U. Burgi, C. A. Fux, A. Bock, B. Muller, W. C. Albrich and P. S. G. Triple (2013). "Procalcitonin, pyuria and proadrenomedullin in the management of urinary tract infections - 'triple p in uti': study pro…	N	off topic
Drozdov, D., S. Schwarz, A. Kutz, E. Grolimund, A. C. Rast, D. Steiner, K. Regez, U. Schild, M. Guglielmetti, A. Conca, B. Reutlinger, C. Ottiger, F. Buchkremer, S. Haubitz, C. Blum, A. Huber, U. Buergi, P. Schuetz, A. Bock, C. A. Fux, B. Mueller and W. C. Albrich (2015). "Procalcitonin and pyuria-based algorithm reduces antibiotic use in urinary tract infections: A randomized controlled trial." …	N	off topic
Dryden, M., Y. Zhang, D. Wilson, J. P. Iaconis and J. Gonzalez (2016). "A Phase III, randomized, controlled, non-inferiority trial of ceftaroline fosamil 600 mg every 8 h versus vancomycin plus aztreonam in patients with complicated skin and soft tissue infection with systemic inflammatory response or underlying comorbidities." Journal of Antimicrobial Chemotherapy 71(12): 3575-3584.	N	off topic
Dubrall, D., S. Leitzen, I. Toni, J. Stingl, M. Schulz, M. Schmid, A. Neubert and B. Sachs (2021). "Descriptive analysis of adverse drug reaction reports in children and adolescents from Germany: frequently reported reactions and suspected drugs." Bmc Pharmacology & Toxicology 22(1).	N	off topic
Dunn, N. R., G. L. Pearce and S. A. W. Shakir (2000). "Adverse effects associated with the use of donepezil in general practice in England." Journal of Psychopharmacology 14(4): 406-408.	Y
Durando, P., R. Rosselli, I. Cremonesi, A. Orsi, E. Albanese, I. Barberis, C. Paganino, C. Trucchi, M. Martini, L. Marensi, V. Turello, A. Bregante, R. Cacciani, R. Iudici, D. La Marca, L. Pedano, A. F. Petrucci, M. Santolini, V. Sbisà and M. Zacconi (2015). "Safety and tolerability of 13-valent pneumococcal conjugate vaccine in the elderly: An observational study in Liguria Region, Italy." Human…	N	off topic
Duran-Parrondo, C., J. M. Vazquez-Lago, A. M. Campos-Lopez, A. Figueiras, C. Duran-Parrondo, J. M. Vazquez-Lago, A. M. Campos-Lopez and A. Figueiras (2011). "Impact of a pharmacotherapeutic programme on control and safety of long-term anticoagulation treatment: a controlled follow-up study in Spain." Drug Safety 34(6): 489-500.	N	off topic
Durieux, P., L. Trinquart, I. Colombet, J. Nies, R. T. Walton, A. Rajeswaran, M. R. Walther, E. Harvey and B. Burnand (2008). "Computerized advice on drug dosage to improve prescribing practice." Cochrane Database of Systematic Reviews(3).	Y
Duyvendak, M., M. Naunton, E. N. van Roon and J. R. B. J. Brouwers (2011). "Doctors' beliefs and knowledge on corticosteroid-induced osteoporosis: identifying barriers to improve prevention." Journal of clinical pharmacy and therapeutics 36(3): 356-366.	N	off topic
Ebbers, H. C., A. K. Mantel-Teeuwisse, E. H. M. Moors, H. Schellekens and H. G. Leufkens (2011). "Today's Challenges in Pharmacovigilance What can we Learn from Epoetins?" Drug Safety 34(4): 273-287.	N	off topic
Eberhart, L., T. Koch, P. Kranke, D. Rüsch, A. Torossian and S. Nardi-Hiebl (2014). "Activity-based cost analysis of opioid-related nausea and vomiting among inpatients." Journal of Opioid Management 10(6): 415-422.	N	off topic
Edwards, S. J., R. Abbott, J. Edwards, M. LeBlanc, G. Dranitsaris, J. Donnan, K. Laing, M. A. Whelan and N. J. MacKinnon (2014). "Outcomes assessment of a pharmacist-directed seamless care program in an ambulatory oncology clinic." Journal of pharmacy practice 27(1): 46-52.	Y
Egler, R. A., S. P. Ahuja and Y. Matloub (2016). "L-asparaginase in the treatment of patients with acute lymphoblastic leukemia." Journal of Pharmacology and Pharmacotherapeutics 7(2): 62-71.	N	off topic
Ehrenpreis, E. D., G. Roginsky, A. Alexoff and D. G. Smith (2017). "Domperidone is Commonly Prescribed With QT-Interacting Drugs: Review of a Community-based Practice and a Postmarketing Adverse Drug Event Reporting Database." Journal of Clinical Gastroenterology 51(1): 56-62.	Y
Eichenberger, P. M., M. L. Lampert, I. V. Kahmann, J. W. F. van Mil and K. E. Hersberger (2010). "Classification of drug-related problems with new prescriptions using a modified PCNE classification system." Pharmacy world & science : PWS 32(3): 362-372.	N	off topic
Eickhoff, Christiane, Uta Müller, Sophie Thomas, Christian Schmidt, Lisa Sophie Hartling, Sebastian Michael, Martin Schulz, and Thilo Bertsche. 2023. "Patients' Use of a Standardized Medication List - A Mixed Methods Study." Patient preference and adherence 17: 2655-2666. https://doi.org/10.2147/PPA.S427192. https://search.ebscohost.com/login.aspx?direct=true&AuthType=cookie,ip,shib,uid&db=cmedm&…	N	off topic
El Raichani, L., Q. Du, A. Mathieu, S. Almassy, L. Lalonde, D. Berbiche, E. Gélinas-Lemay, N. Boudreau and H. Cardinal (2019). "Development and validation of PART (Pharmacotherapy Assessment in Renal Transplant Patients) criteria to assess drug-related problems in an outpatient renal transplant population: A cross-sectional study." Pharmacology Research and Perspectives 7(1).	Y
Eldem, B., T. Y. Y. Lai, N. F. Ngah, B. Vote, H. G. Yu, A. Fabre, A. Backer and N. J. Clunas (2018). "An analysis of ranibizumab treatment and visual outcomes in real-world settings: the UNCOVER study." Graefe's Archive for Clinical and Experimental Ophthalmology 256(5): 963-973.	Y
Eley, B., J. Nuttall, M.-A. Davies, L. Smith, C. Cowburn, H. Buys and G. Hussey (2004). "Initial experience of a public sector antiretroviral treatment programme for HIV-infected children and their infected parents." South African medical journal = Suid-Afrikaanse tydskrif vir geneeskunde 94(8): 643-646.	N	off topic
Elliott, R. A. (2016). "Geriatric medicine and pharmacy practice: A historical perspective." Journal of Pharmacy Practice and Research 46(2): 169-177.	N	off topic
Elliott, R. A., G. Martinac, S. Campbell, J. Thorn and M. C. Woodward (2012). "Pharmacist-Led Medication Review to Identify Medication-Related Problems in Older People Referred to an Aged Care Assessment Team A Randomized Comparative Study." Drugs & Aging 29(7): 593-605.	Y
ElMaraachli, W., D. J. Conrad and A. C. C. Wang (2016). "Using Cystic Fibrosis Therapies for Non-Cystic Fibrosis Bronchiectasis." Clinics in Chest Medicine 37(1): 139-146.	N	off topic
Emens, Leisha A., Pedro J. Romero, Ana Carrizosa Anderson, Tullia C. Bruno, Christian M. Capitini, Deborah Collyar, James L. Gulley, Patrick Hwu, Avery D. Posey, Jr., Ann W. Silk, and Jennifer A. Wargo. 2024. "Challenges and opportunities in cancer immunotherapy: a Society for Immunotherapy of Cancer (SITC) strategic vision." Journal for immunotherapy of cancer 12 (6). https://doi.org/10.1136/jit…	N	off topic
Engelberger, R. P., G. Noll, D. Schmidt, A. Alatri, B. Frei, W. E. Kaiser and N. Kucher (2015). "Initiation of rivaroxaban in patients with nonvalvular atrial fibrillation at the primary care level:: The Swiss Therapy in Atrial Fibrillation for the Regulation of Coagulation (STAR) Study." European Journal of Internal Medicine 26(7): 508-514.	N	off topic
Erdal, A., C. Ballard, I. V. Vahia and B. S. Husebo (2019). "Analgesic treatments in people with dementia - how safe are they? A systematic review." Expert Opinion on Drug Safety 18(6): 511-522.	N	off topic
Erhun, W. O., E. O. Agbani and E. E. Bolaji (2005). "Positive benefits of a pharmacist-managed hypertension clinic in Nigeria." Public health 119(9): 792-798.	Y
Eric Lewandowski, R., M. C. Acri, K. E. Hoagwood, M. Olfson, G. Clarke, W. Gardner, S. H. Scholle, S. Byron, K. Kelleher, H. A. Pincus, S. Frank and S. M. Horwitz (2013). "Evidence for the management of adolescent depression." Pediatrics 132(4): e996-e1009.	N	off topic
Ernst, P., C. Renoux, S. Dell'Aniello and S. Suissa (2012). "Pramipexole use and the risk of pneumonia." BMC Neurology 12.	N	off topic
Falamić, S., M. Lucijanić, M. Ortner-Hadžiabdić, S. Marušić and V. Bačić-Vrca (2021). "Pharmacists’ interventions improve health-related quality of life of rural older person on warfarin: a randomized controlled trial." Scientific Reports 11(1).	Y
Farag, A., A. X. Garg, L. Li and A. K. Jain (2014). "Dosing errors in prescribed antibiotics for older persons with CKD: a retrospective time series analysis." American journal of kidney diseases : the official journal of the National Kidney Foundation 63(3): 422-428.	N	off topic
Farah, Rita, Saumitra V. Rege, Ryan J. Cole, and Christopher P. Holstege. 2023. "Suspected Suicide Attempts by Self-Poisoning Among Persons Aged 10-19 Years During the COVID-19 Pandemic - United States, 2020-2022." MMWR. Morbidity and mortality weekly report 72 (16): 426-430. https://doi.org/10.15585/mmwr.mm7216a3. https://search.ebscohost.com/login.aspx?direct=true&AuthType=cookie,ip,shib,uid&db…	N	off topic
Farahani, P. (2012). "A perspective on principles of comparative cost-effectiveness studies for pharmacotherapy of chronic diseases." Clinical Diabetes 30(2): 54-60.	N	off topic
Farmer, A. J., J. McSharry, S. Rowbotham, L. McGowan, I. Ricci-Cabello and D. P. French (2016). "Effects of interventions promoting monitoring of medication use and brief messaging on medication adherence for people with Type 2 diabetes: A systematic review of randomized trials." Diabetic Medicine 33(5): 565-579.	Y
Farmer, A., W. Hardeman, D. Hughes, A. T. Prevost, Y. Kim, A. Craven, J. Oke, S. Boase, M. Selwood, I. Kellar, J. Graffy, S. Griffin, S. Sutton and A. L. Kinmonth (2012). "An explanatory randomised controlled trial of a nurse-led, consultation-based intervention to support patients with adherence to taking glucose lowering medication for type 2 diabetes." BMC Family Practice 13.	Y
Farrell, B., C. Tsang, L. Raman-Wilms, H. Irving, J. Conklin and K. Pottie (2015). "What Are Priorities for Deprescribing for Elderly Patients? Capturing the Voice of Practitioners: A Modified Delphi Process." Plos One 10(4).	N	off topic
Farrell, K., M. Tandan, V. H. Santiago, I. Gagyor, A. M. Braend, M. Skow, I. Vik, F. Jansaaker, G. Hayward and A. Vellinga (2021). "Treatment of Uncomplicated UTI in Males: a Systematic Review of the Literature." BJGP Open 5(2): 1-9.	N	off topic
Faruki, H. and M. Lai-Goldman (2008). "HLA-B*5701 screening for hypersensitivity to abacavir." Personalized Medicine 5(3): 297-300.	Y
Faruqui, A. A. and C. Joshi (2012). "Evaluation of efficacy and tolerability of fixed dose combination of ofloxacin with ornidazole infusion (infusion O2) in the management of diarrhoea and dysentery." Journal of the Indian Medical Association 110(3): 193-196.	N	off topic
Fatouma, Touré. 2024. "[Detection and diagnosis of chronic kidney disease to take action as early as stage 3]." La Revue du praticien 74 (6): s15-s18. https://search.ebscohost.com/login.aspx?direct=true&AuthType=cookie,ip,shib,uid&db=cmedm&AN=39011716&site=ehost-live&scope=site&authtype=shib&custid=s8000044.	N	off topic
Faulkner, Wesley, Sandra L. DiScala, Jennifer A. Quellhorst, and Belal Dakroub. 2024. "Implementation of a Pilot PharmD Medication Optimization Telehealth Clinic Within a Veterans Affairs System." The Senior care pharmacist 39 (5): 193-201. https://doi.org/10.4140/TCP.n.2024.193. https://search.ebscohost.com/login.aspx?direct=true&AuthType=cookie,ip,shib,uid&db=cmedm&AN=38685620&site=ehost-live&s…	N	off topic
Fayle, Sarah E., Nicolas L. Palaskas, Bilal A. Siddiqui, Jennifer L. McQuade, Jamie S. Lin, Sumit K. Subudhi, Anisha B. Patel, Robert R. Jenq, Amishi Y. Shah, Amy R. Spelman, Mianen Sun, Bettina H. Marble, and Yinghong Wang. 2024. "Development of a Strategic Initiative at MD Anderson Cancer Center to Improve Outcomes in Immune-Related Adverse Events." Journal of the National Comprehensive Cancer …	N	off topic
Feld, J. J., C. Kandel, M. J. Biondi, R. A. Kozak, M. A. Zahoor, C. Lemieux, S. M. Borgia, A. K. Boggild, J. Powis, J. McCready, D. H. S. Tan, T. Chan, B. Coburn, D. Kumar, A. Humar, A. Chan, B. O'Neil, S. Noureldin, J. Booth, R. Hong, D. Smookler, W. Aleyadeh, A. Patel, B. Barber, J. Casey, R. Hiebert, H. Mistry, I. Choong, C. Hislop, D. M. Santer, D. Lorne Tyrrell, J. S. Glenn, A. J. Gehring, H…	N	off topic
Feldstein, A. C., D. H. Smith, N. Perrin, X. H. Yang, M. Rix, M. A. Raebel, D. J. Magid, S. R. Simon and S. B. Soumerai (2006). "Improved therapeutic monitoring with several interventions - A randomized trial." Archives of Internal Medicine 166(17): 1848-1854.	Y
Feng, C. and A. B. McCoy (2018). "USING ELECTRONIC HEALTH RECORDS TO IDENTIFY ADVERSE DRUG EVENTS IN AMBULATORY CARE: A SYSTEMATIC REVIEW." Journal of Investigative Medicine 66(2): 424-425.	Y
Ferguson, J., L. Seston and D. M. Ashcroft (2018). "Refer-to-pharmacy: a qualitative study exploring the implementation of an electronic transfer of care initiative to improve medicines optimisation following hospital discharge." Bmc Health Services Research 18.	N	off topic
Fernandes, Tânia, and Sofia Magina. 2023. "Oral isotretinoin in the treatment of juvenile acne and psychiatric adverse effects - a systematic review." Cutaneous and ocular toxicology 42 (3): 83-90. https://doi.org/10.1080/15569527.2023.2227889. https://search.ebscohost.com/login.aspx?direct=true&AuthType=cookie,ip,shib,uid&db=cmedm&AN=37343232&site=ehost-live&scope=site&authtype=shib&custid=s8000…	N	off topic
Fernández Urrusuno, R., S. Corral Baena, M. C. Montero Balosa, L. Llamas Rodríguez, C. Serrano Martino and M. Flores Dorado (2013). "Risks associated with the use of antimicrobials in the elderly." Ars Pharmaceutica 54(3): 20-36.	N	off topic
Fernández-Urrusuno, R., M. Flores-Dorado, E. Moreno-Campoy and M. C. Montero-Balosa (2015). "Selection of indicators for continuous monitoring of the impact of programs optimizing antimicrobial use in Primary Care." Enfermedades Infecciosas y Microbiologia Clinica 33(5): 311-319.	Y
Ferraz, A. V., C. P. Cholvi, E. M. Esteva, F. B. Romero, A. L. Andres, G. C. Garcia and J. M. A. de Bolos (2002). "Hemorrhages among patients treated with low-molecular-weight heparins." Revista Clinica Espanola 202(11): 583-587.	Y
Ferreira-da-Silva, Renato, João Miguel Alves, Carina Vieira, Ana Marta Silva, Joana Marques, Manuela Morato, Jorge Junqueira Polónia, and Inês Ribeiro-Vaz. 2023. "Motivation and Knowledge of Portuguese Community Pharmacists Towards the Reporting of Suspected Adverse Reactions to Medicines: A Cross-Sectional Survey." Journal of community health 48 (2): 295-308. https://doi.org/10.1007/s10900-022-0…	N	off topic
Field, T. S., J. H. Gurwitz, L. R. Harrold, J. Rothschild, K. R. DeBellis, A. C. Seger, J. C. Auger, L. A. Garber, C. Cadoret, L. S. Fish, L. D. Garber, M. Kelleher and D. W. Bates (2004). "Risk factors for adverse drug events among older adults in the ambulatory setting." Journal of the American Geriatrics Society 52(8): 1349-1354.	N	off topic
File, T. M. (2012). "Duration and cessation of antimicrobial treatment." Journal of Hospital Medicine 7(SUPPL. 1): S22-S33.	N	off topic
Fillit, H. M., R. Futterman, B. I. Orland, T. Chim, L. Susnow, G. P. Picariello, E. C. Scheye, R. K. Spoeri, J. L. Roglieri and S. W. Warburton (1999). "Polypharmacy management in medicare managed care: Changes in prescribing by primary care physicians resulting from a program promoting medication reviews." American Journal of Managed Care 5(5): 587-594.	Y
Finocchario-Kessler, S., D. Catley, J. Berkley-Patton, M. Gerkovich, K. Williams, J. Banderas and K. Goggin (2011). "Baseline predictors of ninety percent or higher antiretroviral therapy adherence in a diverse urban sample: the role of patient autonomy and fatalistic religious beliefs." AIDS patient care and STDs 25(2): 103-111.	N	off topic
Fischbein, R., K. McCormick, B. A. Selius, S. Labuda Schrop, M. Hewit, K. Baughman and J. Meeker (2015). "The assessment and treatment of back and neck pain: an initial investigation in a primary care practice-based research network." Primary health care research & development 16(5): 461-469.	N	off topic
Fischer, S. H., J. Tjia and T. S. Field (2010). "Impact of health information technology interventions to improve medication laboratory monitoring for ambulatory patients: a systematic review." Journal of the American Medical Informatics Association 17(6): 631-636.	Y
Fisher, Andrew, Matthew Maclaren Young, Doris Payer, Karen Pacheco, Chad Dubeau, and Vijay Mago. 2023. "Automating Detection of Drug-Related Harms on Social Media: Machine Learning Framework." Journal of medical Internet research 25: e43630. https://doi.org/10.2196/43630. https://search.ebscohost.com/login.aspx?direct=true&AuthType=cookie,ip,shib,uid&db=cmedm&AN=37725410&site=ehost-live&scope=sit…	N	off topic
Fisher, Jennifer L., Amanda D. Clark, Emma F. Jones, and Brittany N. Lasseigne. 2024. "Sex-biased gene expression and gene-regulatory networks of sex-biased adverse event drug targets and drug metabolism genes." BMC pharmacology & toxicology 25 (1): 5. https://doi.org/10.1186/s40360-023-00727-1. https://search.ebscohost.com/login.aspx?direct=true&AuthType=cookie,ip,shib,uid&db=cmedm&AN=38167211&s…	N	off topic
Fisher, R., P. Dunn, M. Asaria and R. Thorlby. (2020). "Level or not? Comparing general practice in areas of high and low socioenconomic deprivation in England ", from https://www.health.org.uk/publications/reports/level-or-not.	N	off topic
Fiss, T., J. R. Thyrian, D. Wucherer, G. Assmann, I. Kilimann, S. J. Teipel and W. Hoffmann (2013). "Medication management for people with dementia in primary care: description of implementation in the DelpHi study." Bmc Geriatrics 13.	Y
Flanagan, P. S., A. Briseno-Garzon, P. J. Zed and R. M. Strain (2018). "Safety Outcomes With Home Assessment Trial: A Mixed-Methods Evaluation of Medication Safety in the Home Care Setting." Home Health Care Management and Practice 30(2): 76-82.	N	off topic
Fleig, S. V., B. Weger, H. Haller and F. P. Limbourg (2018). "Effectiveness of a Fixed-Dose, Single-Pill Combination of Perindopril and Amlodipine in Patients with Hypertension: A Non-Interventional Study." Advances in Therapy 35(3): 353-366.	N	off topic
Fleseriu, M., R. Pivonello, A. Elenkova, R. Salvatori, R. J. Auchus, R. A. Feelders, E. B. Geer, Y. Greenman, P. Witek, F. Cohen and B. M. K. Biller (2019). "Efficacy and safety of levoketoconazole in the treatment of endogenous Cushing's syndrome (SONICS): a phase 3, multicentre, open-label, single-arm trial." The lancet. Diabetes & endocrinology 7(11): 855-865.	N	off topic
Florkowski, C., A. Don-Wauchope, N. Gimenez, K. Rodriguez-Capote, J. Wils and A. Zemlin (2017). "Point-of-care testing (POCT) and evidence-based laboratory medicine (EBLM)–does it leverage any advantage in clinical decision making?" Critical Reviews in Clinical Laboratory Sciences 54(7-8): 471-494.	Y
Ford, N., M. Vitoria, M. Penazzato, M. Doherty, Z. Shubber, G. Meintjes, B. Grinsztejn, S. Eholie, E. J. Mills, M. A. Davies, S. Nsanzimana, L. Frigati, D. O'Brien, T. Ellman, O. Ajose and A. Calmy (2015). "Causes of hospital admission among people living with HIV worldwide: A systematic review and meta-analysis." The Lancet HIV 2(10): e438-e444.	N	off topic
Forehand, C. C., J. Cribb and J. Russell May (2012). "Examination of the relationship between antimicrobials and thrombocytosis." Annals of Pharmacotherapy 46(10): 1425-1429.	N	off topic
Foreman-Mackey, Annie, Jessica Xavier, Jenny Corser, Mathew Fleury, Kurt Lock, Amiti Mehta, Jessica Lamb, Jenny McDougall, Cheri Newman, and Jane A. Buxton. 2023. ""It's just a perfect storm": Exploring the consequences of the COVID-19 pandemic on overdose risk in British Columbia from the perspectives of people who use substances." BMC public health 23 (1): 640. https://doi.org/10.1186/s12889-02…	N	off topic
Forgerini, M., S. Mieli and P. D. Mastroianni (2018). "Safety assessment of omeprazole use: a review." Sao Paulo Medical Journal 136(6): 557-570.	N	off topic
Forman, R. F., D. Svikis, I. D. Montoya and J. Blaine (2004). "Selection of a substance use disorder diagnostic instrument by the National Drug Abuse Treatment Clinical Trials Network." Journal of Substance Abuse Treatment 27(1): 1-8.	N	off topic
Forster, A. J., T. E. Erlanger, A. Jennings, C. Auger, D. Buckeridge, C. Van Walraven and R. Tamblyn (2015). "Effectiveness of a computerized drug-monitoring program to detect and prevent adverse drug events and medication non-adherence in outpatient ambulatory care: Study protocol of a randomized controlled trial." Trials 16(1).	Y
Forster, T. and C. A. Dézsi (2016). "Short-Term Cardioprotective Effects of the Original Perindopril/Amlodipine Fixed-Dose Combination in Patients with Stable Coronary Artery Disease: Results of the PAPA-CAD Study." Advances in Therapy 33(10): 1771-1781.	N	off topic
Fossouo Tagne, Joel, Reginald Amin Yakob, Rachael McDonald, and Nilmini Wickramasinghe. 2023. "A Web-Based Tool to Report Adverse Drug Reactions by Community Pharmacists in Australia: Usability Testing Study." JMIR formative research 7: e48976. https://doi.org/10.2196/48976. https://search.ebscohost.com/login.aspx?direct=true&AuthType=cookie,ip,shib,uid&db=cmedm&AN=37773620&site=ehost-live&scope=…	N	off topic
Franek, E., M. Talalaj, H. Wichrowska, B. Czerwienska, R. Filip, K. Safranow, E. Marcinowska-Suchowierska and A. Wiecek (2008). "Common drug switching during long-term antiresorptive treatment: experience of four osteoporosis centers in Poland (2001-2005)." Aging Clinical and Experimental Research 20(6): 528-532.	N	off topic
Frank, D., A. F. DeBenedetti, R. J. Volk, E. C. Williams, D. R. Kivlahan and K. A. Bradley (2008). "Effectiveness of the AUDIT-C as a screening test for alcohol misuse in three race/ethnic groups." Journal of General Internal Medicine 23(6): 781-787.	N	off topic
Freeman, P. R., G. M. Curran, K. L. Drummond, B. C. Martin, B. S. Teeter, K. Bradley, N. Schoenberg and M. J. Edlund (2019). "Utilization of prescription drug monitoring programs for prescribing and dispensing decisions: Results from a multi-site qualitative study." Research in Social and Administrative Pharmacy 15(6): 754-760.	Y
Freemantle, N., A. House, F. Song, J. M. Mason and T. A. Sheldon (1994). "PRESCRIBING SELECTIVE SEROTONIN REUPTAKE INHIBITORS AS STRATEGY FOR PREVENTION OF SUICIDE." British Medical Journal 309(6949): 249-253.	N	off topic
Frich, J. C., E. S. Kristoffersen and C. Lundqvist (2014). "GPs' experiences with brief intervention for medication-overuse headache: A qualitative study in general practice." British Journal of General Practice 64(626): e525-e531.	Y
Fried, T. R., J. O'Leary, V. Towle, M. K. Goldstein, M. Trentalange and D. K. Martin (2014). "Health outcomes associated with polypharmacy in community-dwelling older adults: A systematic review." Journal of the American Geriatrics Society 62(12): 2261-2272.	Y
Friedensohn, A., R. Meshulam and Z. Schlesinger (1991). "Randomized double-blind comparison of the effects of isosorbide dinitrate retard, verapamil sustained-release, and their combination on myocardial ischemic episodes." Cardiology 79 Suppl 2: 31-40.	N	off topic
Friedlaender, A., S. V. Liu, A. Passaro, G. Metro, G. Banna and A. Addeo (2020). "The Role of Performance Status in Small-Cell Lung Cancer in the Era of Immune Checkpoint Inhibitors." Clinical Lung Cancer 21(6): e539-e543.	N	off topic
Friedman, J., D. Kim, T. Schneberk, P. Bourgois, M. Shin, A. Celious and D. L. Schriger (2019). "Assessment of Racial/Ethnic and Income Disparities in the Prescription of Opioids and Other Controlled Medications in California." JAMA Internal Medicine 179(4): 469-476.	N	off topic
Frings, L., K. Wagner, T. Maiwald, A. Carius, A. Schinkel, C. Lehmann and A. Schulze-Bonhage (2008). "Early detection of behavioral side effects of antiepileptic treatment using handheld computers." Epilepsy & behavior : E&B 13(2): 402-406.	Y
Frishman, W., S. Charlap, B. Kimmel, M. Teicher, J. Cinnamon, L. Allen and J. Strom (1988). "Diltiazem, nifedipine, and their combination in patients with stable angina pectoris: effects on angina, exercise tolerance, and the ambulatory electrocardiographic ST segment." Circulation 77(4): 774-786.	N	off topic
Fritz, D., A. Ceschi, I. Curkovic, M. Huber, M. Egbring, G. A. Kullak-Ublick and S. Russmann (2012). "Comparative evaluation of three clinical decision support systems: prospective screening for medication errors in 100 medical inpatients." European Journal of Clinical Pharmacology 68(8): 1209-1219.	Y
Froehlich, T. E., S. P. Becker, T. G. Nick, W. B. Brinkman, M. A. Stein, J. Peugh and J. N. Epstein (2018). "Sluggish cognitive tempo as a possible predictor of methylphenidate response in children with ADHD: A randomized controlled trial." Journal of Clinical Psychiatry 79(2).	N	off topic
Fujita, K., R. J. Moles and T. F. Chen (2018). "Quality indicators for responsible use of medicines: a systematic review." Bmj Open 8(7).	N	off topic
Fujiwara, T., N. Tomitani, H. Kanegae and K. Kario (2018). "Comparative effects of valsartan plus either cilnidipine or hydrochlorothiazide on home morning blood pressure surge evaluated by information and communication technology–based nocturnal home blood pressure monitoring." Journal of Clinical Hypertension 20(1): 159-167.	Y
Fujiwara, T., S. Hoshide, Y. Yano, H. Kanegae and K. Kario (2017). "Comparison of morning vs bedtime administration of the combination of valsartan/amlodipine on nocturnal brachial and central blood pressure in patients with hypertension." Journal of Clinical Hypertension 19(12): 1319-1326.	N	off topic
Fung, C. S. C. and S. W. Mercer (2009). "A qualitative study of patients' views on quality of primary care consultations in Hong Kong and comparison with the UK CARE Measure." BMC family practice 10: 10.	N	off topic
Furlan, A. D., N. Carnide, E. Irvin, D. Van Eerd, C. Munhall, J. Kim, C. M. F. Li, A. Hamad, Q. Mahood and S. MacDonald (2018). "A systematic review of strategies to improve appropriate use of opioids and to reduce opioid use disorder and deaths from prescription opioids." Canadian Journal of Pain-Revue Canadienne De La Douleur 2(1): 218-235.	Y
Gabe, M. E., F. Murphy, G. A. Davies, I. T. Russell and S. Jordan (2014). "Medication monitoring in a nurse-led respiratory outpatient clinic: Pragmatic randomised trial of the west wales adverse drug reaction profile." PLoS ONE 9(5).	Y
Gabe, M. E., G. A. Davies, F. Murphy, M. Davies, L. Johnstone and S. Jordan (2011). "Adverse drug reactions: treatment burdens and nurse-led medication monitoring." Journal of Nursing Management 19(3): 377-392.	Y
Galárraga, O., B. L. Genberg, R. A. Martin, M. Barton Laws and I. B. Wilson (2013). "Conditional economic incentives to improve HIV treatment adherence: Literature review and theoretical considerations." AIDS and Behavior 17(7): 2283-2292.	N	off topic
Gale, N. K., S. Greenfield, P. Gill, K. Gutridge and T. Marshall (2011). "Patient and general practitioner attitudes to taking medication to prevent cardiovascular disease after receiving detailed information on risks and benefits of treatment: a qualitative study." Bmc Family Practice 12.	N	off topic
Gallagher, P. F., M. N. O'Connor and D. O'Mahony (2011). "Prevention of Potentially Inappropriate Prescribing for Elderly Patients: A Randomized Controlled Trial Using STOPP/START Criteria." Clinical Pharmacology & Therapeutics 89(6): 845-854.	Y
Gallagher, P., P. Barry and D. O'Mahony (2007). "Inappropriate prescribing in the elderly." Journal of Clinical Pharmacy and Therapeutics 32(2): 113-121.	N	off topic
Gallagher, R. M., J. R. Mason, K. A. Bird, J. J. Kirkham, M. Peak, P. R. Williamson, A. J. Nunn, M. A. Turner, M. Pirmohamed and R. L. Smyth (2012). "Adverse Drug Reactions Causing Admission to a Paediatric Hospital." Plos One 7(12).	N	off topic
Galletly, C., D. Castle, F. Dark, V. Humberstone, A. Jablensky, E. Killackey, J. Kulkarni, P. McGorry, O. Nielssen and N. Tran (2016). "Royal Australian and New Zealand College of Psychiatrists clinical practice guidelines for the management of schizophrenia and related disorders." Australian and New Zealand Journal of Psychiatry 50(5): 410-472.	N	off topic
Gallimore, C. and K. Kushner (2013). "A pharmacist-guided protocol for improved monitoring of patients on antidepressants." WMJ : official publication of the State Medical Society of Wisconsin 112(3): 124-128.	Y
Galvao, M. G. A., M. Santos and A. da Cunha (2016). "Antibiotics for preventing suppurative complications from undifferentiated acute respiratory infections in children under five years of age." Cochrane Database of Systematic Reviews(2).	N	off topic
Gao, Y., G. Pons, E. Rey, M. O. Richard, P. d'Athis, L. Bertin, G. Thiroux, J. de Blic, P. Scheinmann and G. Olive (1992). "Could saliva stand for plasma in theophylline monitoring in asthmatic children? Still a controversial problem." Fundamental & clinical pharmacology 6(4-5): 191-196.	N	off topic
García Vicente, Juan Antonio, Cristina Vedia Urgell, Roser Vallès Fernández, Cristina Morgado Ramos, Esther Moral Roldán, Soraya Marchal Torralbo, Magda Lladó Blanch, Anna Marchal Torralbo, Thatiana Vértiz Guidotti, and Josep Sorribes López. 2023. "[Experiencia en la vacunación frente a la COVID-19 en personas con antecedentes de alergia.]." Revista espanola de salud publica 97. https://search.eb…	N	off topic
García-Rodríguez, L. A., M. A. Wallander, L. Friberg, A. Ruigomez, T. Schink, I. Bezemer, R. Herings, S. Shakir, A. Evans, M. Davies, K. Suzart-Woischnik, P. Vora, Y. Balabanova, M. Soriano-Gabarró and G. Brobert (2020). "Rationale and design of a European epidemiological post-authorization safety study (PASS) program: rivaroxaban use in routine clinical practice." Expert Opinion on Drug Safety: …	N	off topic
Gardette, V., S. Andrieu, M. Lapeyre-Mestre, N. Coley, C. Cantet, P. J. Ousset, A. Grand, J. L. Monstastruc and B. Vellas (2010). "Predictive Factors of Discontinuation and Switch of Cholinesterase Inhibitors in Community-Dwelling Patients with Alzheimer's Disease A 2-Year Prospective, Multicentre, Cohort Study." Cns Drugs 24(5): 431-442.	N	off topic
Garg, H., P. H. Katke and K. Krishnaprasad (2018). "Post-approval surveillance on safety and clinical utility of garenoxacin mesylate in patients with community acquired respiratory tract infections." Journal of Clinical and Diagnostic Research 12(1): OC05-OC09.	N	off topic
Garg, M., G. Manik, A. Singhal, V. K. Singh, R. K. Varshney and A. Sethi (2020). "Efficacy and safety of azilsartan medoxomil and telmisartan in hypertensive patients: A randomized, assessor-blinded study." Saudi Journal of Medicine & Medical Sciences 8(2): 87-94.	N	off topic
Gartlehner, G., K. Crotty, S. Kennedy, M. J. Edlund, R. Ali, M. Siddiqui, R. Fortman, R. Wines, E. Persad and M. Viswanathan (2021). "Pharmacological Treatments for Borderline Personality Disorder: A Systematic Review and Meta-Analysis." CNS Drugs 35(10): 1053-1067.	N	off topic
Gaspar, L. S., A. R. Álvaro, S. Carmo-Silva, A. F. Mendes, A. Relógio and C. Cavadas (2019). "The importance of determining circadian parameters in pharmacological studies." British Journal of Pharmacology 176(16): 2827-2847.	N	off topic
Gateman, D., M. E. Trojnar and G. Agarwal (2017). "Time in therapeutic range: Warfarin anticoagulation for atrial fibrillation in a community-based practice." Canadian Family Physician 63(10): e425-e431.	Y
Gaudin, Clara, Dermot Ryan, Pascal Demoly, and Luciana Kase Tanno. 2023. "Drug allergy in primary care: systematic review to support quality improvement initiative of management and optimization of healthcare pathways." Current opinion in allergy and clinical immunology 23 (4): 263-270. https://doi.org/10.1097/ACI.0000000000000924. https://search.ebscohost.com/login.aspx?direct=true&AuthType=cook…	N	off topic
Gauffin, Oskar, Judith S. Brand, Sara Hedfors Vidlin, Daniele Sartori, Suvi Asikainen, Martí Català, Etir Chalabi, Daniel Dedman, Ana Danilovic, Talita Duarte-Salles, Maria Teresa García Morales, Saara Hiltunen, Annika M. Jödicke, Milan Lazarevic, Miguel A. Mayer, Jelena Miladinovic, Joseph Mitchell, Andrea Pistillo, Juan Manuel Ramírez-Anguita, Carlen Reyes, Annette Rudolph, Lovisa Sandberg, Rut…	N	off topic
Gaughan, G. L., C. Dolan, E. Wilk-Rivard, G. Geary, R. Libbey, M. A. Gilman and H. Lanata (2000). "Improving management of atrial fibrillation and anticoagulation in a community hospital." The Joint Commission journal on quality improvement 26(1): 18-28.	N	off topic
Gavaza, P., C. M. Brown, K. A. Lawson, K. L. Rascati, J. P. Wilson and M. Steinhardt (2011). "Examination of pharmacists' intention to report serious adverse drug events (ADEs) to the FDA using the theory of planned behavior." Research in Social & Administrative Pharmacy 7(4): 369-382.	N	off topic
Gaynes, B. N., W. Clay Jackson and K. D. Rorie (2015). "Major depressive disorder in the primary care setting: Strategies to achieve remission and recovery." Journal of Family Practice 64(9): S1-S15.	N	off topic
Gebre-Egziabher, D., A. A. Medhanyie, M. Alemayehu and F. H. Tesfay (2017). "Prevalence and predictors of implanon utilization among women of reproductive age group in Tigray Region, Northern Ethiopia." Reproductive Health 14(1).	N	off topic
Geller, S., L. Carnahan, E. Akosah, G. Asare, R. Agyemang, R. Dickson, C. Kapungu, L. Owusu-Ansah, N. Robinson and J. Mensah-Homiah (2014). "Community-based distribution of misoprostol to prevent postpartum haemorrhage at home births: Results from operations research in rural Ghana." BJOG: An International Journal of Obstetrics and Gynaecology 121(3): 319-326.	N	off topic
Gendre, P., J. Mocquard, and J. F. Huon. 2023. "Appropriateness of proton pump inhibitors prescription in patient admitted to hospital: An observational study." Annales pharmaceutiques francaises 81 (4): 596-603. https://doi.org/10.1016/j.pharma.2022.11.003. https://search.ebscohost.com/login.aspx?direct=true&AuthType=cookie,ip,shib,uid&db=cmedm&AN=36375532&site=ehost-live&scope=site&authtype=shi…	N	off topic
Gentizon, J., J. Hirt, C. Jaques, P. O. Lang and C. Mabire (2021). "Instruments assessing medication literacy in adult recipients of care: A systematic review of measurement properties." International Journal of Nursing Studies 113.	N	off topic
Gers, L., M. Petrovic, S. Perkisas and M. Vandewoude (2018). "Antidepressant use in older inpatients: current situation and application of the revised STOPP criteria." Therapeutic Advances in Drug Safety 9(8): 373-384.	Y
Geurts, M. M. E., R. E. Stewart, J. R. B. J. Brouwers, P. A. de Graeff and J. J. de Gier (2016). "Implications of a clinical medication review and a pharmaceutical care plan of polypharmacy patients with a cardiovascular disorder." International Journal of Clinical Pharmacy 38(4): 808-815.	Y
Ghosh, Subrata, Ana Antunes, Hanna Rinta-Kokko, Elena Chaparova, Sarah Lay-Flurrie, Aurore Tricotel, and Fredrik L. Andersson. 2024a. "Clostridioides difficile infections, recurrences, and clinical outcomes in real-world settings from 2015 to 2019: The RECUR England study." International journal of infectious diseases : IJID : official publication of the International Society for Infectious Disea…	N	off topic
Giaccone, G., M. Huizing, P. E. Postmus, W. W. ten Bokkel Huinink, M. Koolen, N. van Zandwijk, J. B. Vermorken, J. H. Beijnen, O. Dalesio, H. M. Pinedo and a. et (1995). "Dose-finding and sequencing study of paclitaxel and carboplatin in non-small cell lung cancer." Seminars in oncology 22(4 Suppl 9): 78-82.	N	off topic
Gidal, B. E., M. E. Pitterle, N. W. Spencer and M. M. Maly (1995). "Relationship between valproic acid dosage, plasma concentration and clearance in adult monotherapy patients with epilepsy." Journal of clinical pharmacy and therapeutics 20(4): 215-219.	N	off topic
Gill, P. S., M. Makela, K. M. Vermeulen, N. Freemantle, G. Ryan, C. Bond, T. Thorsen and F. M. Haaijer-Ruskamp (1999). "Changing doctor prescribing behaviour." Pharmacy World & Science 21(4): 158-167.	N	off topic
Gillespie, U., C. Morlin, M. Hammarlund-Udenaes and M. Hedstrom (2012). "Perceived value of ward-based pharmacists from the perspective of physicians and nurses." International Journal of Clinical Pharmacy 34(1): 127-135.	N	off topic
Gittelman, M., J. S. Jaffe and J. C. Kaminetsky (2019). "Safety of a New Subcutaneous Testosterone Enanthate Auto-Injector: Results of a 26-Week Study." Journal of Sexual Medicine 16(11): 1741-1748.	N	off topic
Glasser, S. P., M. Salas and E. Delzell (2007). "Importance and challenges of studying marketed drugs: What is a phase IV study? Common clinical research designs, registries, and self-reporting systems." Journal of Clinical Pharmacology 47(9): 1074-1086.	N	off topic
Glezer, M. G. and R. T. Saygitov (2012). "Effectiveness and safety of losartan and its combination with hydrochlorothiazide in patients with hypertension: In RESULT study." Kardiologiya 52(10): 17-25.	N	off topic
Gnädinger, M., A. Ceschi, D. Conen, L. Herzig, M. Puhan, A. Staehelin and M. Zoller (2015). "Medication incidents in primary care medicine: protocol of a study by the Swiss Federal Sentinel Reporting System." BMJ open 5(4): e007773.	N	off topic
Goette, A., G. Benninger, D. Pittrow, W. D. Paar, B. von Stritzky and R. F. Bosch (2015). "One-year safety and quality of life outcomes in patients with atrial fibrillation on dronedarone: prospective, non-interventional study in German ambulatory care." Herzschrittmachertherapie und Elektrophysiologie 26(2): 148-154.	Y
Gois, P. H. F. and E. R. D. Souza (2017). "Pharmacotherapy for hyperuricemia in hypertensive patients." Cochrane Database of Systematic Reviews(4).	Y
Goldberg, S. L., L. P. Akard, M. J. Dugan, S. Faderl and A. L. Pecora (2015). "Barriers to physician adherence to evidence-based monitoring guidelines in chronic myelogenous leukemia." Journal of Oncology Practice 11(3): e398-e404.	N	off topic
Goldfarb, J., R. C. Stern, M. D. Reed, T. S. Yamashita, C. M. Myers and J. L. Blumer (1987). "Ciprofloxacin monotherapy for acute pulmonary exacerbations of cystic fibrosis." The American journal of medicine 82(4A): 174-179.	N	off topic
Goldman, R. E., C. S. Soran, G. L. Hayward and S. R. Simon (2010). "Doctors' perceptions of laboratory monitoring in office practice." Journal of Evaluation in Clinical Practice 16(6): 1136-1141.	N	off topic
Gomollon, F., L. Gimeno, J. Valdeperez, C. Yus, J. Marzo and M. C. PerezCaballero (1996). "Eradication of Helicobacter pylori among patients from a primary care practice." Journal of Family Practice 43(6): 551-555.	N	off topic
Gonzalez, D., L. Fearfield, P. Nathan, P. Tanière, A. Wallace, E. Brown, C. Harwood, J. Marsden and S. Whittaker (2013). "BRAF mutation testing algorithm for vemurafenib treatment in melanoma: Recommendations from an expert panel." British Journal of Dermatology 168(4): 700-707.	N	off topic
Gonzalez-Gonzalez, A. I., T. S. Dinh, A. D. Meid, J. W. Blom, M. van den Akker, P. J. M. Elders, U. Thiem, D. K. de Gaudry, K. I. E. Snell, R. Perera, K. M. A. Swart, H. Rudolf, D. Bosch-Lenders, H. J. Trampisch, J. J. Meerpohl, B. Flaig, G. Kom, F. M. Gerlach, W. E. Hafaeli, P. P. Glasziou and C. Muth (2021). "Predicting negative health outcomes in older general practice patients with chronic il…	Y
Gonzalez-Gonzalez, C., E. Lopez-Gonzalez, M. T. Herdeiro and A. Figueiras (2013). "Strategies to Improve Adverse Drug Reaction Reporting: A Critical and Systematic Review." Drug Safety 36(5): 317-328.	N	off topic
Goossen, R. B., D. J. Freeman, A. M. Satchell and B. L. Urquhart (2003). "Monitoring clozapine: are fingerprick blood and plasma clozapine levels equivalent to arm venipuncture blood and plasma levels?" Therapeutic drug monitoring 25(4): 469-472.	Y
Goree, J. H., N. Srinivasan, M. A. Cucciare, N. Zaller, L. Byers, B. Boateng and C. J. Hayes (2021). "Video-based, patient-focused opioid education in the perioperative period increases self-perceived opioid-related knowledge: A pilot study." Journal of Pain Research 14: 2583-2592.	N	off topic
Gottlieb, J., A. Reuss, K. Mayer, K. Weide, C. Schade-Brittinger, S. Hoyer and P. Jaksch (2021). "Viral load-guided immunosuppression after lung transplantation (VIGILung)—study protocol for a randomized controlled trial." Trials 22(1).	N	off topic
Gottschlich, S., K. Röschmann and H. Candler (2018). "Phytomedicines in Acute Rhinosinusitis: A Prospective, Non-interventional Parallel-Group Trial." Advances in Therapy 35(7): 1023-1034.	N	off topic
Goulding, M. R. (2004). "Inappropriate medication prescribing for elderly ambulatory care patients." Archives of internal medicine 164(3): 305-312.	N	off topic
Goyal, P., E. Z. Gorodeski, Z. A. Marcum and D. E. Forman (2019). "Cardiac Rehabilitation to Optimize Medication Regimens in Heart Failure." Clinics in Geriatric Medicine 35(4): 549-560.	N	off topic
Graf, C. E., D. Zekry, S. Giannelli, J. P. Michel and T. Chevalley (2011). "Efficiency and applicability of comprehensive geriatric assessment in the Emergency Department: a systematic review." Aging Clinical and Experimental Research 23(4): 244-254.	N	off topic
Grammatikopoulou, Margarita, Ioulietta Lazarou, George Giannios, Christina Asimina Kakalou, Martha Zachariadou, Maria Zande, Haralampos Karanikas, Eleftherios Thireos, Thanos G. Stavropoulos, Pantelis Natsiavas, Spiros Nikolopoulos, and Ioannis Kompatsiaris. 2024. "Electronic prescription systems in Greece: a large-scale survey of healthcare professionals' perceptions." Archives of public health …	N	off topic
Granas, A. G., C. Berg, V. Hjellvik, C. Haukereid, A. Kronstad, H. S. Blix, B. Kilhovd, K. K. Viktil and A. M. Horn (2010). "Evaluating categorisation and clinical relevance of drug-related problems in medication reviews." Pharmacy world & science : PWS 32(3): 394-403.	N	off topic
Grandjean, Carole, Frederik Vandenberghe, Céline Dubath, Guibet Sibailly, Nicolas Ansermot, Séverine Crettol Wavre, and Chin Bin Eap. 2023. "[Antipsychotic prescribing in adults : what to watch out for ?]." Revue medicale suisse 19 (842): 1707-1712. https://doi.org/10.53738/REVMED.2023.19.842.1707. https://search.ebscohost.com/login.aspx?direct=true&AuthType=cookie,ip,shib,uid&db=cmedm&AN=3772826…	N	off topic
Graney, W. F. (1992). "Clinical experience with a once-daily, extended-release formulation of diltiazem in the treatment of hypertension." The American journal of medicine 93(2A): 56S-64S.	N	off topic
Grant, A. M., B. Guthrie and T. Dreischulte (2014). "Developing a complex intervention to improve prescribing safety in primary care: mixed methods feasibility and optimisation pilot study." Bmj Open 4(1).	Y
Grant, J. E., M. C. Mancebo, E. Weinhandl, B. L. Odlaug, J. L. Eisen and S. A. Rasmussen (2013). "Longitudinal course of pharmacotherapy in obsessive-compulsive disorder." International Clinical Psychopharmacology 28(4): 200-205.	N	off topic
Grant, R. W., J. M. Ashburner, M. C. Jernigan, J. Chang, L. H. Borowsky, Y. C. Chang and S. J. Atlas (2015). "Randomized Trial of a Health IT Tool to Support Between-Visit-Based Laboratory Monitoring for Chronic Disease Medication Prescriptions." Journal of General Internal Medicine 30(5): 619-625.	Y
Gray SL, Perera S, Soverns T, Hanlon JT. Systematic Review and Meta-analysis of Interventions to Reduce Adverse Drug Reactions in Older Adults: An Update. Drugs & aging. 2023;40(11):965–79.	Y
Gray, S. L., M. Sager, M. R. Lestico and M. Jalaluddin (1998). "Adverse drug events in hospitalized elderly." The journals of gerontology. Series A, Biological sciences and medical sciences 53(1): M59-M63.	N	off topic
Graziano, Giovanni, Angela Stefanachi, Marialessandra Contino, Rubén Prieto-Díaz, Alessia Ligresti, Poulami Kumar, Antonio Scilimati, Eddy Sotelo, and Francesco Leonetti. 2023. "Multicomponent Reaction-Assisted Drug Discovery: A Time- and Cost-Effective Green Approach Speeding Up Identification and Optimization of Anticancer Drugs." International journal of molecular sciences 24 (7). https://doi.…	N	off topic
Greenwood, H., J. Patel, R. Mahida, Q. Wang, D. Parekh, R. C. A. Dancer, H. Khiroya, E. Sapey and D. R. Thickett (2014). "Simvastatin to modify neutrophil function in older patients with septic pneumonia (SNOOPI): Study protocol for a randomised placebo-controlled trial." Trials 15(1).	N	off topic
Gregory, J., B. Huynh, B. Tayler, C. Korgaonkar-Cherala, G. Garrison, A. Ata and P. Sorum (2021). "High-Dose vs Standard-Dose Amoxicillin plus Clavulanate for Adults with Acute Sinusitis: A Randomized Clinical Trial." JAMA Network Open 4(3).	N	off topic
Greissing, C., P. Buchal, H. J. Kabitz, M. Schuchmann, N. Zantl, S. Schiek and T. Bertsche (2016). "Medication and Treatment Adherence Following Hospital Discharge A Study of an Intervention Aimed at Reducing Risk Associated With Medication Change." Deutsches Arzteblatt International 113(44): 749-+.	Y
Griffin, B. L., J. S. Burkiewicz, L. R. Peppers and T. L. Warholak (2009). "International Normalized Ratio values in group versus individual appointments in a pharmacist-managed anticoagulation clinic." American Journal of Health-System Pharmacy 66(13): 1218-1223.	Y
Griffiths, R. R., G. E. Bigelow and N. A. Ator (2003). "Principles of initial experimental drug abuse liability assessment in humans." Drug and Alcohol Dependence 70(3): S41-S54.	N	off topic
Grill, E., M. Penger and E. Kentala (2016). "Health care utilization, prognosis and outcomes of vestibular disease in primary care settings: systematic review." Journal of Neurology 263: 36-44.	N	off topic
Grobman, W. A. (2015). "Is it time for outpatient cervical ripening with prostaglandins?" BJOG: An International Journal of Obstetrics and Gynaecology 122(1): 105.	N	off topic
Gruß, I., A. Firemark, M. Mayhew, C. K. McMullen and L. L. DeBar (2019). "Taking opioids in times of crisis: Institutional oversight, chronic pain and suffering in an integrated healthcare delivery system in the U.S." International Journal of Drug Policy 74: 62-68.	N	off topic
Gu, D. F., J. He, P. G. Coxson, P. W. Rasmussen, C. Huang, A. Thanataveerat, K. Y. Tzong, J. Y. Xiong, M. Wang, D. Zhao, L. Goldman and A. E. Moran (2015). "The Cost-Effectiveness of Low-Cost Essential Antihypertensive Medicines for Hypertension Control in China: A Modelling Study." Plos Medicine 12(8).	N	off topic
Gu, Mingyu, Tingting Qin, Kun Qiao, Xinyuan Bai, Yao Wang, Yutong Yang, Yu Bai, Jie Gao, and Xingming Li. 2023. "The impact of COVID-19 prevention and control policy adjustment on anxiety, depression and coping behavior in China: a cross-sectional online survey, 21-28 December, 2022." BMC public health 23 (1): 1801. https://doi.org/10.1186/s12889-023-16699-0. https://search.ebscohost.com/login.as…	N	off topic
Gu, Tiantian, Minghua Kong, Mingcai Duan, Li Chen, Yong Tian, Wenwu Xu, Tao Zeng, and Lizhi Lu. 2024. "Cu exposure induces liver inflammation via regulating gut microbiota/LPS/liver TLR4 signaling axis." Ecotoxicology and environmental safety 278: 116430. https://doi.org/10.1016/j.ecoenv.2024.116430. https://search.ebscohost.com/login.aspx?direct=true&AuthType=cookie,ip,shib,uid&db=cmedm&AN=38718…	N	off topic
Guedes, M. and C. Rego (2016). "The HIPOGAIA study: Monitoring of oral anticoagulation with vitamin K antagonists in the municipality of Gaia." Revista Portuguesa de Cardiologia 35(9): 459-465.	Y
Guilcher, Sara J. T., Stephanie R. Cimino, Mina Tadrous, Lisa M. McCarthy, Jessica Riad, Andrea C. Tricco, Simon Hagens, Jennifer Lien, Sukirtha Tharmalingam, and Tara Gomes. 2023. "Experiences and Outcomes of Using e-Prescribing for Opioids: Rapid Scoping Review." Journal of medical Internet research 25: e49173. https://doi.org/10.2196/49173. https://search.ebscohost.com/login.aspx?direct=true&A…	N	off topic
Gulmez, S. E., V. Aydin and A. Akici (2020). "Footprints of Clinical Pharmacology in Turkey: Past, Present, and Future." Clinical Therapeutics 42(2): 351-362.	N	off topic
Gumy, Julia M., Allison Silverstein, Erica C. Kaye, Miguela A. Caniza, Maysam R. Homsi, Kathy Pritchard-Jones, and Jessica M. Bate. 2023. "Global caregiver concerns of SARS-CoV-2 vaccination in children with cancer: a cross-sectional mixed-methods study." Pediatric hematology and oncology 40 (4): 341-351. https://doi.org/10.1080/08880018.2022.2101724. https://search.ebscohost.com/login.aspx?direc…	N	off topic
Guns, P. J. D., B. D. Guth, S. Braam, G. Kosmidis, E. Matsa, A. Delaunois, V. Gryshkova, S. Bernasconi, H. J. Knot, Y. Shemesh, A. Chen, M. Markert, M. A. Fernández, D. Lombardi, C. Grandmont, B. Cillero-Pastor, R. M. A. Heeren, W. Martinet, J. Woolard, M. Skinner, V. F. M. Segers, C. Franssen, E. M. Van Craenenbroeck, P. G. A. Volders, T. Pauwelyn, D. Braeken, P. Yanez, K. Correll, X. Yang, H. P…	N	off topic
Guo, J. J., R. Jang, A. Louder and R. J. Cluxton (2005). "Acute pancreatitis associated with different combination therapies in patients infected with human immunodeficiency virus." Pharmacotherapy 25(8): 1044-1054.	N	off topic
Guo, Y., G. Y. H. Lip and S. Apostolakis (2013). "The challenge of antiplatelet therapy in patients with atrial fibrillation and heart failure." Journal of Cardiovascular Translational Research 6(3): 388-397.	N	off topic
Gupta, R. K. and H. J. Moller (2003). "St. John's Wort - An option for the primary care treatment of depressive patients?" European Archives of Psychiatry and Clinical Neuroscience 253(3): 140-148.	N	off topic
Gupta, R. S., J. L. Fierstein, K. L. Boon, M. K. Kanaley, A. Bozen, K. Kan, D. Vojta and C. M. Warren (2021). "Sensor-based electronic monitoring for asthma: A randomized controlled trial." Pediatrics 147(1).	Y
Gurwitz, J. H., A. Kapoor, L. Garber, K. M. Mazor, J. Wagner, S. L. Cutrona, S. Singh, A. O. Kanaan, J. L. Donovan, S. Crawford, K. Anzuoni, T. J. Konola, Y. H. Zhou and T. S. Field (2021). "Effect of a Multifaceted Clinical Pharmacist Intervention on Medication Safety After Hospitalization in Persons Prescribed High-risk Medications A Randomized Clinical Trial." Jama Internal Medicine 181(5): 61…	N	off topic
Gurwitz, J. H., T. S. Field, J. Avorn, D. McCormick, S. Jain, M. Eckler, M. Benser, A. C. Edmondson and D. W. Bates (2000). "Incidence and preventability of adverse drug events in nursing homes." American Journal of Medicine 109(2): 87-94.	N	off topic
Guthrie, B., K. Kavanagh, C. Robertson, K. Barnett, S. Treweek, D. Petrie, L. Ritchie and M. Bennie (2016). "Data feedback and behavioural change intervention to improve primary care prescribing safety (EFIPPS): multicentre, three arm, cluster randomised controlled trial." Bmj-British Medical Journal 354.	Y
Guthrie, L. and L. Kelly (2019). "Bringing microbiome-drug interaction research into the clinic." EBioMedicine 44: 708-715.	Y
Gutiérrez H, F. J., P. Amariles, J. Galindo, H. F. Mueses M, J. F. Agudelo A and J. A. Hincapié (2013). "Analysis of effectiveness and safety of generic lamivudine/ zidovudine/efavirenz in HIV (+) patients. Phase iv study and comparison with generic and innovator drugs." Vitae 20(1): 30-40.	N	off topic
Guzelian, P. S., M. S. Victoroff, N. C. Halmes, R. C. James and C. P. Guzelian (2005). "Evidence-based toxicology: a comprehensive framework for causation." Human & Experimental Toxicology 24(4): 161-201.	N	off topic
Haas, J. S., M. Amato, L. Marinacci, E. J. Orav, G. D. Schiff and D. W. Bates (2012). "Do Package Inserts Reflect Symptoms Experienced in Practice? Assessment Using an Automated Phone Pharmacovigilance System with Varenicline and Zolpidem in a Primary Care Setting." Drug Safety 35(8): 623-628.	Y
Haegerich, T. M., C. M. Jones, P. O. Cote, A. Robinson and L. Ross (2019). "Evidence for state, community and systems-level prevention strategies to address the opioid crisis." Drug and Alcohol Dependence 204.	N	off topic
Hafezi, H., T. L. Robertson, G. D. Moon, K. Y. Au-Yeung, M. J. Zdeblick and G. M. Savage (2015). "An ingestible sensor for measuring medication adherence." IEEE Transactions on Biomedical Engineering 62(1): 99-109.	Y
Haga, S. B., N. M. A. LaPointe, A. Cho, S. D. Reed, R. Mills, J. Moaddeb and G. S. Ginsburg (2014). "Pilot study of pharmacist-assisted delivery of pharmacogenetic testing in a primary care setting." Pharmacogenomics 15(13): 1677-1686.	Y
Hahn, J., J. H. Choi and M. J. Chang (2017). "Pharmacokinetic changes of antibiotic, antiviral, antituberculosis and antifungal agents during extracorporeal membrane oxygenation in critically ill adult patients." Journal of Clinical Pharmacy and Therapeutics 42(6): 661-671.	N	off topic
Hahn, P., M. M. Chung, H. W. Flynn, Jr., S. S. Huang, J. E. Kim, T. H. Mahmoud, S. R. Sadda and P. U. Dugel (2015). "Safety profile of ocriplasmin for symptomatic vitreomacular adhesion: A comprehensive analysis of premarketing and postmarketing experiences." Retina 35(6): 1128-1134.	N	off topic
Hajikhani, B., M. Goudarzi, S. Kakavandi, S. Amini, S. Zamani, A. van Belkum, H. Goudarzi and M. Dadashi (2021). "The global prevalence of fusidic acid resistance in clinical isolates of Staphylococcus aureus: a systematic review and meta-analysis." Antimicrobial Resistance and Infection Control 10(1).	N	off topic
Hakkarainen, K. M., K. A. Sundell, M. Petzold and S. Hagg (2012). "Methods for Assessing the Preventability of Adverse Drug Events A Systematic Review." Drug Safety 35(2): 105-126.	N	off topic
Hakkarainen, K. M., K. Hedna, M. Petzold and S. Hägg (2012). "Percentage of patients with preventable adverse drug reactions and preventability of adverse drug reactions - a meta-analysis." PLoS ONE 7(3).	N	off topic
Hakobyan, L., F. M. Haaijer-Ruskamp, D. de Zeeuw, D. Dobre and P. Denig (2011). "A review of methods used in assessing non-serious adverse drug events in observational studies among type 2 diabetes mellitus patients." Health and Quality of Life Outcomes 9.	Y
Hall, J., C. Bond, M. Kinnear and B. McKinstry (2016). "Views of patients and professionals about electronic multicompartment medication devices: a qualitative study." Bmj Open 6(10).	N	off topic
Hall, S. F., N. C. Wright, F. D. Wolinsky, Y. Y. Lou, S. Edmonds, D. Roblin, M. Jones, K. Saag and P. Cram (2018). "The prevalence of overtreatment of osteoporosis: results from the PAADRN trial." Archives of Osteoporosis 13(1).	N	off topic
Han, B. H., D. Sutin, J. D. Williamson, B. R. Davis, L. B. Piller, H. Pervin, S. L. Pressel and C. S. Blaum (2017). "Effect of statin treatment vs usual care on primary cardiovascular prevention among older adults: The ALLHAT-LLT randomized clinical trial." JAMA Internal Medicine 177(7): 955-965.	N	off topic
Hanlon, J. and K. Schmader (2013). "The Medication Appropriateness Index at 20: Where It Started, Where It Has Been, and Where It May Be Going." Drugs & Aging 30(11): 893-900.	N	off topic
Hanlon, J. T., C. I. Lindblad and S. L. Gray (2004). "Can clinical pharmacy services have a positive impact on drug-related problems and health outcomes in community-based older adults?" The American journal of geriatric pharmacotherapy 2(1): 3-13.	Y
Hanlon, J. T., K. E. Schmader, M. J. Koronkowski, M. Weinberger, P. B. Landsman, G. P. Samsa and I. K. Lewis (1997). "Adverse drug events in high risk older outpatients." Journal of the American Geriatrics Society 45(8): 945-948.	N	off topic
Hanlon, P., N. Corcoran, G. Rughani, A. S. V. Shah, F. S. Mair, B. Guthrie, J. P. Renton and D. A. McAllister (2021). "Observed and expected serious adverse event rates in randomised clinical trials for hypertension: an observational study comparing trials that do and do not focus on older people." Lancet Healthy Longevity 2(7): E398-E406.	Y
Hann, A., W. Bohle, J. Egger and W. G. Zoller (2016). "Improvement in advanced pancreatic cancer survival with novel chemotherapeutic strategies - experience of a community based hospital." Zeitschrift fur Gastroenterologie 54(10): 1138-1142.	N	off topic
Hardy, M., J. Samuela, M. Kama, M. Tuicakau, L. Romani, M. J. Whitfeld, C. L. King, G. J. Weil, A. C. Grobler, L. J. Robinson, J. M. Kaldor and A. C. Steer (2020). "The safety of combined triple drug therapy with ivermectin, diethylcarbamazine and albendazole in the neglected tropical diseases co-endemic setting of fiji: A cluster randomised trial." PLoS Neglected Tropical Diseases 14(3).	N	off topic
Harrington, Z. and D. J. Barnes (2007). "One drug or two? Step-down therapy after i.v. antibiotics for community-acquired pneumonia." Internal medicine journal 37(11): 767-771.	N	off topic
Harris, J. A. S., A. Kolokathis, M. Campbell, G. H. Cassell and M. R. Hammerschlag (1998). "Safety and efficacy of azithromycin in the treatment of community-acquired pneumonia in children." Pediatric Infectious Disease Journal 17(10): 865-871.	N	off topic
Harrison, Megan, Grace Kavanagh, Tamera J. Corte, and Lauren K. Troy. 2024. "Drug-induced interstitial lung disease: a narrative review of a clinical conundrum." Expert review of respiratory medicine 18 (1-2): 23-39. https://doi.org/10.1080/17476348.2024.2329612. https://search.ebscohost.com/login.aspx?direct=true&AuthType=cookie,ip,shib,uid&db=cmedm&AN=38501199&site=ehost-live&scope=site&authtyp…	N	off topic
Harrow, A., R. Dryden, C. McCowan, A. Radley, M. Parsons, A. M. Thompson and M. Wells (2014). "A hard pill to swallow: A qualitative study of women's experiences of adjuvant endocrine therapy for breast cancer." BMJ Open 4(6).	N	off topic
Hartung, Daniel M., Steven Z. Kassakian, and Michelle A. Hendricks. 2024. "Effect of integration of prescription drug monitoring program data in the electronic health record on queries by primary care providers." Health informatics journal 30 (2): 14604582241259337. https://doi.org/10.1177/14604582241259337. https://search.ebscohost.com/login.aspx?direct=true&AuthType=cookie,ip,shib,uid&db=cmedm&…	N	off topic
Harvey, M., D. Currie, A. Furman and S. Mambourg (2014). "Measuring use of psychotropic drugs in veterans affairs community living centers." Consultant Pharmacist 29(9): 588-601.	N	off topic
Hasan, A., P. Falkai, T. Wobrock, J. Lieberman, B. Glenthøj, W. F. Gattaz, F. Thibaut, H. J. Möller, W. T. F. o. T. G. f. Schizophrenia, A. Carlo Altamura, N. Andreasen, T. R. E. Barnes, M. Emin Ceylan, J. C. Ollivier, T. Crow, A. E. Danaci, A. David, M. Davidson, B. Deakin, H. Elkis, L. Farde, W. Gaebel, B. Gallhofer, J. Gerlach, S. R. Hirsch, C. R. Hojaij, M. Hwang, H. G. Hwo, A. V. Jablensky, …	N	off topic
Hasford, J. and T. Lamprecht (1998). "Company observational post-marketing studies: drug risk assessment and drug research in special populations - a study-based analysis." European Journal of Clinical Pharmacology 53(5): 369-371.	N	off topic
Hashimoto, R., K. Fujii, K. Yoshida, S. Shimoji, H. Masaki, K. Kadoyama, T. Nakamura and M. Onda (2018). "Outcomes of Pharmacists' Involvement with Residents of Special Nursing Homes for the Elderly." Yakugaku Zasshi-Journal of the Pharmaceutical Society of Japan 138(9): 1217-1225.	Y
Hassan, M. A. G. (2014). "Need to incorporate Pharmacovigilance of herbal medicine to the curriculum." National Journal of Physiology, Pharmacy and Pharmacology 4(2): 99-100.	N	off topic
Hassett, M. J., A. J. O'Malley, J. R. Pakes, J. R. Newhouse and C. C. Earle (2006). "Frequency and cost of chemotherapy-related serious adverse effects in a population sample of women with breast cancer." Journal of the National Cancer Institute 98(16): 1108-1117.	N	off topic
Hassett, M. J., S. R. Rao, S. Brozovic, J. E. Stahl, J. H. Schwartz, B. Maloney and J. O. Jacobson (2011). "Chemotherapy-Related Hospitalization Among Community Cancer Center Patients." Oncologist 16(3): 378-387.	N	off topic
Hawkey, P. M. and D. M. Livermore (2012). "Carbapenem antibiotics for serious infections." BMJ (Online) 344(7863).	N	off topic
Hayat, Muhammad, Nafees Ahmad, Syed Mohkumuddin, Syed Liaquat Ali Khan, Amer Hayat Khan, Noman Ul Haq, Naheed Haque, and Amjad Khan. 2023. "Frequency, types and predictors of drug therapy problems among non-dialysis chronic kidney disease patients at a tertiary care hospital in Pakistan." PloS one 18 (4): e0284439. https://doi.org/10.1371/journal.pone.0284439. https://search.ebscohost.com/login.a…	N	off topic
Hayes, R., H. Ayles, N. Beyers, K. Sabapathy, S. Floyd, K. Shanaube, P. Bock, S. Griffith, A. Moore, D. Watson-Jones, C. Fraser, S. H. Vermund, S. Fidler, Y. Agyei, M. Baldwin, M. Barnes, V. Bond, D. Burns, N. Chishinga, V. Cummings, D. Donnell, L. Emel, S. Eshleman, P. Godfrey-Faussett, E. Greene, J. Hargreaves, K. Hauck, T. Headen, L. Horn, P. Kim, E. Piwowar-Manning, K. McCarthy, M. Musheke, A…	N	off topic
Haynes, R. B., N. L. Wilczynski and C. S. R. Team (2010). "Effects of computerized clinical decision support systems on practitioner performance and patient outcomes: Methods of a decision-maker-researcher partnership systematic review." Implementation Science 5.	Y
Hayward, G. L., A. J. Parnes and S. R. Simon (2009). "Using health information technology to improve drug monitoring: a systematic review." Pharmacoepidemiology and Drug Safety 18(12): 1232-1237.	Y
Hazell, L. and S. A. W. Shakir (2006). "Under-reporting of adverse drug reactions - A systematic review." Drug Safety 29(5): 385-396.	N	off topic
Hazen, A. C. M., D. L. M. Zwart, J. M. Poldervaart, J. J. De Gier, N. J. De Wit, A. A. De Bont and M. L. Bouvy (2019). "Non-dispensing pharmacists' actions and solutions of drug therapy problems among elderly polypharmacy patients in primary care." Family Practice 36(5): 544-551.	Y
He, Kaini, Mimi Liu, Qian Wang, Sijie Chen, and Xiaoyan Guo. 2023. "Combined analysis of 16S rDNA sequencing and metabolomics to find biomarkers of drug-induced liver injury." Scientific reports 13 (1): 15138. https://doi.org/10.1038/s41598-023-42312-w. https://search.ebscohost.com/login.aspx?direct=true&AuthType=cookie,ip,shib,uid&db=cmedm&AN=37704684&site=ehost-live&scope=site&authtype=shib&cus…	N	off topic
Heald, A. H., M. Livingston, N. Malipatil, M. Becher, J. Craig, M. Stedman and A. A. Fryer (2018). "Improving type 2 diabetes mellitus glycaemic outcomes is possible without spending more on medication: Lessons from the UK National Diabetes Audit." Diabetes, obesity & metabolism 20(1): 185-194.	N	off topic
Heaton, D. and N. Pearce (1995). "LOW-MOLECULAR-WEIGHT VERSUS UNFRACTIONATED HEPARIN - A CLINICAL AND ECONOMIC APPRAISAL." Pharmacoeconomics 8(2): 91-99.	N	off topic
Hedna, K., K. M. Hakkarainen, H. Gyllensten, A. K. Jönsson, M. Petzold and S. Hägg (2015). "Potentially inappropriate prescribing and adverse drug reactions in the elderly: A population-based study." European Journal of Clinical Pharmacology 71(12): 1525-1533.	Y
Hellwig, Lydia D., Clesson Turner, Cara Olsen, Joya Libbus, Bethelhem Markos, Tracey Koehlmoos, Mark Haigney, Mauricio De Castro, and David Saunders. 2024. "Assessing Clinical Utility of Pharmacogenetic Testing in the Military Health System." Military medicine 189 (1-2): e198-e204. https://doi.org/10.1093/milmed/usad254. https://search.ebscohost.com/login.aspx?direct=true&AuthType=cookie,ip,shib,…	N	off topic
Henriksen, D. P., T. B. Stage, M. R. Hansen, L. Rasmussen, P. Damkier and A. Pottegård (2015). "The potential drug–drug interaction between proton pump inhibitors and warfarin." Pharmacoepidemiology and Drug Safety 24(12): 1337-1340.	Y
Heran, B. S., G. M. Allan, L. Green, C. Korownyk, M. Kolber, N. Olivier, M. Flesher and S. Garrison (2016). "Effect of medication timing on anticoagulation stability in users of warfarin (the INRange RCT): Study protocol for a randomized controlled trial." Trials 17(1).	N	off topic
Herbild, L., M. Bech, D. Gyrd-Hansen, M. Christensen, T. Werge and K. A. Nielsen (2011). "Do guidelines recommending pharmacogenetic testing of psychiatric patients affect treatment costs and the use of healthcare services?" Scandinavian journal of public health 39(2): 147-155.	N	off topic
Herdeiro, M. T., A. Figueiras, J. Polonia and J. J. Gestal-Otero (2006). "Influence of pharmacists' attitudes on adverse drug reaction reporting - A case-control study in Portugal." Drug Safety 29(4): 331-340.	N	off topic
Herity, L. B., D. M. Vaughan, L. R. Rodriguez and D. K. Lowe (2021). "Voxelotor: A Novel Treatment for Sickle Cell Disease." Annals of Pharmacotherapy 55(2): 240-245.	N	off topic
Herledan, C., A. Baudouin, V. Larbre, A. Gahbiche, E. Dufay, I. Alquier, F. Ranchon and C. Rioufol (2020). "Clinical and economic impact of medication reconciliation in cancer patients: a systematic review." Supportive Care in Cancer 28(8): 3557-3569.	Y
Herledan, Chloé, Claire Falandry, Laure Huot, Nicolas Poletto, Amandine Baudouin, Marie-Anne Cerfon, Laurie Lorsche, Judith Bret, Florence Ranchon, and Catherine Rioufol. 2024. "Clinical impact and cost-saving analysis of a comprehensive pharmaceutical care intervention in older patients with cancer." Journal of the American Geriatrics Society 72 (2): 567-578. https://doi.org/10.1111/jgs.18585. h…	N	off topic
Hernandez, L. V., I. Gilson, J. Jacobson, A. Affi, T. R. Puetz and V. J. Dindzans (2001). "Antiretroviral hepatotoxicity in human immunodeficiency virus-infected patients." Alimentary pharmacology & therapeutics 15(10): 1627-1632.	Y
Herzig, S. J., H. J. Mosher, S. L. Calcaterra, A. B. Jena and T. K. Nuckols (2018). "Improving the Safety of Opioid Use for Acute Noncancer Pain in Hospitalized Adults: A Consensus Statement From the Society of Hospital Medicine." Journal of Hospital Medicine 13(4): 263-271.	N	off topic
Hibbert, P. D., C. J. Molloy, T. D. Hooper, L. K. Wiles, W. B. Runciman, P. Lachman, S. E. Muething and J. Braithwaite (2016). "The application of the global trigger tool: A systematic review." International Journal for Quality in Health Care 28(6): 640-649.	Y
Hickman, M., J. F. Dillon, L. Elliott, D. De Angelis, P. Vickerman, G. Foster, P. Donnan, A. Eriksen, P. Flowers, D. Goldberg, W. Hollingworth, S. Ijaz, D. Liddell, S. Mandal, N. Martin, L. J. Z. Beer, K. Drysdale, H. Fraser, R. Glass, L. Graham, R. N. Gunson, E. Hamilton, H. Harris, M. Harris, R. Harris, E. Heinsbroek, V. Hope, J. Horwood, S. K. Inglis, H. Innes, A. Lane, J. Meadows, A. McAuley,…	N	off topic
Higashi, T., P. G. Shekelle, D. H. Solomon, E. L. Knight, C. Roth, J. T. Chang, C. J. Kamberg, C. H. MaClean, R. T. Young, J. Adams, D. B. Reuben, J. Avorn and N. S. Wenger (2004). "The quality of pharmacologic care for vulnerable older patients." Annals of Internal Medicine 140(9): 714-720.	N	off topic
Hikaka, J., C. Hughes, R. Jones, M. J. Connolly and N. Martini (2019). "A systematic review of pharmacist-led medicines review services in New Zealand - is there equity for Maori older adults?" Research in Social & Administrative Pharmacy 15(12): 1383-1394.	Y
Hikaka, J., R. Jones, C. Hughes, M. J. Connolly and N. Martini (2021). "Ethnic Variations in the Quality Use of Medicines in Older Adults: Māori and Non-Māori in Aotearoa New Zealand." Drugs and Aging 38(3): 205-217.	N	off topic
Hillblom, D., V. Pindolia, D. Schulke, K. Boesen, D. Burgoyne, K. Caldwell, E. Cannon, E. Cohen, R. Felkey, S. Ferrell, L. Green, S. Kahlon, P. Kumbera, K. Loveland, M. André, L. Nishida, U. Nwachukwu, L. M. Peters, M. Wasi, B. Eichelberger, M. J. Carden, D. Charles, C. Dragovich, H. Hagel, K. Ridderhoff and E. A. Rosato (2014). "Report of the 2013 AMCP partnership forum on electronic solutions t…	N	off topic
Hill-Taylor, B., I. Sketris, J. Hayden, S. Byrne, D. O'Sullivan and R. Christie (2013). "Application of the STOPP/ START criteria: a systematic review of the prevalence of potentially inappropriate prescribing in older adults, and evidence of clinical, humanistic and economic impact...Screening Tool of Older Person’s potentially inappropriate Prescriptions... Screening Tool to Alert doctors to th…	Y
Hill‐Taylor, B., K. A. Walsh, S. Stewart, J. Hayden, S. Byrne and I. S. Sketris (2016). "Effectiveness of the STOPP/START (Screening Tool of Older Persons" potentially inappropriate Prescriptions/Screening Tool to Alert doctors to the Right Treatment) criteria: systematic review and meta-analysis of randomized controlled studies." Journal of Clinical Pharmacy & Therapeutics 41(2): 158-169.	Y
Hiltunen, T. P., K. M. Donner, A. P. Sarin, J. Saarela, S. Ripatti, A. B. Chapman, J. G. Gums, Y. Gong, R. M. Cooper-DeHoff, F. Frau, V. Glorioso, R. Zaninello, E. Salvi, N. Glorioso, E. Boerwinkle, S. T. Turner, J. A. Johnson and K. K. Kontula (2015). "Pharmacogenomics of hypertension: A genome-wide, placebo-controlled cross-over study, using four classes of antihypertensive drugs." Journal of t…	N	off topic
Hirsch, B. R., M. R. Harrison, D. J. George, M. S. Walker, C. Chen, B. Korytowsky, E. Stepanski and A. P. Abernethy (2014). "Use of “Real-World” data to describe adverse events during the treatment of metastatic renal cell carcinoma in routine clinical practice." Medical Oncology 31(9): 1-8.	Y
Hirsch, J. D., N. Steers, D. S. Adler, G. M. Kuo, C. M. Morello, M. Lang, R. F. Singh, Y. Wood, R. M. Kaplan and C. M. Mangione (2014). "Primary care-based, pharmacist-physician collaborative medication-therapy management of hypertension: A randomized, pragmatic trial." Clinical Therapeutics 36(9): 1244-1254.	N	off topic
Ho, Tiffany A., Katelyn M. Patterson, Shirish M. Gadgeel, Rachel M. Kenney, and Michael P. Veve. 2023. "Cancer is chronic but antimicrobial stewardship is iconic: A retrospective cohort of optimal antibiotic use in ambulatory oncology clinics." Antimicrobial stewardship & healthcare epidemiology : ASHE 3 (1): e81. https://doi.org/10.1017/ash.2023.152. https://search.ebscohost.com/login.aspx?direc…	N	off topic
Hoch, I., A. D. Heymann, I. Kurman, L. J. Valinsky, G. Chodick and V. Shalev (2003). "Countrywide computer alerts to community physicians improve potassium testing in patients receiving diuretics." Journal of the American Medical Informatics Association 10(6): 541-546.	Y
Hohl, C. M., K. Badke, A. Zhao, M. E. Wickham, S. A. Woo, M. L. A. Sivilotti and J. J. Perry (2018). "Prospective Validation of Clinical Criteria to Identify Emergency Department Patients at High Risk for Adverse Drug Events." Academic Emergency Medicine 25(9): 1015-1026.	Y
Holland, R., E. Lenaghan, I. Harvey, R. Smith, L. Shepstone, A. Lipp, M. Christou, D. Evans and C. Hand (2005). "Does home based medication review keep older people out of hospital? The HOMER randomised controlled trial." Bmj-British Medical Journal 330(7486): 293-295.	Y
Holliday, S., P. Magin, J. Dunbabin, C. Oldmeadow, J. M. Henry, N. Lintzeris, J. Attia, S. Goode and A. Dunlop (2013). "An Evaluation of the Prescription of Opioids for Chronic Nonmalignant Pain by Australian General Practitioners." Pain Medicine (United States) 14(1): 62-74.	N	off topic
Holton, A. E., P. Gallagher, T. Fahey and G. Cousins (2017). "Concurrent use of alcohol interactive medications and alcohol in older adults: a systematic review of prevalence and associated adverse outcomes." Bmc Geriatrics 17.	N	off topic
Honkoop, P. J., R. J. B. Loijmans, E. H. Termeer, J. B. Snoeck-Stroband, W. B. Van Den Hout, M. J. Bakker, W. J. J. Assendelft, G. Ter Riet, P. J. Sterk, T. R. J. Schermer and J. K. Sont (2015). "Symptom- and fraction of exhaled nitric oxide-driven strategies for asthma control: A cluster-randomized trial in primary care." Journal of Allergy and Clinical Immunology 135(3): 682-688.e611.	N	off topic
Hood, G. A., T. A. Chowdhury, C. J. Griffiths, R. K. E. Hood, C. Mathews and G. A. Hitman (2015). "The Mela Study: exploring barriers to diabetes research in black and minority ethnic groups." Primary Health Care Research and Development 16(1): 53-60.	N	off topic
Hope, C., J. M. Overhage, A. Seger, E. Teal, V. Mills, J. Fiskio, T. K. Gandhi, D. W. Bates and M. D. Murray (2003). "A tiered approach is more cost effective than traditional pharmacist-based review for classifying computer-detected signals as adverse drug events." Journal of biomedical informatics 36(1-2): 92-98.	N	off topic
Hoppe, Dimi, Chaojie Liu, and Hanan Khalil. 2023. "Barriers and facilitators related to healthcare practitioner use of real time prescription monitoring tools in Australia." Frontiers in public health 11: 1175791. https://doi.org/10.3389/fpubh.2023.1175791. https://search.ebscohost.com/login.aspx?direct=true&AuthType=cookie,ip,shib,uid&db=cmedm&AN=37771830&site=ehost-live&scope=site&authtype=shib…	N	off topic
Hordern, A., J. Callen, K. Gibson, L. Robertson, L. Li, I. M. Hains and J. I. Westbrook (2012). Use of an electronic Drug Monitoring System for ambulatory patients with chronic disease: How does it impact on nurses' time spent documenting clinical care? Studies in Health Technology and Informatics. 178: 71-76.	N	off topic
Horsky, J., G. D. Schiff, D. Johnston, L. Mercincavage, D. Bell and B. Middleton (2012). "Interface design principles for usable decision support: A targeted review of best practices for clinical prescribing interventions." Journal of Biomedical Informatics 45(6): 1202-1216.	N	off topic
Hossain, M. A., M. Asamoah-Boaheng, O. A. Badejo, L. V. Bell, N. Buckley, J. W. Busse, T. S. Campbell, K. Corace, L. K. Cooper, D. Flusk, D. A. Garcia, A. Iorio, K. L. Lavoie, P. A. Poulin, B. Skidmore and J. A. Rash (2020). "Prescriber Adherence to Guidelines for Chronic Noncancer Pain Management With Opioids: Systematic Review and Meta-Analysis." Health Psychology 39(5): 430-451.	N	off topic
Howard, R. L., A. J. Avery, S. Slavenburg, S. Royal, G. Pipe, P. Lucassen and M. Pirmohamed (2007). "Which drugs cause preventable admissions to hospital? A systematic review." British journal of clinical pharmacology 63(2): 136-147.	N	off topic
Howland, J. S., M. G. Baker and T. Poe (1990). "Does patient education cause side effects? A controlled trial." The Journal of family practice 31(1): 62-64.	N	off topic
Hsu, W. T., L. J. Shen and C. M. Lee (2016). "Drug-related problems vary with medication category and treatment duration in Taiwanese heart failure outpatients receiving case management." Journal of the Formosan Medical Association 115(5): 335-342.	N	off topic
Hu, C., M. Liang, F. Gong, B. He, D. Zhao and G. Zhang (2020). "Efficacy of Lianhua Qingwen Compared with Conventional Drugs in the Treatment of Common Pneumonia and COVID-19 Pneumonia: A Meta-Analysis." Evidence-based Complementary and Alternative Medicine 2020.	N	off topic
Hu, Muni, Xiaolin Lin, Tiantian Sun, Xiaoyan Shao, Xiaowen Huang, Weiwei Du, Mengzhe Guo, Xiaoqiang Zhu, Yilu Zhou, Tianying Tong, Fangfang Guo, Ting Han, Xiuqi Wu, Yi Shi, Xiuying Xiao, Youwei Zhang, Jie Hong, and Haoyan Chen. 2024. "Gut microbiome for predicting immune checkpoint blockade-associated adverse events." Genome medicine 16 (1): 16. https://doi.org/10.1186/s13073-024-01285-9. https:/…	N	off topic
Huang, A. R., L. Mallet, C. M. Rochefort, T. Eguale, D. L. Buckeridge and R. Tamblyn (2012). "Medication-Related Falls in the Elderly Causative Factors and Preventive Strategies." Drugs & Aging 29(5): 359-376.	Y
Huckvale, C., J. Car, M. Akiyama, S. Jaafar, T. Khoja, A. Bin Khalid, A. Sheikh and A. Majeed (2010). "Information technology for patient safety." Quality & Safety in Health Care 19.	Y
Hudec, R., L. V. Wilton and M. Kriska (2011). "Comments to regional problems of analgesic risk perception." Bratislava Medical Journal-Bratislavske Lekarske Listy 112(3): 140-142.	N	off topic
Hudson, J. Q., R. E. Small and L. Buckley (1998). "Perceptions of pharmacists about adverse effects of corticosteroid therapy: focus on osteoporosis." Journal of the American Pharmaceutical Association (Washington, D.C. : 1996) 38(6): 710-716.	N	off topic
Husain, J. M., M. Larochelle, J. Keosaian, Z. Xuan, K. E. Lasser and J. M. Liebschutz (2019). "Reasons for Opioid Discontinuation and Unintended Consequences following Opioid Discontinuation within the TOPCARE Trial." Pain Medicine (United States) 20(7): 1330-1337.	N	off topic
Hussain-Gambles, M., B. Leese, K. Atkin, J. Brown, S. Mason and P. Tovey (2004). "Involving South Asian patients in clinical trials." Health Technology Assessment 8(42): 1-+.	N	off topic
Hussein, K., R. Bitterman, B. Shofty, M. Paul and A. Neuberger (2017). "Management of post-neurosurgical meningitis: narrative review." Clinical Microbiology and Infection 23(9): 621-628.	N	off topic
Hutchison, Robert W., and Joseph Carhart. 2023. "Opioid and benzodiazepine utilization patterns in metropolitan and rural Texas." Journal of opioid management 19 (5): 433-443. https://doi.org/10.5055/jom.0817. https://search.ebscohost.com/login.aspx?direct=true&AuthType=cookie,ip,shib,uid&db=cmedm&AN=37968977&site=ehost-live&scope=site&authtype=shib&custid=s8000044.	N	off topic
Hutton-Nyameaye, Araba Ata, Farrukh Ishaque Saah, Israel Bedzina, Samuel Owusu Somuah, Kofi Boamah Mensah, Kwabena Obeng Duedu, and Kwame Ohene Buabeng. 2023. "Management of sexually transmitted infections: a qualitative assessment of community pharmacy practices in the Ho Municipality, Ghana." Journal of pharmaceutical policy and practice 16 (1): 140. https://doi.org/10.1186/s40545-023-00650-0. …	N	off topic
Ibrahim, E. M., G. A. Kazkaz, K. M. Abouelkhair, A. M. Bayer and O. A. Elmasri (2013). "Sunitinib adverse events in metastatic renal cell carcinoma: A meta-analysis." International Journal of Clinical Oncology 18(6): 1060-1069.	Y
Ibrahim, O. M., R. M. Ibrahim, Y. A. Ibrahim, E. A. Madawi and M. Y. Al Deri (2022). "Shedding the light on Pharmacists' roles during COVID-19 global pandemic." Saudi Pharmaceutical Journal 30(1): 14-27.	Y
Ilany, J., H. Bhandari, D. Nabriski, Y. Toledano, N. Konvalina and O. Cohen (2018). "Effect of prandial treatment timing adjustment, based on continuous glucose monitoring, in patients with type 2 diabetes uncontrolled with once-daily basal insulin: A randomized, phase IV study." Diabetes, Obesity and Metabolism 20(5): 1186-1192.	N	off topic
Imdad, A., E. Mayo-Wilson, K. Herzer and Z. A. Bhutta (2017). "Vitamin A supplementation for preventing morbidity and mortality in children from six months to five years of age (Review)." Cochrane Database of Systematic Reviews(3).	N	off topic
Inra, J. A., J. Nayor, M. Rosenblatt, M. Mutinga, S. I. Reddy, S. Syngal and F. Kastrinos (2017). "Comparison of Colonoscopy Quality Measures Across Various Practice Settings and the Impact of Performance Scorecards." Digestive diseases and sciences 62(4): 894-902.	N	off topic
Insani, W. N., C. Whittlesea, H. Alwafi, K. K. C. Man, S. Chapman and L. Wei (2021). "Prevalence of adverse drug reactions in the primary care setting: A systematic review and meta-analysis." PLoS ONE 16(5 May).	N	off topic
Insani, Widya N., Cate Whittlesea, Chengsheng Ju, Kenneth Kc Man, Matthew Adesuyan, Sarah Chapman, and Li Wei. 2023. "Impact of ACEIs and ARBs-related adverse drug reaction on patients' clinical outcomes: a cohort study in UK primary care." The British journal of general practice : the journal of the Royal College of General Practitioners 73 (736): e832-e842. https://doi.org/10.3399/BJGP.2023.015…	N	off topic
Insel, K. C., G. O. Einstein, D. G. Morrow, K. M. Koerner and J. T. Hepworth (2016). "Multifaceted Prospective Memory Intervention to Improve Medication Adherence." Journal of the American Geriatrics Society 64(3): 561-568.	N	off topic
Inyang-Etoh, P. C., G. C. Ejezie, M. F. Useh and E. C. Inyang-Etoh (2009). "Efficacy of a combination of praziquantel and artesunate in the treatment of urinary schistosomiasis in Nigeria." Transactions of the Royal Society of Tropical Medicine and Hygiene 103(1): 38-44.	N	off topic
Isaksen, S. F., J. Jonassen, D. C. Malone, S. J. Billups, B. L. Carter and C. D. Sintek (1999). "Estimating risk factors for patients with potential drug-related problems using electronic pharmacy data. IMPROVE investigators." The Annals of pharmacotherapy 33(4): 406-412.	Y
Isetts, B. J., D. E. Buffington, B. L. Carter, M. Smith, L. A. Polgreen and P. A. James (2016). "Evaluation of pharmacists' work in a physician-pharmacist collaborative model for the management of hypertension." Pharmacotherapy 36(4): 374-384.	N	off topic
Ishii, Kosei, Eiji Akahoshi, Oluyomi Stephen Adeyemi, Hironori Bando, Yasuhiro Fukuda, Tomoyuki Ogawa, and Kentaro Kato. 2024. "Goethite and Hematite Nanoparticles Show Promising Anti-Toxoplasma Properties." Pharmaceutics 16 (3). https://doi.org/10.3390/pharmaceutics16030413. https://search.ebscohost.com/login.aspx?direct=true&AuthType=cookie,ip,shib,uid&db=cmedm&AN=38543307&site=ehost-live&scope…	N	off topic
Ivers, N., G. Jamtvedt, S. Flottorp, J. M. Young, J. Odgaard-Jensen, S. D. French, M. A. O'Brien, M. Johansen, J. Grimshaw and A. D. Oxman (2012). "Audit and feedback: effects on professional practice and healthcare outcomes." Cochrane Database of Systematic Reviews(6).	N	off topic
Izmailova, E. S., J. A. Wagner, N. Ammour, N. Amondikar, A. Bell-Vlasov, S. Berman, D. Bloomfield, L. S. Brady, X. Cai, R. A. Calle, M. Campbell, F. Cerreta, I. Clay, L. Foschini, P. Furlong, R. Goldel, J. S. Goldsack, P. M. A. Groenen, A. Folarin, J. Heemskerk, P. Honig, M. Hotopf, T. Kamphaus, D. R. Karlin, C. Leptak, Q. Liu, H. Manji, R. J. Mather, J. P. Menetski, V. A. Narayan, E. Papadopoulo…	N	off topic
Jackson, Robert, Esha V. Rajadhyaksha, Reid S. Loeffler, Caitlyn E. Flores, and Koenraad Van Doorslaer. 2023. "Characterization of 3D organotypic epithelial tissues reveals tonsil-specific differences in tonic interferon signaling." PloS one 18 (10): e0292368. https://doi.org/10.1371/journal.pone.0292368. https://search.ebscohost.com/login.aspx?direct=true&AuthType=cookie,ip,shib,uid&db=cmedm&AN=…	N	off topic
Jackson, S. L., G. M. Peterson, J. H. Vial and D. M. L. Jupe (2004). "Improving the outcomes of anticoagulation: an evaluation of home follow-up of warfarin initiation." Journal of Internal Medicine 256(2): 137-144.	N	off topic
Jacob, D., B. Marrón, J. Ehrlich and P. A. Rutherford (2013). "Pharmacovigilance as a tool for safety and monitoring: A review of general issues and the specific challenges with end-stage renal failure patients." Drug, Healthcare and Patient Safety 5(1): 105-112.	Y
Jadhari, Rojita, Nabin Pathak, Rajeev Shrestha, Sunil Shrestha, Bhuvan Kc, Siew Hua Gan, and Vibhu Paudyal. 2024. "Advancing opioid stewardship in low-middle-income countries: challenges and opportunities." Journal of pharmaceutical policy and practice 17 (1): 2345219. https://doi.org/10.1080/20523211.2024.2345219. https://search.ebscohost.com/login.aspx?direct=true&AuthType=cookie,ip,shib,uid&db…	N	off topic
Jaffuel, Maryline, Frederic Gervais, Julien Vernaudon, Marie-Anne Cerfon, Pierre Krolak-Salmon, Christelle Mouchoux, and Teddy Novais. 2023. "Potentially inappropriate medications and anticholinergic and sedative burden in older community-dwelling patients with advanced chronic kidney disease." Nephrologie & therapeutique 19 (2): 89-98. https://doi.org/10.1684/ndt.2023.6. https://search.ebscohost…	N	off topic
Jäger, C., T. Freund, J. Steinhäuser, S. Joos, M. Wensing and J. Szecsenyi (2013). "A tailored implementation intervention to implement recommendations addressing polypharmacy in multimorbid patients: Study protocol of a cluster randomized controlled trial." Trials 14(1).	N	off topic
Jaillon, P., B. Dupuis, R. Dahan, G. Bottineau, J. Caron, J. L. Cazor, M. Chauvenet, J. P. Clement, D. Escande, Y. Faisandier, C. FunckBrentano, H. Kolsky, R. Koen, D. Lacroix, A. Leenhardt, J. P. Lehner, J. F. Prost, B. Swynghedauw, G. Vassort, J. Weissenburger and C. Wohlhuter (1997). "Drug-induced torsade de pointes: pre-clinical and clinical studies for the prediction of a potential proarrhyt…	Y
Jaiswal, Alankrit, S. Umesh, and Nishant Goyal. 2023. "Research on treatment-related aspects of depression from India in the preceding decade (2014-2023): An updated systematic review." Indian journal of psychiatry 65 (11): 1112-1121. https://doi.org/10.4103/indianjpsychiatry.indianjpsychiatry_810_23. https://search.ebscohost.com/login.aspx?direct=true&AuthType=cookie,ip,shib,uid&db=cmedm&AN=3824…	N	off topic
Jalal, Z. S., F. Smith, D. Taylor, H. Patel, K. Finlay and S. Antoniou (2014). "Pharmacy care and adherence to primary and secondary prevention cardiovascular medication: A systematic review of studies." European Journal of Hospital Pharmacy 21(4): 238-244.	N	off topic
Jaleel, A., K. G. Saag and M. I. Danila (2018). "Improving drug adherence in osteoporosis: an update on more recent studies." Therapeutic Advances in Musculoskeletal Disease 10(7): 141-149.	N	off topic
Jallow F, Stehling E, Sajwani-Merchant Z, Daniel KM, Fulda KG, Gurses AP, Arbaje AI, Xiao Y. Medication Management Strategies by Community-Dwelling Older Adults: A Multisite Qualitative Analysis. J Patient Saf. 2024 Apr 1;20(3):192-197. doi: 10.1097/PTS.0000000000001200. Epub 2024 Feb 16. PMID: 38372504; PMCID: PMC10963160.	Y
Jambulingam, P., V. S. Kuttiatt, K. Krishnamoorthy, S. Subramanian, A. Srividya, H. K. K. Raju, M. Rahi, R. K. Somani, M. K. Suryaprakash, G. P. Dwivedi and G. J. Weil (2021). "An open label, block randomized, community study of the safety and efficacy of co-administered ivermectin, diethylcarbamazine plus albendazole vs. Diethylcarbamazine plus albendazole for lymphatic filariasis in India." PLo…	N	off topic
James, P. B., J. Wardle, A. Steel and J. Adams (2018). "Traditional, complementary and alternative medicine use in Sub-Saharan Africa: a systematic review." Bmj Global Health 3(5).	N	off topic
Jameson, J. P. and G. R. VanNoord (2001). "Pharmacotherapy consultation on polypharmacy patients in ambulatory care." The Annals of pharmacotherapy 35(7-8): 835-840.	Y
Jamison, R. N. and J. R. Mao (2015). "Opioid Analgesics." Mayo Clinic Proceedings 90(7): 957-968.	N	off topic
Jamtvedt, G., J. M. Young, D. T. Kristoffersen, M. A. O'Brien and A. D. Oxman (2006). "Audit and feedback: effects on professional practice and health care outcomes." Cochrane Database of Systematic Reviews(2).	Y
Jani, I. V., B. Meggi, A. Vubil, N. E. Sitoe, N. Bhatt, O. Tobaiwa, J. I. Quevedo, O. Loquiha, J. D. Lehe, L. Vojnov and T. F. Peter (2016). "Evaluation of the whole-blood alere q nat point-of-care RNA assay for HIV-1 viral load monitoring in a primary health care setting in Mozambique." Journal of Clinical Microbiology 54(8): 2104-2108.	N	off topic
Jann, M. W., J. H. Froemming and R. L. Borison (1990). "Movement disorders and new azapirone anxiolytic drugs." The Journal of the American Board of Family Practice 3(2): 111-119.	Y
Jano, E. and R. R. Aparasu (2007). "Healthcare outcomes associated with Beers' criteria: A systematic review." Annals of Pharmacotherapy 41(3): 438-448.	Y
Javaid, Y. (2016). "Optimising stroke prevention in patients with atrial fibrillation in primary care." British Journal of Medical Practitioners 9(1).	N	off topic
Jedenius, E., K. Johnell, J. Fastbom, J. Stromqvist, B. Winblad and N. Andreasen (2011). "Dementia management programme in a community setting and the use of psychotropic drugs in the elderly population." Scandinavian Journal of Primary Health Care 29(3): 181-186.	N	off topic
Jeffery, Annie, Cini Bhanu, Kate Walters, Ian Ck Wong, David Osborn, and Joseph F. Hayes. 2023. "Polypharmacy and antidepressant acceptability in comorbid depression and type 2 diabetes: a cohort study using UK primary care data." The British journal of general practice : the journal of the Royal College of General Practitioners 73 (730): e392-e398. https://doi.org/10.3399/BJGP.2022.0295. https:/…	N	off topic
Jeffries, M., D. L. Phipps, R. L. Howard, A. J. Avery, S. Rodgers and D. M. Ashcroft (2017). "Understanding the implementation and adoption of a technological intervention to improve medication safety in primary care: a realist evaluation." Bmc Health Services Research 17.	Y
Jennings, Aisling A., Ann Sinéad Doherty, Barbara Clyne, Fiona Boland, Frank Moriarty, Tom Fahey, Larry Hally, Seán P. Kennelly, and Emma Wallace. 2024. "Stakeholder perceptions of and attitudes towards problematic polypharmacy and prescribing cascades: a qualitative study." Age and ageing 53 (6). https://doi.org/10.1093/ageing/afae116. https://search.ebscohost.com/login.aspx?direct=true&AuthType…	N	off topic
Jerjes, Waseem, Daniele Ramsay, Harvey Stevenson, and Karima Lalji. 2024. "Mental Health Polypharmacy in "Non-Coded" Primary Care Patients: The Effect of Deprescribing." Journal of clinical medicine 13 (4). https://doi.org/10.3390/jcm13040958. https://search.ebscohost.com/login.aspx?direct=true&AuthType=cookie,ip,shib,uid&db=cmedm&AN=38398271&site=ehost-live&scope=site&authtype=shib&custid=s80000…	N	off topic
Jeschke, E., T. Ostermann, C. Lüke, M. Tabali, M. Kröz, A. Bockelbrink, C. M. Witt, S. N. Willich and H. Matthes (2009). "Remedies containing Asteraceae extracts: a prospective observational study of prescribing patterns and adverse drug reactions in German primary care." Drug safety 32(8): 691-706.	N	off topic
Jhawar, Nikita, Alyssa McPherson, Razvan Chirila, and Jordan Ray. 2023. "Cardio-Oncology for the Primary Care Provider." Romanian journal of internal medicine = Revue roumaine de medecine interne 61 (3): 127-134. https://doi.org/10.2478/rjim-2023-0012. https://search.ebscohost.com/login.aspx?direct=true&AuthType=cookie,ip,shib,uid&db=cmedm&AN=37249550&site=ehost-live&scope=site&authtype=shib&cust…	N	off topic
Jiang, H., Y. Zheng, J. Qian, C. Mao, X. Xu, N. Li, C. Xiao, H. Wang, L. Teng, H. Zhou, S. Wang, D. Zhu, B. Peng, L. Shen and N. Xu (2020). "Safety and efficacy of sintilimab combined with oxaliplatin/capecitabine as first-line treatment in patients with locally advanced or metastatic gastric/gastroesophageal junction adenocarcinoma in a phase Ib clinical trial." BMC Cancer 20(1).	N	off topic
Jiang, J., L. Tian, Y. Huang, Y. Li and L. Xu (2013). "Pharmacokinetic and Safety Profile of Ivabradine in Healthy Chinese Men: A Phase I, Randomized, Open-Label, Increasing Single- and Multiple-Dose Study." Clinical Therapeutics 35(12): 1933-1945.	N	off topic
Jiang, Y., I. M. Ogunade, D. Vyas and A. T. Adesogan (2021). "Aflatoxin in dairy cows: Toxicity, occurrence in feedstuffs and milk and dietary mitigation strategies." Toxins 13(4).	N	off topic
Jimenez, R., A. Smith and B. Carleton (2015). "New Ways of Detecting ADRs in Neonates and Children." Current Pharmaceutical Design 21(39): 5643-5649.	N	off topic
Jiménez-Pericás, F., M. T. Gea Velázquez De Castro, M. Pastor-Valero, C. Aibar Remón, J. J. Miralles, M. D. C. Meyer García and J. M. Aranaz Andrés (2020). "Higher incidence of adverse events in isolated patients compared with non-isolated patients: A cohort study." BMJ Open 10(10).	N	off topic
Jin, H., P. Tappenden, S. Robinson, E. Achilla, J. H. MacCabe, D. Aceituno and S. Byford (2020). "A Systematic Review of Economic Models Across the Entire Schizophrenia Pathway." PharmacoEconomics 38(6): 537-555.	N	off topic
Johansen, J. S., K. H. Halvorsen, K. Havnes, H. L. Wetting, K. Svendsen and B. H. Garcia "Intervention fidelity and process outcomes of the IMMENSE study, a pharmacist-led interdisciplinary intervention to improve medication safety in older hospitalized patients." Journal of Clinical Pharmacy and Therapeutics.	Y
Johansson, S., E. E. Ming, M. A. Wallander, L. A. G. Rodriguez, R. M. C. Herings, W. G. Goettsch, A. Gonzalez-Perez, A. T. McAfee and A. M. Walker (2006). "Rosuvastatin safety: a comprehensive, international pharmacoepidemiology programme." Pharmacoepidemiology and Drug Safety 15(7): 454-461.	N	off topic
Johansson, T., M. E. Abuzahra, S. Keller, E. Mann, B. Faller, C. Sommerauer, J. Hock, C. Loffler, A. Kochling, J. Schuler, M. Flamm and A. Sonnichsen (2016). "Impact of strategies to reduce polypharmacy on clinically relevant endpoints: a systematic review and meta-analysis." British Journal of Clinical Pharmacology 82(2): 532-548.	Y
Johnell, K. (2015). "Inappropriate drug use in people with cognitive impairment and dementia: A systematic review." Current Clinical Pharmacology 10(3): 178-184.	N	off topic
Jokanovic, N., E. C. K. Tan, D. van den Bosch, C. M. Kirkpatrick, M. J. Dooley and J. S. Bell (2016). "Clinical medication review in Australia: A systematic review." Research in Social and Administrative Pharmacy 12(3): 384-418.	Y
Jokanovic, N., E. C. Tan, S. Sudhakaran, C. M. Kirkpatrick, M. J. Dooley, T. E. Ryan-Atwood and J. S. Bell (2017). "Pharmacist-led medication review in community settings: An overview of systematic reviews." Research in Social and Administrative Pharmacy 13(4): 661-685.	Y
Jones, C. E., F. M. Munoz, S. Kochhar, S. Vergnano, C. L. Cutland, M. Steinhoff, S. Black, U. Heininger, J. Bonhoeffer and P. T. Heath (2016). "Guidance for the collection of case report form variables to assess safety in clinical trials of vaccines in pregnancy." Vaccine 34(49): 6007-6014.	N	off topic
Jones, Gethin, Malorie Perry, Rowena Bailey, Sudha Arumugam, Adrian Edwards, Alex Lench, Alison Cooper, Ashley Akbari, Brendan Collins, Caroline Harris, Gill Richardson, Mai Barry, Phillippa Harris, Richard Fry, Ronan A. Lyons, and Simon Cottrell. 2023. "Dimensions of equality in uptake of COVID-19 vaccination in Wales, UK: A multivariable linked data population analysis." Vaccine 41 (49): 7333-7…	N	off topic
Jones, J. K., B. A. Evans, G. Fegan, S. Ford, K. Guy, S. Jones, L. Keen, A. Khanom, M. Longo, I. Pallister, N. Rees, I. T. Russell, A. C. Seagrove, A. Watkins and H. A. Snooks (2019). "Rapid Analgesia for Prehospital hip Disruption (RAPID): Findings from a randomised feasibility study." Pilot and Feasibility Studies 5(1).	N	off topic
Jones, M. I., S. M. Greenfield, E. P. Bray, S. Baral-Grant, F. R. Hobbs, R. Holder, P. Little, J. Mant, S. K. Virdee, B. Williams, R. J. McManus, M. I. Jones, S. M. Greenfield, E. P. Bray, S. Baral-Grant, F. D. R. Hobbs, R. Holder, P. Little, J. Mant and S. K. Virdee (2012). "Patients' experiences of self-monitoring blood pressure and self-titration of medication: the TASMINH2 trial qualitative s…	N	off topic
Jordan, S. (2002). "Managing adverse drug reactions: an orphan task." Journal of Advanced Nursing 38(5): 437-448.	Y
Jordan, S., C. Tunnicliffe and A. Sykes (2002). "Minimizing side-effects: the clinical impact of nurse-administered 'side-effect' checklists." Journal of Advanced Nursing 37(2): 155-165.	Y
Jordan, S., H. Prout, N. Carter, J. Dicomidis, J. Hayes, J. Round and A. Carson-Stevens (2021). "Nobody ever questions-Polypharmacy in care homes: A mixed methods evaluation of a multidisciplinary medicines optimisation initiative." Plos One 16(1).	Y
Jordan, S., J. Knight, and D. Pointon. 2004. "Monitoring adverse drug reactions: scales, profiles, and checklists." International nursing review 51 (4): 208-221. https://doi.org/10.1111/j.1466-7657.2004.00251.x.	N	off topic
Jorgensen, S. C. J., N. J. Mercuro, S. L. Davis and M. J. Rybak (2018). "Delafloxacin: Place in Therapy and Review of Microbiologic, Clinical and Pharmacologic Properties." Infectious Diseases and Therapy 7(2): 197-217.	N	off topic
Joseph, P., V. B. R. Desai, N. S. Mohan, J. S. Fredrick, R. Ramachandran, B. Raman, F. Wares and A. Thomas (2011). "Outcome of standardized treatment for patients with MDR-TB from Tamil Nadu, India." Indian Journal of Medical Research 133(5): 529-534.	N	off topic
Josipović, J., D. Marinac, D. Katićić, D. Detelić and D. Pavlović (2013). "Ambulatory blood pressure monitoring in diabetic hypertensive patients, single center report - Preliminary results." Collegium Antropologicum 37(3): 795-800.	Y
Jouanjus, E., G. Guernec and M. Lapeyre-Mestre (2018). "Medical prescriptions falsified by the patients: a 12-year national monitoring to assess prescription drug diversion." Fundamental & clinical pharmacology 32(3): 306-322.	N	off topic
Journot, V., S. Tabuteau, F. Collin, J. M. Molina, G. Chene, C. Rancinan and A. S. Grp (2008). "About the necessity to manage events coded with MedDRA prior to statistical analysis: Proposal of a strategy with application to a randomized clinical trial, ANRS 099 ALIZE." Contemporary Clinical Trials 29(2): 95-101.	N	off topic
Jovani, M., E. J. Campbell, C. Hur, A. D. Joshi and N. S. Nishioka (2019). "Effect of video monitor size on polyp detection: a prospective, randomized, controlled trial." Gastrointestinal endoscopy 90(2): 254.	N	off topic
Jrebi, N. Y., M. Hefty, T. Jalouta, J. Ogilvie, A. T. Davis, T. Asgeirsson and M. Luchtefeld (2017). "High-definition colonoscopy increases adenoma detection rate." Surgical endoscopy 31(1): 78-84.	N	off topic
Ju, William, Ibrahim S. Al-Busaidi, Helen Lunt, and Ben Hudson. 2024. "Patient perceptions of barriers to attending annual diabetes review and foot assessment in general practice: a qualitative study." Journal of primary health care 16 (1): 53-60. https://doi.org/10.1071/HC23081. https://search.ebscohost.com/login.aspx?direct=true&AuthType=cookie,ip,shib,uid&db=cmedm&AN=38546785&site=ehost-live&s…	N	off topic
Judd, Dallin, Connor R. King, and Curtis Galke. 2023. "The Opioid Epidemic: A Review of the Contributing Factors, Negative Consequences, and Best Practices." Cureus 15 (7): e41621. https://doi.org/10.7759/cureus.41621. https://search.ebscohost.com/login.aspx?direct=true&AuthType=cookie,ip,shib,uid&db=cmedm&AN=37565101&site=ehost-live&scope=site&authtype=shib&custid=s8000044.	N	off topic
Judice, W. A. S., L. S. Ferraz, R. D. M. Lopes, L. D. S. Vianna, F. D. S. Siqueira, J. F. Di Iorio, L. D. A. M. Dalzoto, M. N. R. Trujilho, T. D. R. Santos, M. F. M. Machado and T. Rodrigues (2021). "Cysteine proteases as potential targets for anti-trypanosomatid drug discovery." Bioorganic and Medicinal Chemistry 46.	N	off topic
Judson, T. J., A. V. Bennett, L. J. Rogak, L. Sit, A. Barz, M. G. Kris, C. A. Hudis, H. I. Scher, P. Sabattini, D. Schrag and E. Basch (2013). "Feasibility of long-term patient self-reporting of toxicities from home via the Internet during routine chemotherapy." Journal of Clinical Oncology 31(20): 2580-2585.	Y
Juliasih, Ni Njoman, Ni Made Mertaniasih, Cholichul Hadi, Soedarsono Soedarsono, Reny Mareta Sari, Ilham Nur Alfian, and Tiffany Tiara Pakasi. 2023. "Mental Health Status and Its Associated Factors Related to Pulmonary Tuberculosis Patients in Primary Health Care Centre in Surabaya, Indonesia." Acta medica Indonesiana 55 (2): 158-164. https://search.ebscohost.com/login.aspx?direct=true&AuthType=c…	N	off topic
Kaboudi, Navid, Nadine Krüger, and Maryam Hamzeh-Mivehroud. 2023. "Development of novel ligands against SARS-CoV-2 M pro enzyme: an in silico and in vitro Study." Molecular informatics 42 (11): e202300120. https://doi.org/10.1002/minf.202300120. https://search.ebscohost.com/login.aspx?direct=true&AuthType=cookie,ip,shib,uid&db=cmedm&AN=37590494&site=ehost-live&scope=site&authtype=shib&custid=s800…	N	off topic
Kadia, B. M., C. A. Dimala, N. T. Fongwen and A. D. Smith (2021). "Barriers to and enablers of uptake of antiretroviral therapy in integrated HIV and tuberculosis treatment programmes in sub-Saharan Africa: a systematic review and meta-analysis." AIDS Research and Therapy 18(1).	N	off topic
Kaewpoowat, Q. and L. Ostrosky-Zeichner (2015). "Tigecycline: A critical safety review." Expert Opinion on Drug Safety 14(2): 335-342.	N	off topic
Kajikhina, Katja, Carmen Koschollek, Kayvan Bozorgmehr, Navina Sarma, and Claudia Hövener. 2023. "[Racism and discrimination in the context of health inequalities-a narrative review]." Bundesgesundheitsblatt, Gesundheitsforschung, Gesundheitsschutz 66 (10): 1099-1108. https://doi.org/10.1007/s00103-023-03764-7. https://search.ebscohost.com/login.aspx?direct=true&AuthType=cookie,ip,shib,uid&db=cme…	N	off topic
Kakaza, H. H. S., F. J. Milne, K. P. Mokhobo, L. H. Opie, C. D. Potgieter, P. Sareli, Y. K. Seedat, H. C. Seftel, K. Steyn, D. R. Taylor, D. J. V. Weich, M. T. Kedijang, C. C. Kotzenberg, M. P. Matsoso, D. P. Naidoo and V. Strugo (1995). "Guidelines for the management of hypertension at primary health care level." South African Medical Journal 85(12): 1321-&.	N	off topic
Kalapila, A. G. and J. Marrazzo (2016). "Antiretroviral Therapy for Prevention of Human Immunodeficiency Virus Infection." Medical Clinics of North America 100(4): 927-950.	N	off topic
Kalaria, S. N. and D. L. Kelly (2019). "Development of point-of-care testing devices to improve clozapine prescribing habits and patient outcomes." Neuropsychiatric Disease and Treatment 15: 2365-2370.	Y
Kane-Gill, S. L., J. Van Den Bos and S. M. Handler (2010). "Adverse drug reactions in hospital and ambulatory care settings identified using a large administrative database." The Annals of pharmacotherapy 44(6): 983-993.	Y
Kang, Harmeet Kaur, Bandana Bisht, Manmeet Kaur, Obrey Alexis, Aaron Worsley, and Denny John. 2024. "Effectiveness of interpersonal psychotherapy in comparison to other psychological and pharmacological interventions for reducing depressive symptoms in women diagnosed with postpartum depression in low- and middle-income countries: A systematic review." Campbell systematic reviews 20 (2): e1399. h…	N	off topic
Kannampallil, T. G., R. McNutt, S. Falck, W. L. Galanter, D. Patterson, H. Darabi, A. Sharabiani, G. Schiff, R. Odwazny, A. J. Vaida, D. J. Wilkie and B. L. Lambert (2018). "Learning optimal opioid prescribing and monitoring: A simulation study of medical residents." JAMIA Open 1(2): 246-254.	Y
Kanninen JC, Toivo T, Airaksinen M, Holm A, Savela E, Dimitrow M, et al. Collaborative medication reviews in community pharmacies—Drug-related problems and the process of communicating them with physicians: A retrospective validation study. Health science reports. 2024;7(3):e1971-n/a.	Y
Kappelhoff, B. S., A. D. R. Huitema, Z. Yalvaç, J. M. Prins, J. W. Mulder, P. L. Meenhorst and J. H. Beijnen (2005). "Population pharmacokinetics of efavirenz in an unselected cohort of HIV-1-infected individuals." Clinical pharmacokinetics 44(8): 849-861.	N	off topic
Kar, S. and K. Roy (2010). "Predictive toxicology using QSAR: A perspective." Journal of the Indian Chemical Society 87(12): 1455-1515.	N	off topic
Karattuthodi MS, Krishnan G, Aiswarya AV, Sarath Chandran C, Nair SS, Thorakkatil SA, et al. A systematic review on pharmacist-led pharmaceutical care optimization through virtual platforms. Journal of pharmaceutical health services research. 2023;14(1):2–13.	Y
Kardas, Przemysław, Alpana Mair, Derek Stewart, and Paweł Lewek. 2023. "Optimizing polypharmacy management in the elderly: a comprehensive European benchmarking survey and the development of an innovative online benchmarking application." Frontiers in pharmacology 14: 1254912. https://doi.org/10.3389/fphar.2023.1254912. https://search.ebscohost.com/login.aspx?direct=true&AuthType=cookie,ip,shib,u…	N	off topic
Karge, Rahnee A., Colin M. Curtain, and Mohammed S. Salahudeen. 2023. "Community Pharmacists' Role in Reducing the Incidence of Cardiometabolic Adverse Drug Events in Schizophrenia: Insights from Mental Health Professionals." Medicina (Kaunas, Lithuania) 59 (12). https://doi.org/10.3390/medicina59122052. https://search.ebscohost.com/login.aspx?direct=true&AuthType=cookie,ip,shib,uid&db=cmedm&AN=3…	N	off topic
Kario, K., K. Yamasaki, K. Yagi, M. Tsukamoto, S. Yamazaki, Y. Okawara, N. Tomitani and H. Kanegae (2019). "Effect of suvorexant on nighttime blood pressure in hypertensive patients with insomnia: The SUPER-1 study." Journal of Clinical Hypertension 21(7): 896-903.	N	off topic
Katz, P., V. Pegoraro and H. Liedgens (2017). "Characteristics, resource utilization and safety profile of patients prescribed with neuropathic pain treatments: a real-world evidence study on general practices in Europe - the role of the lidocaine 5% medicated plaster." Current Medical Research and Opinion 33(8): 1481-1489.	N	off topic
Kaur, S., G. Mitchell, L. Vitetta and M. S. Roberts (2009). "Interventions that can Reduce Inappropriate Prescribing in the Elderly A Systematic Review." Drugs & Aging 26(12): 1013-1028.	Y
Kausar, Mersa Nurain, Efi Fitriana, Khairunnisa Khairunnisa, Md Omar Faruque, Muh Akbar Bahar, Sofa D. Alfian, and Ivan Surya Pradipta. 2023. "Development and Validation of the Knowledge, Attitude, and Practice Questionnaire for Community Pharmacy Personnel in Tuberculosis Case Detection, Drug Monitoring, and Education: A Study from Indonesia." Infection and drug resistance 16: 3729-3741. https:/…	N	off topic
Kawano, Y., Y. Makino, N. Okuda, S. Takishita and T. Omae (2000). "Effects of diltiazem retard on ambulatory blood pressure and heart rate variability in patients with essential hypertension." Blood pressure monitoring 5(3): 181-185.	N	off topic
Kazanjian, P. (2020). "Polio, AIDS, and Ebola: A recurrent ethical dilemma." Clinical Infectious Diseases 70(2): 334-337.	N	off topic
Kearney, M., M. Fay and D. A. Fitzmaurice (2016). "Stroke prevention in atrial fibrillation: We can do better." British Journal of General Practice 66(643): 62-63.	N	off topic
Keating, G. M., S. M. Hoy and K. A. Lyseng-Williamson (2012). "Dexmedetomidine: A guide to its use for sedation in the US." Clinical Drug Investigation 32(8): 561-567.	N	off topic
Kemmeren, J., M. Honsbeek, F. Dijkstra, M. de Lange, N. van der Maas, R. Smallenburg, C. Koppeschaar and W. van der Hoek (2016). "Comparison of different collection methods for reported adverse events following pandemic and seasonal influenza vaccination." Vaccine 34(34): 3961-3966.	N	off topic
Kennedy, A. G., H. Chen, M. Corriveau and C. D. MacLean (2015). "Improving Population Management through Pharmacist-Primary Care Integration: A Pilot Study." Population Health Management 18(1): 23-29.	Y
Kennedy, F., L. Shearsmith, M. Ayres, O. C. Lindner, L. Marston, A. Pass, S. Danson and G. Velikova (2021). "Online monitoring of patient self-reported adverse events in early phase clinical trials: Views from patients, clinicians, and trial staff." Clinical Trials 18(2): 168-179.	Y
Kennedy, Mary Clare, Huiru Dong, Samuel Tobias, Jane A. Buxton, Mark Lysyshyn, Kenneth W. Tupper, and Lianping Ti. 2024. "Fentanyl Concentration in Drug Checking Samples and Risk of Overdose Death in Vancouver, Canada." American journal of preventive medicine 66 (1): 10-17. https://doi.org/10.1016/j.amepre.2023.08.016. https://search.ebscohost.com/login.aspx?direct=true&AuthType=cookie,ip,shib,ui…	N	off topic
Keriel-Gascou, M., J. Brami, M. Chanelière, A. Haeringer-Cholet, C. Larrieu, F. Villebrun, T. Robert and P. Michel (2014). "Which definition and taxonomy of incident to use for a French reporting system in primary care settingsα." Revue d'Epidemiologie et de Sante Publique 62(1): 41-52.	N	off topic
Keriel-Gascou, M., K. Buchet-Poyau, A. Duclos, M. Rabilloud, S. Figon, J. P. Dubois, J. Brami, T. Vial and C. Colin (2013). "Evaluation of an interactive program for preventing adverse drug events in primary care: Study protocol of the InPAct cluster randomised stepped wedge trial." Implementation Science 8(1).	Y
Kersting, C. and B. Weltermann (2016). "Electronic reminders to facilitate longitudinal care: a mixed-methods study in general practices." Bmc Medical Informatics and Decision Making 16.	N	off topic
Khachadourian, V., N. Truzyan, A. Harutyunyan, M. E. Thompson, T. Harutyunyan and V. Petrosyan (2015). "People-centered tuberculosis care versus standard directly observed therapy: Study protocol for a cluster randomized controlled trial." Trials 16(1).	N	off topic
Khaitan, Anwita, Sanjay K. Rai, Anand Krishnan, Sanjeev K. Gupta, Shashi Kant, and Gopi C. Khilnani. 2024. ""I Would Rather Die Drinking than take the Medicine": Role of Alcohol Use Disorder in Loss-to-follow-up of Tuberculosis Treatment in a Rural Area of Ballabgarh, Haryana." Indian journal of community medicine : official publication of Indian Association of Preventive & Social Medicine 49 (1)…	N	off topic
Khalil, H. and C. Huang (2020). "Adverse drug reactions in primary care: A scoping review." BMC Health Services Research 20(1).	Y
Khalil, H., B. Bell, H. Chambers, A. Sheikh and A. J. Avery (2017). "Professional, structural and organisational interventions in primary care for reducing medication errors." Cochrane Database of Systematic Reviews 2017(10).	Y
Khalil, H., M. Shahid and L. Roughead (2017). "Medication safety programs in primary care: a scoping review." JBI database of systematic reviews and implementation reports 15(10): 2512-2526.	Y
Khalili, M., B. Mesgarpour, H. Sharifi, A. Golozar and A. A. Haghdoost (2021). "Estimation of adverse drug reaction reporting in Iran: Correction for underreporting." Pharmacoepidemiology and Drug Safety 30(8): 1101-1114.	Y
Khalili, M., B. Mesgarpour, H. Sharifi, S. D. Dehnavi and A. A. Haghdoost (2020). "Interventions to improve adverse drug reaction reporting: A scoping review." Pharmacoepidemiology and Drug Safety 29(9): 965-992.	Y
Khardali, Amani. 2024. "Exploring the knowledge, perception, and practice of community pharmacists in Saudi Arabia toward pharmacovigilance and adverse drug reaction reporting. A nationwide survey." Scientific reports 14 (1): 4819. https://doi.org/10.1038/s41598-024-55664-8. https://search.ebscohost.com/login.aspx?direct=true&AuthType=cookie,ip,shib,uid&db=cmedm&AN=38413787&site=ehost-live&scope=…	N	off topic
Khawagi, W. Y., D. Steinke, M. J. Carr, A. K. Wright, D. M. Ashcroft, A. Avery and R. N. Keers "Evaluating the safety of mental health-related prescribing in UK primary care: a cross-sectional study using the Clinical Practice Research Datalink (CPRD)." Bmj Quality & Safety.	N	off topic
Khazan, M., S. Scheuering, R. Adamson and A. S. Mathis (2003). "Prescribing patterns and outcomes of enoxaparin for anticoagulation of atrial fibrillation." Pharmacotherapy 23(5): 651-658.	N	off topic
Kheirkhah, J., Z. Ghorbani, A. Salari, M. Mahdavi-Roshan, M. Gholipour, A. Vakilpour and S. Parvinroo (2021). "Melissa officinalis tea favourably affects the frequency of premature ventricular beats and cardiometabolic profile among patients with premature ventricular contraction: A randomised open-label controlled trial." International Journal of Clinical Practice 75(10).	N	off topic
Khrystolubova, N., M. Shieh, A. J. Patel and R. Bailey (2020). "Pharmacist-led patient education and adverse event management in patients with non-small cell lung cancer receiving afatinib in a community-based, real-world clinical setting." Journal of oncology pharmacy practice : official publication of the International Society of Oncology Pharmacy Practitioners 26(1): 13-22.	N	off topic
Kiel, D. P., J. P. Kemp, F. Rivadeneira, J. J. Westendorf, D. Karasik, E. Duncan, Y. Imai, R. Muller, J. Flannick, L. Bonewald and N. Burtt (2020). "The Musculoskeletal Knowledge Portal: Making Omics Data Useful to the Broader Scientific Community." Journal of Bone and Mineral Research 35(9): 1626-1633.	N	off topic
Kiesel, E. and Y. Hopf (2018). "Hospital pharmacists working with geriatric patients in Europe: A systematic literature review." European Journal of Hospital Pharmacy 25(e1): E74-E81.	Y
Killam-Worrall, Lisa, Romana Brand, Janine R. Castro, Dipa S. Patel, Katherine Huynh, Bryn Lindley, and Brittany Palasik Torres. 2024. "Baclofen and Tizanidine Adverse Effects Observed Among Community-Dwelling Adults Above the Age of 50 Years: A Systematic Review." The Annals of pharmacotherapy 58 (5): 523-532. https://doi.org/10.1177/10600280231193080. https://search.ebscohost.com/login.aspx?dir…	N	off topic
Kim, D. H., R. T. Brown, E. L. Ding, D. P. Kiel and S. D. Berry (2011). "Dementia medications and risk of falls, syncope, and related adverse events: meta-analysis of randomized controlled trials." Journal of the American Geriatrics Society 59(6): 1019-1031.	Y
Kim, E. S., J. K. Kish, A. Cseh, B. Moehring, W. Tang, E. Terlizzi and J. Subramanian (2021). "Second-line Afatinib or Chemotherapy Following Immunochemotherapy for the Treatment of Metastatic, Squamous Cell Carcinoma of the Lung: Real-world Effectiveness and Safety From a Multisite Retrospective Chart Review in the USA." Clinical Lung Cancer 22(4): 292-300.e291.	N	off topic
Kim, H., O. S. Liang and C. C. Yang (2020). Detecting Potential Adverse Drug Reactions of Preschool ADHD Treatment Using Health Consumer-Generated Content. 2020 IEEE International Conference on Healthcare Informatics, ICHI 2020.	N	off topic
Kim, J. H. and P. L. Rhee (2012). "Recent advances in noncardiac chest pain in Korea." Gut and Liver 6(1): 1-9.	N	off topic
Kim, Jeong Sun, and Eunji Kim. 2024. "Subjective memory complaints and medication adherence among hypertensive Korean older adults with multimorbidity: mediating effect of depression and social support." BMC public health 24 (1): 585. https://doi.org/10.1186/s12889-024-18061-4. https://search.ebscohost.com/login.aspx?direct=true&AuthType=cookie,ip,shib,uid&db=cmedm&AN=38395841&site=ehost-live&sco…	N	off topic
Kimberlin, C. L., D. H. Berardo, J. F. Pendergast and L. C. McKenzie (1993). "Effects of an education program for community pharmacists on detecting drug-related problems in elderly patients." Medical care 31(5): 451-468.	N	off topic
Kirkham, A. A., D. I. Paterson, C. M. Prado, J. M. Mackey, K. S. Courneya, E. Pituskin and R. B. Thompson (2018). "Rationale and design of the Caloric Restriction and Exercise protection from Anthracycline Toxic Effects (CREATE) study: A 3-arm parallel group phase II randomized controlled trial in early breast cancer." BMC Cancer 18(1).	N	off topic
Kistner, I., U. Zeymer, R. Dechend, I. Hagedorn, T. Riemer, P. Bramlage, D. Pittrow, J. Senges and R. E. Schmieder (2016). "Benefits and Risks of Aliskiren Treatment in Patients With Type 2 Diabetes: Analyses of the 3A Registry." Journal of Clinical Hypertension 18(10): 1045-1053.	N	off topic
Kleineckepohl, U., R. Seib and R. Sterz (1994). "ISOPTIN(R) KHK RETARD IN GENERAL-PRACTICE - A DRUG-MONITORING." Perfusion 7(2): 36-&.	N	off topic
Klimas, J., M. A. Hamilton, G. Carney, I. R. Cooper, N. S. Croteau, H. Dong, C. Dormuth, M. Maclure, M. E. Socías, L. Ti, E. Wood and R. McCracken (2021). "Individualized prescribing portraits to reduce inappropriate initiation of opioid analgesics to opioid naïve patients in primary care: Protocol for a randomized controlled trial." Contemporary Clinical Trials 107.	N	off topic
Knopf, H., I. K. Wolf, G. Sarganas, W. L. Zhuang, W. Rascher and A. Neubert (2013). "Off-label medicine use in children and adolescents: results of a population-based study in Germany." Bmc Public Health 13.	N	off topic
Kobalava, Z. D., Y. V. Kotovskaya, T. V. Lobzhanidze and O. A. Kravtsova (2014). "Optimization of arterial hypertension management by the use of two- and three-drugs fixed dose combinations at the daily stay department." Kardiologiya 54(7): 17-24.	N	off topic
Köberlein, J., M. Gottschall, K. Czarnecki, A. Thomas, A. Bergmann and K. Voigt (2013). "General practitioners' views on polypharmacy and its consequences for patient health care." BMC family practice 14: 119.	N	off topic
Koch, H. (2006). "International forum shopping and transnational lawsuits." Geneva Papers on Risk and Insurance-Issues and Practice 31(2): 293-303.	N	off topic
Kochhar, S. (2015). "Communicating vaccine safety during the development and introduction of vaccines." Current Drug Safety 10(1): 55-59.	N	off topic
Koffeman, A. R., A. R. Van Buul, V. E. Valkhoff, G. W. T Jong, P. J. E. Bindels, M. Sturkenboom, J. Van der Lei, P. A. J. Luijsterburg and S. M. A. Bierma-Zeinstra (2015). "Adverse drug reactions in a primary care population prescribed non-steroidal anti-inflammatory drugs." Scandinavian Journal of Primary Health Care 33(3): 163-169.	Y
Kolla, Gillian, Bernie Pauly, Fred Cameron, Heather Hobbs, Corey Ranger, Jane McCall, Jerry Majalahti, Kim Toombs, Jack LeMaistre, Marion Selfridge, and Karen Urbanoski. 2024. ""If it wasn't for them, I don't think I would be here": experiences of the first year of a safer supply program during the dual public health emergencies of COVID-19 and the drug toxicity crisis." Harm reduction journal 21…	N	off topic
König, R., X. Cao, M. Oswald, C. Forstner, G. Rohde, J. Rupp, M. Witzenrath, T. Welte, M. Kolditz, M. Pletz and C. s. g. for the (2019). "Macrolide combination therapy for patients hospitalised with community-acquired pneumonia? An individualised approach supported by machine learning." European Respiratory Journal 54(6).	N	off topic
Koot, Celine, Marion Rook, Patricia A. M. Pols, Patricia M. L. A. van den Bemt, and Matthijs L. Becker. 2024. "A quality improvement study on the effect of electronic transmission of a basic discharge medication report on medication discrepancies in patients discharged from the hospital." International journal of clinical pharmacy 46 (1): 131-140. https://doi.org/10.1007/s11096-023-01650-5. https…	N	off topic
Koro, C. E., D. O. Fedder, G. J. L'Italien, S. Weiss, L. S. Magder, J. Kreyenbuhl, D. Revicki and R. W. Buchanan (2002). "An assessment of the independent effects of olanzapine and risperidone exposure on the risk of hyperlipidemia in schizophrenic patients." Archives of general psychiatry 59(11): 1021-1026.	N	off topic
Kortke H, Korfer R. International normalized ratio self-management after mechanical heart valve replacement: is an early start advantageous? The Annals of thoracic surgery. 2001;72(1):44–8.	Y
Körtke, H. and R. Körfer (2001). "International normalized ratio self-management after mechanical heart valve replacement: is an early start advantageous?" The Annals of thoracic surgery 72(1): 44-48.	N	off topic
Koshiaris, Constantinos, Lucinda Archer, Sarah Lay-Flurrie, Kym Ie Snell, Richard D. Riley, Richard Stevens, Amitava Banerjee, Juliet A. Usher-Smith, Andrew Clegg, Rupert A. Payne, Margaret Ogden, Fd Richard Hobbs, Richard J. McManus, and James P. Sheppard. 2023. "Predicting the risk of acute kidney injury in primary care: derivation and validation of STRATIFY-AKI." The British journal of general…	N	off topic
Kotimoole, Chinmaya Narayana, Vadageri Krishnamurthy Ramya, Parvinder Kaur, Norbert Reiling, Radha Krishan Shandil, Shridhar Narayanan, Trude Helen Flo, and Thottethodi Subrahmanya Keshava Prasad. 2024. "Discovery of Species-Specific Proteotypic Peptides To Establish a Spectral Library Platform for Identification of Nontuberculosis Mycobacteria from Mass Spectrometry-Based Proteomics." Journal of…	N	off topic
Krakower, D. and K. H. Mayer (2012). "What Primary Care Providers Need to Know About Preexposure Prophylaxis for HIV Prevention A Narrative Review." Annals of Internal Medicine 157(7): 490-U475.	N	off topic
Kram, B., M. Greenland, M. Grant, M. E. Campbell, C. Wells and C. Sommer (2018). "Efficacy and Safety of Subcutaneous Neostigmine for Ileus, Acute Colonic Pseudo-obstruction, or Refractory Constipation." Annals of Pharmacotherapy 52(6): 505-512.	N	off topic
Krause, O., B. Wiese, I. M. Doyle, C. Kirsch, P. Thurmann, S. Wilm, L. Sparenberg, R. Stolz, A. Freytag, J. Bleidorn, U. Junius-Walker, S. Bernard, P. Klee, S. Kortekamp, A. Fuchs, A. Mortsiefer, A. Wollny, A. Altiner, H. Haumann, S. Joos, N. Schneider, T. G. Grobe, C. Gunster and H. I.-.-i. S. Grp (2019). "Multidisciplinary intervention to improve medication safety in nursing home residents: pro…	N	off topic
Krieger, E. M., L. F. Drager, D. M. A. Giorgi, A. C. Pereira, J. A. S. Barreto-Filho, A. R. Nogueira, J. G. Mill, P. A. Lotufo, C. Amodeo, M. C. Batista, L. C. Bodanese, A. C. C. Carvalho, I. Castro, H. Chaves, E. A. S. Costa, G. S. Feitosa, R. J. S. Franco, F. D. Fuchs, A. C. Guimarães, P. C. Jardim, C. A. Machado, M. E. Magalhães, D. Mion, Jr., R. M. Nascimento, F. Nobre, A. C. Nóbrega, A. L. P…	N	off topic
Krikorian, S., S. Pories, G. Tataronis, T. Caughey, K. Chervinsky, M. Lotz, A. H. Shen and L. Weissmann (2019). "Adherence to oral chemotherapy: Challenges and opportunities." Journal of Oncology Pharmacy Practice 25(7): 1590-1598.	N	off topic
Krinsley, J. S. (2004). "Effect of an intensive glucose management protocol on the mortality of critically ill adult patients." Mayo Clinic proceedings 79(8): 992-1000.	N	off topic
Kristoffersen, E. S., J. Straand, J. S. Benth, M. B. Russell and C. Lundqvist (2012). "Study protocol: Brief intervention for medication overuse headache - A double-blinded cluster randomised parallel controlled trial in primary care." BMC Neurology 12.	Y
Kröger, E., O. Tatar, I. Vedel, A. M. C. Giguère, P. Voyer, L. Guillaumie, J. P. Grégoire and L. Guénette (2017). "Improving medication adherence among community-dwelling seniors with cognitive impairment: a systematic review of interventions." International Journal of Clinical Pharmacy 39(4): 641-656.	N	off topic
Krzyzanowska, M. K., J. A. Julian, C. S. Gu, M. Powis, Q. Li, K. Enright, D. Howell, C. C. Earle, S. Gandhi, S. Rask, C. Brezden-Masley, S. Dent, L. Hajra, O. Freeman, S. Spadafora, C. Hamm, N. Califaretti, M. Trudeau, M. N. Levine, E. Amir, L. Bordeleau, J. A. Chiarotto, C. Elser, J. Husain, N. Laferriere, Y. Rahim, A. G. Robinson, T. Vandenberg and E. Grunfeld (2021). "Remote, proactive, teleph…	Y
Kuilboer, M. M., M. A. M. van Wijk, M. Mosseveld, E. van der Does, J. C. de Jongste, S. E. Overbeek, B. Ponsioen and J. van der Lei (2006). "Computed critiquing integrated into daily clinical practice affects physicians' behavior--a randomized clinical trial with AsthmaCritic." Methods of information in medicine 45(4): 447-454.	Y
Kuipers, E., M. Wensing, P. De Smet and M. Teichert (2018). "Self-management research of asthma and good drug use (SMARAGD study): A pilot trial." Pharmaceutisch Weekblad 153(11): 21-29.	Y
Kunac, D. L. and M. V. Tatley (2011). "Detecting Medication Errors in the New Zealand Pharmacovigilance Database A Retrospective Analysis." Drug Safety 34(1): 59-71.	Y
Kunitskaia, N. A. and M. A. Andrianova (2012). "[Possibilities of pharmacological correction of the arterial hypertension in elderly patients with gout]." Advances in gerontology = Uspekhi gerontologii / Rossiǐskai{combining double inverted breve}a akademii{combining double inverted breve}a nauk, Gerontologicheskoe obshchestvo 25(2): 285-289.	N	off topic
Kupetsky, E. A. and M. Keller (2013). "Psoriasis vulgaris: An evidence-based guide for primary care." Journal of the American Board of Family Medicine 26(6): 787-801.	N	off topic
Kurnik, D., J. Vesterman-Landes, M. Bialik, I. Katzir, Y. Lomnicky, H. Halkin and R. Loebstein (2011). "Hyperkalemia and Renal Function During Monotherapy and Dual Renin-Angiotensin Blockade in the Community Setting." Clinical Therapeutics 33(4): 456-464.	N	off topic
Kvalsund, M. P. and G. L. Birbeck (2012). "Epilepsy care challenges in developing countries." Current Opinion in Neurology 25(2): 179-186.	N	off topic
Kwint, H. F., A. Faber, J. Gussekloo and M. L. Bouvy (2012). "The contribution of patient interviews to the identification of drug-related problems in home medication review." Journal of Clinical Pharmacy and Therapeutics 37(6): 674-680.	Y
Kwint, H. F., A. Faber, J. Gussekloo and M. L. Bouvy (2014). "Completeness of medication reviews provided by community pharmacists." Journal of Clinical Pharmacy and Therapeutics 39(3): 248-252.	Y
Kwon, M., J. Roberson and N. Patel (2017). "Inhaled corticosteroid plus long-acting beta-agonist for asthma: Real-life evidence." Journal of Clinical Outcomes Management 24(11).	N	off topic
Kyler, Kathryn E., Matt Hall, James W. Antoon, Jennifer Goldman, Samir S. Shah, Sonya Tang Girdwood, Derek J. Williams, and James A. Feinstein. 2024. "Major Drug-Drug Interaction Exposure Among Medicaid-Insured Children in the Outpatient Setting." Pediatrics 153 (2). https://doi.org/10.1542/peds.2023-063506. https://search.ebscohost.com/login.aspx?direct=true&AuthType=cookie,ip,shib,uid&db=cmedm&…	N	off topic
Kyriazopoulou, E., L. Liaskou-Antoniou, G. Adamis, A. Panagaki, N. Melachroinopoulos, E. Drakou, K. Marousis, G. Chrysos, A. Spyrou, N. Alexiou, S. Symbardi, Z. Alexiou, S. Lagou, V. Kolonia, T. Gkavogianni, M. Kyprianou, I. Anagnostopoulos, G. Poulakou, M. Lada, A. Makina, E. Roulia, M. Koupetori, V. Apostolopoulos, D. Petrou, T. Nitsotolis, A. Antoniadou and E. J. Giamarellos-Bourboulis (2021).…	N	off topic
Laaksonen, R., C. Duggan and I. Bates (2010). "Performance of Community Pharmacists in Providing Clinical Medication Reviews." Annals of Pharmacotherapy 44(7-8): 1181-1190.	Y
Laberge, S. and A. M. Crizzle (2019). "A Literature Review of Psychotropic Medications and Alcohol as Risk Factors for Falls in Community Dwelling Older Adults." Clinical Drug Investigation 39(2): 117-139.	N	off topic
Lafata, J. E., S. Martin, R. Morlock, G. Divine and H. Xi (2001). "Provider type and the receipt of general and diabetes-related preventive health services among patients with diabetes." Medical care 39(5): 491-499.	N	off topic
Lah, M. and M. McPheron (2021). "Palynziq clinic: One year and 43 patients later." Molecular Genetics and Metabolism 133(3): 250-256.	N	off topic
Lainer, M., A. Vögele, M. Wensing and A. Sönnichsen (2015). "Improving medication safety in primary care. A review and consensus procedure by the LINNEAUS collaboration on patient safety in primary care." European Journal of General Practice 21: 14-18.	Y
Lal, L., K. Ryan, I. Yi Liu, B. Price, T. Lockwood, I. Aguirre, P. Slobodian, A. Lam, M. Vassan, K. Lim, J. Silverii, J. Tesoriero, J. Phu, W. Lim, B. Naidoo, N. Russell, M. Rundle, R. Sewell, C. Cooper, A. Hardman, M. Quinn, A. Mak and E. J. Wright (2019). "Transformation of Australian community pharmacies into good clinical practice compliant trial pharmacies for HIV pre-exposure prophylaxis." …	N	off topic
Lallemand, A., C. Verrue, A. Santi, N. Delhaye, M. Willaert, A. Attipoe, M. Tomas, and G. Philippe. 2023. "Evaluation of community pharmacist follow-up supported by the use of healthcare technology for type 2 diabetes patients." Exploratory research in clinical and social pharmacy 12: 100330. https://doi.org/10.1016/j.rcsop.2023.100330. https://search.ebscohost.com/login.aspx?direct=true&AuthType…	N	off topic
Lamb, C. A., N. A. Kennedy, T. Raine, P. A. Hendy, P. J. Smith, J. K. Limdi, B. Hayee, M. C. E. Lomer, G. C. Parkes, C. Selinger, K. J. Barrett, R. J. Davies, C. Bennett, S. Gittens, M. G. Dunlop, O. Faiz, A. Fraser, V. Garrick, P. D. Johnston, M. Parkes, J. Sanderson, H. Terry, D. R. Gaya, T. H. Iqbal, S. A. Taylor, M. Smith, M. Brookes, R. Hansen, A. B. Hawthorne and I. B. D. g. e. c. group (20…	N	off topic
Lamers, H., S. Joos, K. Goetz, K. Hermann, J. Szecsenyi and T. Kuhlein (2012). "Diuretics for Hypertension-Reasons for a Contradiction in Primary Care Prescribing Behavior: A Qualitative Study." Journal of Clinical Hypertension 14(10): 680-685.	N	off topic
Langford, B. J., D. Jorgenson, D. Kwan and C. Papoushek (2006). "Implementation of a self-administered questionnaire to identify patients at risk for medication-related problems in a family health center." Pharmacotherapy 26(2): 260-268.	Y
Lankelma, J. M., D. R. Cranendonk, C. Belzer, A. F. De Vos, W. M. De Vos, T. Van Der Poll and W. J. Wiersinga (2017). "Antibiotic-induced gut microbiota disruption during human endotoxemia: A randomised controlled study." Gut 66(9): 1623-1630.	N	off topic
Laporte, J. R. and E. Diogene (2015). "Pharmacoepidemiology lights and shadows." Bulletin De L Academie Nationale De Medecine 199(2-3): 281-288.	N	off topic
Lasko, B. H., A. Laplante, D. Hébert and S. Bonnefis-Boyer (2001). "Canadian valsartan study in patients with mild-to-moderate hypertension." Blood Pressure Monitoring 6(2): 91-99.	N	off topic
Lašová, L., M. Göböová and J. Sýkora (2016). "Digoxin medication control from the point of view of a community pharmacist." Farmaceuticky Obzor 85(4): 79-86.	Y
Laudone, T. W., L. Garner, C. W. Kam, C. R. Esther, Jr. and C. J. McKinzie (2021). "Novel therapies for treatment of resistant and refractory nontuberculous mycobacterial infections in patients with cystic fibrosis." Pediatric Pulmonology 56(S1): S55-S68.	N	off topic
Lavan, A. H., P. Gallagher and D. O'Mahony (2018). "Inter-rater reliability of STOPPFrail [Screening Tool of Older Persons Prescriptions in Frail adults with limited life expectancy] criteria amongst 12 physicians." European journal of clinical pharmacology 74(3): 331-338.	Y
Lavorgna, G., R. Vago, M. Sarmini, F. Montorsi, A. Salonia and M. Bellone (2016). "Long non-coding RNAs as novel therapeutic targets in cancer." Pharmacological Research 110: 131-138.	N	off topic
Layton, D., A. Clarke, L. V. Wilton and S. A. W. Shakir (2005). "Safety profile of raloxifene as used in general practice in England: results of a prescription-event monitoring study." Osteoporosis International 16(5): 490-500.	N	off topic
Layton, D., K. Hughes, S. Harris and S. A. W. Shakir (2003). "Comparison of the incidence rates of selected gastrointestinal events reported for patients prescribed celecoxib and meloxicam in general practice in England using prescription-event monitoring (PEM) data." Rheumatology (Oxford, England) 42(11): 1332-1341.	N	off topic
Layton, D., L. V. Wilton and S. A. W. Shakir (2004). "Safety profile of celecoxib as used in general practice in England: results of a prescription-event monitoring study." European Journal of Clinical Pharmacology 60(7): 489-501.	N	off topic
Layton, D., L. Wilton, A. Boshier, V. Cornelius, S. Harris and S. A. W. Shakir (2006). "Comparison of the risk of drowsiness and sedation between levocetirizine and desloratadine: a prescription-event monitoring study in England." Drug safety 29(10): 897-909.	N	off topic
Le Berre, M., G. Maimon, N. Sourial, M. Gueriton and I. Vedel (2017). "Impact of Transitional Care Services for Chronically Ill Older Patients: A Systematic Evidence Review." Journal of the American Geriatrics Society 65(7): 1597-1608.	Y
Le Saux, O., A. Bourmaud, C. Rioufol, O. Colomban, J. Guitton, V. Schwiertz, V. Regnier, B. You, F. Ranchon, R. Maraval-Gaget, P. Girard, F. Chauvin, G. Freyer, M. Tod, E. Henin and V. Trillet-Lenoir (2018). "Over-adherence to capecitabine: a potential safety issue in breast and colorectal cancer patients." Cancer Chemotherapy and Pharmacology 82(2): 319-327.	N	off topic
Le Turnier, P., D. Navas, D. Garot, T. Guimard, L. Bernard, P. Tattevin, Y. M. Vandamme, J. Hoff, A. Chiffoleau, M. Dary, L. Leclair-Visonneau, M. Grégoire, M. Pere, D. Boutoille, V. Sebille, E. Dailly, N. Asseray, V. Sébille, P. Abgueguen, C. Bretonnière, J. Caillon, M. Marguerite, F. Raffi, N. Crochette, K. Bakoumas, E. Bieber, G. Colin, M. Fiancette, A. Joret, M. Henry-Lagarrigue, J. C. Lacher…	N	off topic
Le, J., T. Nguyen, A. V. Law and J. Hodding (2006). "Adverse drug reactions among children over a 10-year period." Pediatrics 118(2): 555-562.	N	off topic
Leake Date, H. A., K. Alford, N. Hounsome, D. Moore, K. Ing and J. H. Vera (2022). "Structured medicines reviews in HIV outpatients: a feasibility study (The MOR Study)." HIV Medicine 23(1): 39-47.	Y
Leclerc-Foucras, S., H. Bagheri, K. Samii, J.-L. Montastruc and M. Lapeyre-Mestre (2007). "Modifications of low-molecular weight heparin use in a French university hospital after implementation of new guidelines." Drug safety 30(5): 409-417.	N	off topic
Lee, C. Y., J. George, R. A. Elliott and K. Stewart (2010). "Prevalence of medication-related risk factors among retirement village residents: a cross-sectional survey." Age and Ageing 39(5): 581-587.	N	off topic
Lee, Hoyeon, Boyoung Kim, Jiyue Yun, Jinseung Bae, Sungsu Park, Junseok Jeon, Hye Ryoun Jang, Jaecheol Lee, and Soah Lee. 2024. "PIV-MyoMonitor: an accessible particle image velocimetry-based software tool for advanced contractility assessment of cardiac organoids." Frontiers in bioengineering and biotechnology 12: 1367141. https://doi.org/10.3389/fbioe.2024.1367141. https://search.ebscohost.com/…	N	off topic
Leendertse, A. J., F. H. P. de Koning, A. N. Goudswaard, A. R. Jonkhoff, S. C. A. van den Bogert, H. J. de Gier, T. C. G. Egberts and P. van den Bemt (2011). "Preventing hospital admissions by reviewing medication (PHARM) in primary care: design of the cluster randomised, controlled, multi-centre PHARM-study." Bmc Health Services Research 11.	Y
Leenhardt, F., M. Alexandre, S. Guiu, S. Pouderoux, M. Beaujouin, G. Lossaint, L. Philibert, A. Evrard and W. Jacot (2021). "Impact of pharmacist consultation at clinical trial inclusion: an effective way to reduce drug-drug interactions with oral targeted therapy." Cancer Chemotherapy and Pharmacology 88(4): 723-729.	Y
Lehmann, E., L. van der Crone, R. Grobe-Einsler and M. Linden (1993). "Drug monitoring study (phase IV) of xantinolnicotinate (Complamin) in general practice." Pharmacopsychiatry 26(2): 42-48.	N	off topic
Lehnbom, E. C., M. J. Stewart, E. Manias and J. I. Westbrook (2014). "Impact of Medication Reconciliation and Review on Clinical Outcomes." Annals of Pharmacotherapy 48(10): 1298-1312.	Y
Lehtinen, M., T. Eriksson, D. Apter, M. Hokkanen, K. Natunen, J. Paavonen, E. Pukkala, M. G. Angelo, J. Zima, M. P. David, S. Datta, D. Bi, F. Struyf and G. Dubin (2016). "Safety of the human papillomavirus (HPV)-16/18 AS04-adjuvanted vaccine in adolescents aged 12–15 years: Interim analysis of a large community-randomized controlled trial." Human Vaccines and Immunotherapeutics 12(12): 3177-3185.	N	off topic
Lenssen, R., K. Schmitz, C. Griesel, A. Heidenreich, J. B. Schulz, C. Trautwein, N. Marx, C. Fitzner, U. Jaehde and A. Eisert (2018). "Comprehensive pharmaceutical care to prevent drug-related readmissions of dependent-living elderly patients: a randomized controlled trial." BMC geriatrics 18(1): 135.	Y
Leroux-Roels, I., J. M. Devaster, G. Leroux-Roels, V. Verlant, I. Henckaerts, P. Moris, P. Hermand, P. Van Belle, J. T. Poolman, P. Vandepapelière and Y. Horsmans (2015). "Adjuvant system AS02V enhances humoral and cellular immune responses to pneumococcal protein PhtD vaccine in healthy young and older adults: Randomised, controlled trials." Vaccine 33(4): 577-584.	N	off topic
Lesselroth, B. J., K. Adams, V. L. Church, S. Tallett, Y. Russ, J. Wiedrick, C. Forsberg and D. A. Dorr (2018). "Evaluation of Multimedia Medication Reconciliation Software: A Randomized Controlled, Single-Blind Trial to Diagnostic Accuracy for Discrepancy Detection." Applied Clinical Informatics 9(2): 285-301.	N	off topic
Leung, Valerie, Suzanne Gill, Andrea Llanes, Armughan Khawaja, Amanda Stagg, Janine McCready, Mariana Jacubovich, Grace Ho, Jeff Powis, and Christopher Kandel. 2023. "A retrospective cohort study of prescribing outcomes in outpatients treated with nirmatrelvir-Ritonavir for COVID-19 in an interdisciplinary community clinic." PloS one 18 (10): e0293302. https://doi.org/10.1371/journal.pone.0293302…	N	off topic
Leveque, D., A. Delpeuch and B. Gourieux (2014). "New anticancer agents: Role of clinical pharmacy services." Anticancer Research 34(4): 1573-1578.	N	off topic
Levine, M. A., W. Shao and D. Klein (2012). "Monitoring of international normalized ratios: comparison of community nurses with family physicians." Canadian family physician Medecin de famille canadien 58(8): e465-e471.	Y
Levy, H. B. (2003). "Self-administered medication-risk questionnaire in an elderly population." Annals of Pharmacotherapy 37(7-8): 982-987.	Y
Li, S. C. (2003). "An overview of community pharmacist interventions - Assessing cost-effectiveness and patients' willingness to pay." Disease Management & Health Outcomes 11(2): 95-110.	Y
Li, W. R., L. N. Zeng, J. L. Li, L. Huang, G. Gui, J. Song, L. N. Chen, L. C. Jiang and L. L. Zhang (2017). "Development of indicators for assessing rational drug use to treat community-acquired pneumonia in children in hospitals and clinics: A modified Delphi study." Medicine 96(51).	N	off topic
Liang, Su-Ying, Brandon Oscarson, Pragati Kenkare, Sherry X. Yan, Satish Mudiganti, Meghan C. Martinez, and Edward S. Huang. 2024. "Trends in Detection of Adenoma and Sessile Serrated Lesions Over a Decade in a Community-Based Healthcare System." Clinical and translational gastroenterology 15 (3): e00683. https://doi.org/10.14309/ctg.0000000000000683. https://search.ebscohost.com/login.aspx?direc…	N	off topic
Liapikou, A., C. Cilloniz and A. Torres (2018). "Drugs that increase the risk of community-acquired pneumonia: a narrative review." Expert Opinion on Drug Safety 17(10): 991-1003.	N	off topic
Liebschutz, J. M., A. V. Lange, O. D. Heymann, K. E. Lasser, P. Corey, C. W. Shanahan, H. S. Kopinski, J. M. Husain, P. A. Cushman and V. A. Parker (2018). "Communication between nurse care managers and patients who take opioids for chronic pain: Strategies for exploring aberrant behavior." Journal of Opioid Management 14(3): 191-202.	N	off topic
Liew, T. M., C. S. Lee, S. K. L. Goh and Z. Y. Chang (2019). "Potentially Inappropriate Prescribing Among Older Persons: A Meta-Analysis of Observational Studies." Annals of Family Medicine 17(3): 257-266.	N	off topic
Lim, J. K., A. M. Liapakis, M. L. Shiffman, A. S. Lok, S. Zeuzem, N. A. Terrault, J. S. Park, C. S. Landis, M. Hassan, J. Gallant, A. Kuo, P. J. Pockros, M. Vainorius, L. Akushevich, L. Michael, M. W. Fried, D. R. Nelson, Z. Ben-Ari and H.-T. S. Group (2018). "Safety and Effectiveness of Ledipasvir and Sofosbuvir, With or Without Ribavirin, in Treatment-Experienced Patients With Genotype 1 Hepati…	N	off topic
Lim, R., L. Bereznicki, M. Corlis, L. M. Kalisch Ellett, A. C. Kang, T. Merlin, G. Parfitt, N. L. Pratt, D. Rowett, S. Torode, J. Whitehouse, A. Q. Andrade, R. Bilton, J. Cousins, L. Kelly, C. Schubert, M. Williams and E. E. Roughead (2020). "Reducing medicine-induced deterioration and adverse reactions (ReMInDAR) trial: study protocol for a randomised controlled trial in residential aged-care fa…	N	off topic
Lim, R., L. K. Ellett, E. E. Roughead, P. Y. Cheah and N. Masnoon (2021). "Patient-Reported Questionnaires to Identify Adverse Drug Reactions: A Systematic Review." International Journal of Environmental Research and Public Health 18(22).	Y
Lim, W. Y., H. Singh, L. M. Ng, S. R. J. Jasudass, S. Sararaks, P. Vengadasalam, L. Hashim and R. K. P. Singh (2018). "The impact of a prescription review and prescriber feedback system on prescribing practices in primary care clinics: a cluster randomised trial." Bmc Family Practice 19.	Y
Limbrey, R. and L. Howard (2015). "Developments in the management and treatment of pulmonary embolism." European Respiratory Review 24(137): 484-497.	N	off topic
Lin, C. Y., A. E. Barnato and H. B. Degenholtz (2011). "Physician Follow-Up Visits After Acute Care Hospitalization for Elderly Medicare Beneficiaries Discharged to Noninstitutional Settings." Journal of the American Geriatrics Society 59(10): 1947-1954.	N	off topic
Lin, E. H. B., W. J. Katon†, G. E. Simon∗, M. Von Korff∗, T. M. Bush∗, C. M. Rutter∗, K. W. Saunders∗, E. A. Walker†, E. H. Lin, W. J. Katon, G. E. Simon, M. Von Korff, T. M. Bush, C. M. Rutter, K. W. Saunders and E. A. Walker (1997). "Achieving guidelines for the treatment of depression in primary care: is physician education enough?" Medical Care 35(8): 831-842.	Y
Ling, C. W., K. Sud, C. Van, S. T. R. Zaidi, R. P. Patel, G. M. Peterson and R. L. Castelino (2021). "Pharmacokinetics of culture-directed antibiotics for the treatment of peritonitis in automated peritoneal dialysis: A systematic narrative review." Peritoneal Dialysis International 41(3): 261-272.	N	off topic
Linsell, L., J. Dawson, K. Zondervan, T. Randall, P. Rose, A. Carr and R. Fitzpatrick (2005). "Prospective study of elderly people comparing treatments following first primary care consultation for a symptomatic hip or knee." Family practice 22(1): 118-125.	N	off topic
Linsky, A. and S. R. Simon (2013). "Medication discrepancies in integrated electronic health records." BMJ Quality and Safety 22(2): 103-109.	N	off topic
Liou, J. M., C. C. Chen, C. Y. Chang, M. J. Chen, Y. J. Fang, J. Y. Lee, T. H. Yang, J. C. Luo, J. Y. Wu, T. C. Liou, W. H. Chang, Y. C. Hsu, C. H. Tseng, C. C. Chang, M. J. Bair, T. Y. Liu, C. F. Hsieh, F. Y. Tsao, C. T. Shun, J. T. Lin, Y. C. Lee, M. S. Wu and C. the Taiwan Gastrointestinal Disease and Helicobacter (2016). "Sequential therapy for 10 days versus triple therapy for 14 days in the…	N	off topic
Little, Paul, Nick A. Francis, Beth Stuart, Gilly O'Reilly, Natalie Thompson, Taeko Becque, Alastair D. Hay, Kay Wang, Michael Sharland, Anthony Harnden, Guiqing Yao, James Raftery, Shihua Zhu, Joseph Little, Charlotte Hookham, Kate Rowley, Joanne Euden, Kim Harman, Samuel Coenen, Robert C. Read, Catherine Woods, Christopher C. Butler, Saul N. Faust, Geraldine Leydon, Mandy Wan, Kerenza Hood, Jan…	N	off topic
Liu, C.-p. B., D. S.-y. Leung and I. Chi (2011). "Social functioning, polypharmacy and depression in older Chinese primary care patients." Aging & mental health 15(6): 732-741.	N	off topic
Liyanage, Marlon, Mina Nikanjam, Edmund V. Capparelli, Raymond T. Suhandynata, Robert L. Fitzgerald, Thomas D. Marcotte, Igor Grant, and Jeremiah D. Momper. 2023. "Variable Delta-9-Tetrahydrocannabinol Pharmacokinetics and Pharmacodynamics After Cannabis Smoking in Regular Users." Therapeutic drug monitoring 45 (5): 689-696. https://doi.org/10.1097/FTD.0000000000001104. https://search.ebscohost.c…	N	off topic
Llopiz, A. D. H. and L. M. Lopez (2008). "Warnings and recalls of drugs from the market in Cuba. Level of knowledge of the pharmacist." Latin American Journal of Pharmacy 27(1): 100-103.	N	off topic
Lloyd, B. K. and P. R. McElwee (2011). "Trends over time in characteristics of pharmaceutical drug-related ambulance attendances in Melbourne." Drug and alcohol review 30(3): 271-280.	N	off topic
Loi, B., M. Zloh, M. A. De Luca, N. Pintori, J. Corkery and F. Schifano (2017). "4,4′-Dimethylaminorex (“4,4′-DMAR”; “Serotoni”) misuse: A Web-based study." Human Psychopharmacology 32(3).	N	off topic
Løkkegaard, T., T. H. Pedersen, B. Lind, V. Siersma and F. B. Waldorff (2015). "Good quality of oral anticoagulation treatment in general practice using international normalised ratio point of care testing." Danish Medical Journal 62(2).	N	off topic
Long, C. L., M. A. Raebel, D. W. Price and D. J. Magid (2004). "Compliance with dosing guidelines in patients with chronic kidney disease." Annals of Pharmacotherapy 38(5): 853-858.	N	off topic
Lopane, G., S. Mellone, M. Corzani, L. Chiari, P. Cortelli, G. Calandra-Buonaura and M. Contin (2018). "Supervised versus unsupervised technology-based levodopa monitoring in Parkinson’s disease: an intrasubject comparison." Journal of Neurology 265(6): 1343-1352.	Y
Lopez-Gonzalez, R., D. Seoane-Mato, S. Perez-Vicente, M. A. Martin-Martinez, F. Sanchez-Alonso, L. Silva-Fernandez and A. R. I. I. S. G. Em (2016). "Variability in the frequency of rheumatology consultations in patients with rheumatoid arthritis in Spain." Rheumatology International 36(11): 1525-1534.	N	off topic
Lopez-Martin, C., M. Garrido Siles, J. Alcaide-Garcia and V. Faus Felipe (2014). "Role of clinical pharmacists to prevent drug interactions in cancer outpatients: a single-centre experience." International Journal of Clinical Pharmacy 36(6): 1251-1259.	Y
Lorent, N., K. Choun, S. Malhotra, P. Koeut, S. Thai, K. E. Khun, R. Colebunders and L. Lynen (2015). "Challenges from tuberculosis diagnosis to care in community-based active case finding among the urban poor in Cambodia: A mixed-methods study." PLoS ONE 10(7).	N	off topic
Lorvick, Jennifer, Jordana L. Hemberg, Madeleine J. George, Joy R. Piontak, and Megan L. Comfort. 2023. ""Just another thing for me to stress off of": Responses to unintentional fentanyl use in a community-based study of people who use opioids." Harm reduction journal 20 (1): 128. https://doi.org/10.1186/s12954-023-00863-1. https://search.ebscohost.com/login.aspx?direct=true&AuthType=cookie,ip,sh…	N	off topic
Lotfi-Jam, K., M. Carey, M. Jefford, P. Schofield, C. Charleson and S. Aranda (2008). "Nonpharmacologic strategies for managing common chemotherapy adverse effects: a systematic review." Journal of clinical oncology : official journal of the American Society of Clinical Oncology 26(34): 5618-5629.	N	off topic
Lourenço-Matharu, L., P. F. Ashley and S. Furness (2012). "Sedation of children undergoing dental treatment." Cochrane Database of Systematic Reviews 2012(3).	N	off topic
Loutfy, M., V. L. Kennedy, V. Poliquin, F. Dzineku, N. L. Dean, S. Margolese, A. Symington, D. M. Money, S. Hamilton, T. Conway, S. Khan and M. H. Yudin (2018). "No. 354-Canadian HIV Pregnancy Planning Guidelines." Journal of Obstetrics and Gynaecology Canada 40(1): 94-114.	N	off topic
Lu, J., L. M. Lee, W. H. Cao, S. Y. Zhan, G. Y. Zhu, L. Q. Dai and Y. H. Hu (2004). "Postmarketing surveillance study of benazepril in Chinese patients with hypertension: An open-label, experimental, epidemiologic study." Current Therapeutic Research-Clinical and Experimental 65(3): 300-319.	N	off topic
Lucas, P. J., C. Cabral, A. D. Hay and J. Horwood (2015). "A systematic review of parent and clinician views and perceptions that influence prescribing decisions in relation to acute childhood infections in primary care." Scandinavian Journal of Primary Health Care 33(1): 11-20.	N	off topic
Lukačišinová, Anna, Jindra Reissigová, Maja Ortner-Hadžiabdić, Jovana Brkic, Betul Okuyan, Daisy Volmer, Ivana Tadić, Pilar Modamio, Eduardo L. Mariño, Konstantine Tachkov, Rosa Liperotti, Graziano Onder, Harriet Finne-Soveri, Hein van Hout, Elizabeth P. Howard, and Daniela Fialová. 2024. "Prevalence, country-specific prescribing patterns and determinants of benzodiazepine use in community-residi…	N	off topic
Lukazewski, A., B. Martin, D. Sokhal, K. Hornemann and A. Schwartzwald (2014). "Screening for adverse drug events in older adults: The impact of interventions." Consultant Pharmacist 29(10): 689-697.	Y
Luo, Shun Angel, Karen Dahri, Jacqueline Kwok, Colleen Inglis, Jenny Hong, and Michael Legal. 2024. "What Patients Want: A Qualitative Study of Patients' Perspectives on Optimizing the Hospital Discharge Process." The Canadian journal of hospital pharmacy 77 (2): e3545. https://doi.org/10.4212/cjhp.3545. https://search.ebscohost.com/login.aspx?direct=true&AuthType=cookie,ip,shib,uid&db=cmedm&AN=3…	N	off topic
Luo, Y., O. O. Uzuner and P. Szolovits (2017). "Bridging semantics and syntax with graph algorithms state-of-the-art of extracting biomedical relations." Briefings in Bioinformatics 18(1): 160-178.	N	off topic
Lutters, M. and N. B. Vogt-Ferrier (2008). "Antibiotic duration for treating uncomplicated, symptomatic lower urinary tract infections in elderly women." Cochrane Database of Systematic Reviews(3).	N	off topic
Lyashchenko, A. K. and S. Cremers (2021). "On precision dosing of oral small molecule drugs in oncology." British Journal of Clinical Pharmacology 87(2): 263-270.	N	off topic
Macdonald, J. B., B. Macdonald, L. E. Golitz, P. LoRusso and A. Sekulic (2015). "Cutaneous adverse effects of targeted therapies Part I: Inhibitors of the cellular membrane." Journal of the American Academy of Dermatology 72(2): 203-218.	N	off topic
Macfadden, D. R., A. Ladelfa, J. Leen, W. L. Gold, N. Daneman, E. Weber, I. Al-Busaidi, D. Petrescu, I. Saltzman, M. Devlin, N. Andany and J. A. Leis (2016). "Impact of Reported Beta-Lactam Allergy on Inpatient Outcomes: A Multicenter Prospective Cohort Study." Clinical Infectious Diseases 63(7): 904-910.	N	off topic
Macia-Martinez, M. A., F. J. de Abajo, G. Roberts, J. Slattery, B. Thakrar and A. F. Z. Wisniewski (2016). "An Empirical Approach to Explore the Relationship Between Measures of Disproportionate Reporting and Relative Risks from Analytical Studies." Drug Safety 39(1): 29-43.	N	off topic
Mackay, F. J., G. L. Pearce and R. D. Mann (1999). "Cough and angiotensin II receptor antagonists: cause or confounding?" British journal of clinical pharmacology 47(1): 111-114.	N	off topic
Mackie, S. L. and C. T. Pease (2013). "Diagnosis and management of giant cell arteritis and polymyalgia rheumatica: Challenges, controversies and practical tips." Postgraduate Medical Journal 89(1051): 284-292.	N	off topic
Madbouly, Abeer, and Yung-Tsi Bolon. 2024. "Race, ethnicity, ancestry, and aspects that impact HLA data and matching for transplant." Frontiers in genetics 15: 1375352. https://doi.org/10.3389/fgene.2024.1375352. https://search.ebscohost.com/login.aspx?direct=true&AuthType=cookie,ip,shib,uid&db=cmedm&AN=38560292&site=ehost-live&scope=site&authtype=shib&custid=s8000044.	N	off topic
Maddocks, I., A. Somogyi, F. Abbott, P. Hayball and D. Parker (1996). "Attenuation of morphine-induced delirium in palliative care by substitution with infusion of oxycodone." Journal of pain and symptom management 12(3): 182-189.	N	off topic
Magni, L. R., M. Purgato, C. Gastaldon, D. Papola, T. A. Furukawa, A. Cipriani and C. Barbui (2013). "Fluoxetine versus other types of pharmacotherapy for depression." Cochrane Database of Systematic Reviews 2013(7).	N	off topic
Mahajan, P., K. S. Meyer, G. C. Wall and H. J. Price (2013). "Clinical applications of pharmacogenomics guided warfarin dosing." International Journal of Clinical Pharmacy 35(3): 359-368.	N	off topic
Mahlknecht, A., L. Krisch, N. Nestler, U. Bauer, N. Letz, D. Zenz, J. Schuler, L. Fahrmann, G. Hempel, M. Flamm and J. Osterbrink (2019). "Impact of training and structured medication review on medication appropriateness and patient-related outcomes in nursing homes: results from the interventional study InTherAKT." Bmc Geriatrics 19(1).	N	off topic
Mahmoudpour, S. H., E. V. Baranova, P. C. Souverein, F. W. Asselbergs, A. de Boer, A. H. Maitland-van der Zee and P.-A. Consortium (2016). "Determinants of angiotensin-converting enzyme inhibitor (ACEI) intolerance and angioedema in the UK Clinical Practice Research Datalink." British Journal of Clinical Pharmacology 82(6): 1647-1659.	N	off topic
Mahomed, S., N. Garrett, E. Capparelli, C. Baxter, N. Y. Zuma, T. Gengiah, D. Archary, P. Moore, N. Samsunder, D. H. Barouch, J. Mascola, J. Ledgerwood, L. Morris and S. Abdool Karim (2019). "Assessing the safety and pharmacokinetics of the monoclonal antibodies, VRC07-523LS and PGT121 in HIV negative women in South Africa: Study protocol for the CAPRISA 012A randomised controlled phase I trial."…	N	off topic
Maidment, I. D., C. Haw, J. Stubbs, C. Fox, C. Katona and B. D. Franklin (2008). "Medication errors in older people with mental health problems: a review." International Journal of Geriatric Psychiatry 23(6): 564-573.	N	off topic
Maidment, I. D., P. Lelliott and C. Paton (2006). "Medication errors in mental healthcare: a systematic review." Quality & Safety in Health Care 15(6): 409-413.	N	off topic
Mair, E. A., J. R. Moss, J. E. Dohar, P. J. Antonelli, M. Bear and C. LeBel (2016). "Randomized clinical trial of a sustained-exposure ciprofloxacin for intratympanic injection during tympanostomy tube surgery." Annals of Otology, Rhinology and Laryngology 125(2): 105-114.	N	off topic
Majumdar, S. R., L. M. Lix, M. Yogendran, S. N. Morin, C. J. Metge and W. D. Leslie (2012). "Population-based trends in osteoporosis management after new initiations of long-term systemic glucocorticoids (1998-2008)." The Journal of clinical endocrinology and metabolism 97(4): 1236-1242.	N	off topic
Makhene NL, Steyn H, Vorster M, Lubbe MS, Burger JR. Development of a checklist for the assessment of pharmacovigilance guidelines in Southern Africa: a document review. Therapeutic advances in drug safety. 2023;14:20420986221143272–20420986221143272.	Y
Makhene, Nokuthula L., Hanlie Steyn, Martine Vorster, Martha S. Lubbe, and Johanita R. Burger. 2024. "Assessment of pharmacovigilance guidelines in the Southern African Development Community: A document review." Pharmacoepidemiology and drug safety 33 (2): e5755. https://doi.org/10.1002/pds.5755. https://search.ebscohost.com/login.aspx?direct=true&AuthType=cookie,ip,shib,uid&db=cmedm&AN=38362654&…	N	off topic
Makowsky, M. J., K. Cor and T. Wong (2017). "Exploring Electronic Medical Record and Self-Administered Medication Risk Screening Tools in a Primary Care Clinic." Journal of managed care & specialty pharmacy 23(5): 566-572.	Y
Makowsky, M. J., T. J. Schindel, M. Rosenthal, K. Campbell, R. T. Tsuyuki and H. M. Madill (2009). "Collaboration between pharmacists, physicians and nurse practitioners: A qualitative investigation of working relationships in the inpatient medical setting." Journal of Interprofessional Care 23(2): 169-184.	N	off topic
Malacco, E., S. Omboni, M. Volpe, A. Auteri, A. Zanchetti and E. S. Grp (2012). "Antihypertensive efficacy and safety of olmesartan medoxomil and ramipril in elderly patients with mild to moderate essential hypertension: the ESPORT study." Russian Journal of Cardiology(1): 52-62.	N	off topic
Male, C., K. Thom and S. H. O'Brien (2019). "Direct oral anticoagulants: What will be their role in children?" Thrombosis Research 173: 178-185.	N	off topic
Maleki, S., M. Alexander, T. Fua, C. Liu, D. Rischin and S. Lingaratnam (2019). "A systematic review of the impact of outpatient clinical pharmacy services on medication-related outcomes in patients receiving anticancer therapies." Journal of Oncology Pharmacy Practice 25(1): 130-139.	Y
Malekzadeh, Roya, Ghasem Abedi, Arash Ziapour, Murat Yıldırım, and Afshin Amirkhanlou. 2023. "Analysis of ethical considerations of COVID‑19 vaccination: lessons for future." BMC medical ethics 24 (1): 91. https://doi.org/10.1186/s12910-023-00969-y. https://search.ebscohost.com/login.aspx?direct=true&AuthType=cookie,ip,shib,uid&db=cmedm&AN=37891543&site=ehost-live&scope=site&authtype=shib&custid=…	N	off topic
Malhi, G. S., D. Bassett, P. Boyce, R. Bryant, P. B. Fitzgerald, K. Fritz, M. Hopwood, B. Lyndon, R. Mulder, G. Murray, R. Porter and A. B. Singh (2015). "Royal Australian and New Zealand College of Psychiatrists clinical practice guidelines for mood disorders." Australian and New Zealand Journal of Psychiatry 49(12): 1087-1206.	N	off topic
Malkon, Salpe, Björn Wettermark, Thomas Kahan, Pia Bastholm-Rahmner, Jan Hasselström, and Miriam Qvarnström. 2023. "A Qualitative Study on Patients' Views on Hypertension and Antihypertensive Medications." Patient preference and adherence 17: 3331-3339. https://doi.org/10.2147/PPA.S429638. https://search.ebscohost.com/login.aspx?direct=true&AuthType=cookie,ip,shib,uid&db=cmedm&AN=38106370&site=eh…	N	off topic
Mallion, J. M., S. Omboni, J. Barton, W. van Mieghem, K. Narkiewicz, P. K. Panzer, J. G. Puig, C. Stefanadis, R. Zweiker and G. Study (2011). "Antihypertensive efficacy and safety of olmesartan and ramipril in elderly patients with mild to moderate systolic and diastolic essential hypertension." Blood Pressure 20: 3-11.	N	off topic
Man, M. S., K. Chaplin, C. Mann, P. Bower, S. Brookes, B. Fitzpatrick, B. Guthrie, A. Shaw, S. Hollinghurst, S. Mercer, I. Rafi, J. Thorn and C. Salisbury (2016). "Improving the management of multimorbidity in general practice: protocol of a cluster randomised controlled trial (The 3D Study)." Bmj Open 6(4).	N	off topic
Manchikanti, L., V. Singh and J. A. Hirsch (2012). "Saga of Payment Systems of Ambulatory Surgery Centers for Interventional Techniques: An Update." Pain Physician 15(2): 109-130.	N	off topic
Mangin, D., L. Lamarche, G. Agarwal, H. L. Banh, N. D. Brown, A. Cassels, K. Colwill, L. Dolovich, B. Farrell, S. Garrison, J. Gillett, L. E. Griffith, A. Holbrook, J. Jurcic-Vrataric, J. McCormack, D. O'Reilly, P. Raina, J. Richardson, C. Risdon, M. Savelli, D. Sherifali, H. Siu, J. E. Tarride, J. Trimble, A. Ali, K. Freeman, J. Langevin, J. Parascandalo, J. A. Templeton, S. Dragos, S. Borhan an…	Y
Manley, H. J., C. A. Cannella, G. R. Bailie and W. L. St. Peter (2005). "Medication-related problems in ambulatory hemodialysis patients: a pooled analysis." American Journal of Kidney Diseases 46(4): 669-680.	N	off topic
Mann, S. and K. P. O'Brien (1994). "Once daily lisinopril and captopril in hypertension: a double blind comparison using ambulatory monitoring." The New Zealand medical journal 107(987): 391-394.	N	off topic
Manning, K. J., G. S. Alexopoulos, S. Banerjee, S. S. Morimoto, J. K. Seirup, S. A. Klimstra, G. Yuen, T. Kanellopoulos and F. Gunning-Dixon (2015). "Executive functioning complaints and escitalopram treatment response in late-life depression." American Journal of Geriatric Psychiatry 23(5): 440-445.	N	off topic
Manojlovich, Milisa, Amanda Blok, Nathan Wright, Emily Azhari, Karen B. Farris, Christopher R. Friese, Emily Mackler, Marita Titler, and Mary Byrnes. 2023. "Photo elicitation, an approach to better understanding the patient experience with OAAs: pilot study and future implications." Supportive care in cancer : official journal of the Multinational Association of Supportive Care in Cancer 31 (12):…	N	off topic
Manson, A. J., P. Brown, J. D. O'Sullivan, P. Asselman, D. Buckwell and A. J. Lees (2000). "An ambulatory dyskinesia monitor." Journal of neurology, neurosurgery, and psychiatry 68(2): 196-201.	N	off topic
Manyeh, A. K., T. Chirwa, R. Ramaswamy, F. Baiden and L. Ibisomi (2021). "Evaluating context-specific evidence-based quality improvement intervention on lymphatic filariasis mass drug administration in Northern Ghana using the RE-AIM framework." Tropical Medicine and Health 49(1).	N	off topic
Mao, J. J., A. Chung, A. Benton, S. Hill, L. Ungar, C. E. Leonard, S. Hennessy and J. H. Holmes (2013). "Online discussion of drug side effects and discontinuation among breast cancer survivors." Pharmacoepidemiology and Drug Safety 22(3): 256-262.	N	off topic
Marabelle, A., M. Fakih, J. Lopez, M. Shah, R. Shapira-Frommer, K. Nakagawa, H. C. Chung, H. L. Kindler, J. A. Lopez-Martin, W. H. Miller, Jr., A. Italiano, S. Kao, S. A. Piha-Paul, J. P. Delord, R. R. McWilliams, D. A. Fabrizio, D. Aurora-Garg, L. Xu, F. Jin, K. Norwood and Y. J. Bang (2020). "Association of tumour mutational burden with outcomes in patients with advanced solid tumours treated w…	N	off topic
Marchenko, O., E. Russek-Cohen, M. Levenson, R. C. Zink, M. R. Krukas-Hampel and Q. Jiang (2018). "Sources of Safety Data and Statistical Strategies for Design and Analysis: Real World Insights." Therapeutic Innovation and Regulatory Science 52(2): 170-186.	N	off topic
Marchetti, Federico, Laura Badina, and Irene Berti. 2024. "[Supposed allergy to beta-lactam antibiotics: is it time for reflections and actions?]." Recenti progressi in medicina 115 (6): 271-275. https://doi.org/10.1701/4274.42526. https://search.ebscohost.com/login.aspx?direct=true&AuthType=cookie,ip,shib,uid&db=cmedm&AN=38853729&site=ehost-live&scope=site&authtype=shib&custid=s8000044.	N	off topic
Marcianò, G., R. Roberti, C. Palleria, D. Mirra, V. Rania, A. Casarella, G. De Sarro and L. Gallelli (2021). "SARS-CoV-2 treatment: Current therapeutic options and the pursuit of tailored therapy." Applied Sciences (Switzerland) 11(16).	N	off topic
Maree, R. D., Z. A. Marcum, E. Saghafi, D. K. Weiner and J. F. Karp (2016). "A Systematic Review of Opioid and Benzodiazepine Misuse in Older Adults." American Journal of Geriatric Psychiatry 24(11): 949-963.	N	off topic
Marineau, Alexandre, Catherine St-Pierre, Roxanne Lessard-Hurtubise, Marie-Ève David, Jean-Philippe Adam, and Isabelle Chabot. 2023. "Cyclin-dependent kinase 4/6 inhibitor treatment use in women treated for advanced breast cancer: Integrating ASCO/NCODA patient-centered standards in a community pharmacy." Journal of oncology pharmacy practice : official publication of the International Society of…	N	off topic
Marks, D., L. Bisset, T. Comans, M. Thomas, S. K. Ng, S. O'Leary, P. G. Conaghan and P. A. Scuffham (2016). "Increasing Capacity for the Treatment of Common Musculoskeletal Problems: A Non-Inferiority RCT and Economic Analysis of Corticosteroid Injection for Shoulder Pain Comparing a Physiotherapist and Orthopaedic Surgeon." Plos One 11(9).	N	off topic
Marques Azzini, Gabriel Ohana, Vitor Ohana Marques Azzini, Gabriel Silva Santos, Silvia Visoni, Maria Alice Fusco, Natascha Szumsztajn Beker, Ansar Mahmood, João Vitor Bizinotto Lana, Madhan Jeyaraman, Arulkumar Nallakumarasamy, Naveen Jeyaraman, Lucas Furtado da Fonseca, Miguel Gustavo Luz Arab, Rodrigo Vicente, Ramya Lakshmi Rajendran, Prakash Gangadaran, Byeong-Cheol Ahn, and José Fabio Santos…	N	off topic
Marques, F. B., A. Penedones, D. Mendes and C. Alves (2016). "A systematic review of observational studies evaluating costs of adverse drug reactions." ClinicoEconomics and Outcomes Research 8: 413-426.	N	off topic
Márquez, P. H. P., O. H. Torres, A. San-José, X. Vidal, A. Agustí, F. Formiga, A. López-Soto, N. Ramírez-Duque, A. Fernández-Moyano, J. Garcia-Moreno, J. A. Arroyo, D. Ruiz, P. on behalf of the Potentially Inappropriate Prescription in Older Patients in Spain Investigators, C. Aguilera, E. Balların, E. Pérez, J. Barbe, C. P. Bocanegra, A. Toscano, C. Pal, T. Teixidor, M. G. Hernández, R. de la Ro…	N	off topic
Martín, Esther Holgado, Ana Blasco Cordellat, Marta Guix Arnau, Rosa Villatoro Roldán, Almudena Sanz Yagüe, Diana Monge Martín, Fernando Caballero Martínez, Francisco J. Campos Lucas, and Almudena García Castaño. 2023. "Overcoming barriers to opioid-induced constipation management in cancer patients." Seminars in oncology 50 (6): 149-154. https://doi.org/10.1053/j.seminoncol.2023.07.001. https://…	N	off topic
Martin, M. A., D. Olson, G. Mosnaim, D. Ortega and S. K. Rothschild (2012). "Recruitment, asthma characteristics, and medication behaviors in Midwestern Puerto Rican youth: Data from Project CURA." Annals of Allergy, Asthma and Immunology 109(2): 121-127.	N	off topic
Martin, P., R. Tamblyn, A. Benedetti, S. Ahmed and C. Tannenbaum (2018). "Effect of a Pharmacist-Led Educational Intervention on Inappropriate Medication Prescriptions in Older Adults The D-PRESCRIBE Randomized Clinical Trial." Jama-Journal of the American Medical Association 320(18): 1889-1898.	Y
Martin, R. M., N. R. Dunn, S. N. Freemantle and R. D. Mann (1998). "Risk of non-fatal cardiac failure and ischaemic heart disease with long acting beta 2 agonists." Thorax 53(7): 558-562.	N	off topic
Martin, S. J., J. M. Meyer, S. K. Chuck, R. Jung, C. R. Messick and S. L. Pendland (1998). "Levofloxacin and sparfloxacin: New quinolone antibiotics." Annals of Pharmacotherapy 32(3): 320-336.	N	off topic
Martín-Merino, E., I. Petersen, S. Hawley, A. Álvarez-Gutierrez, S. Khalid, A. Llorente-Garcia, A. Delmestri, M. K. Javaid, T. P. Van Staa, A. Judge, C. Cooper and D. Prieto-Alhambra (2018). "Risk of venous thromboembolism among users of different anti-osteoporosis drugs: a population-based cohort analysis including over 200,000 participants from Spain and the UK." Osteoporosis international : a …	N	off topic
Marušić, S. k., P. Meliš, M. Lucijanić, I. Grgurević, P. Turčić, P. R. O. Neto and I. Bilić-Ćurčić (2018). "Impact of pharmacotherapeutic education on medication adherence and adverse outcomes in patients with type 2 diabetes mellitus: a prospective, randomized study." Croatian medical journal 59(6): 290-297.	N	off topic
Masich, A., M. E. Badowski, M. D. Liedtke and P. P. Fulco (2017). "Evaluation of the concurrent use of dolutegravir and metformin in human immunodeficiency virus-infected patients." International Journal of STD and AIDS 28(12): 1229-1233.	N	off topic
Masino, A. J., D. Forsyth and A. G. Fiks (2018). "Detecting Adverse Drug Reactions on Twitter with Convolutional Neural Networks and Word Embedding Features." Journal of Healthcare Informatics Research 2(1-2): 25-43.	Y
Mas-Morey, P. and M. Valle (2018). "A systematic review of inpatient antimicrobial stewardship programmes involving clinical pharmacists in small-to-medium-sized hospitals." European Journal of Hospital Pharmacy 25(e1): E69-E73.	N	off topic
Mason, J. D. and C. A. Colley (1993). "EFFECTIVENESS OF AN AMBULATORY CARE CLINICAL PHARMACIST - A CONTROLLED TRIAL." Annals of Pharmacotherapy 27(5): 555-559.	Y
Masson, C. L., J. L. Sorensen, S. L. Batki, R. Okin, K. L. Delucchi and D. C. Perlman (2002). "Medical service use and financial charges among opioid users at a public hospital." Drug and alcohol dependence 66(1): 45-50.	N	off topic
Masson, S. C., V. H. Mabasa, D. L. Malyuk and J. L. Perrott (2013). "Validity evidence for FASTHUG-MAIDENS, a mnemonic for identifying drug-related problems in the intensive care unit." Canadian Journal of Hospital Pharmacy 66(3): 157-162.	Y
Masumoto, S., T. Yamamoto, A. Ohkado, S. Yoshimatsu, A. G. Querri and Y. Kamiya (2014). "Prevalence and associated factors of depressive state among pulmonary tuberculosis patients in Manila, The Philippines." International Journal of Tuberculosis and Lung Disease 18(2): 174-179.	N	off topic
Mate, K. E., K. P. Kerr, D. Pond, E. J. Williams, J. Marley, P. Disler, H. Brodaty and P. J. Magin (2015). "Impact of Multiple Low-Level Anticholinergic Medications on Anticholinergic Load of Community-Dwelling Elderly With and Without Dementia." Drugs & Aging 32(2): 159-167.	N	off topic
Matheny, M. E., T. D. Sequist, A. C. Seger, J. M. Fiskio, M. Sperling, D. Bugbee, D. W. Bates, T. K. Gandhi, M. E. Matheny, T. D. Sequist, A. C. Seger, J. M. Fiskio, M. Sperling, D. Bugbee, D. W. Bates and T. K. Gandhi (2008). "A randomized trial of electronic clinical reminders to improve medication laboratory monitoring." Journal of the American Medical Informatics Association 15(4): 424-429.	Y
Mazurek, M., M. V. Huisman, K. J. Rothman, M. Paquette, C. Teutsch, H. C. Diener, S. J. Dubner, J. L. Halperin, C. S. Ma, K. Zint, A. Elsaesser, S. Lu and G. Y. H. Lip (2017). "Regional Differences in Antithrombotic Treatment for Atrial Fibrillation: Insights from the GLORIA-AF Phase II Registry." Thrombosis and Haemostasis 117(12): 2376-2388.	N	off topic
Mazza, A., L. Schiavon, M. Zuin, S. Lenti, E. Ramazzina, D. Rubello and E. Casiglia (2016). "Effects of the Antihypertensive Fixed-Dose Combinations on an Early Marker of Hypertensive Cardiac Damage in Subjects at Low Cardiovascular Risk." American Journal of Hypertension 29(8): 969-975.	N	off topic
McAvoy, B. R., M. D. H. Dobbin and C. L. Tobin (2011). "Over-the-counter codeine analgesic misuse and harm: characteristics of cases in Australia and New Zealand." The New Zealand medical journal 124(1346): 29-33.	N	off topic
McBride, Patrick, and Barbara Degar. 2024. "Acute infusion-related reactions in pediatric patients receiving etoposide at a tertiary cancer center." Journal of oncology pharmacy practice : official publication of the International Society of Oncology Pharmacy Practitioners 30 (1): 197-200. https://doi.org/10.1177/10781552231215087. https://search.ebscohost.com/login.aspx?direct=true&AuthType=cook…	N	off topic
McCahon, D., D. A. Fitzmaurice, E. T. Murray, C. J. Fuller, R. F. D. Hobbs, T. F. Allan and J. P. Raftery (2003). "SMART: self-management of anticoagulation, a randomised trial [ISRCTN19313375]." BMC family practice 4: 11.	Y
McCann, L., R. Maguire, M. Miller and N. Kearney (2009). "Patients' perceptions and experiences of using a mobile phone-based advanced symptom management system (ASyMS) to monitor and manage chemotherapy related toxicity." European journal of cancer care 18(2): 156-164.	Y
McCarthy, C., B. Clyne, D. Corrigan, F. Boland, E. Wallace, F. Moriarty, T. Fahey, C. Hughes, P. Gillespie and S. M. Smith (2017). "Supporting prescribing in older people with multimorbidity and significant polypharmacy in primary care (SPPiRE): a cluster randomised controlled trial protocol and pilot." Implementation Science 12.	Y
McDerby, N., S. Kosari, K. Bail, A. Shield, G. Peterson and M. Naunton (2019). "The effect of a residential care pharmacist on medication administration practices in aged care: A controlled trial." Journal of Clinical Pharmacy and Therapeutics 44(4): 595-602.	Y
McDonough, R. P., W. R. Doucette, P. Kumbera and D. G. Klepser (2005). "An evaluation of managing and educating patients on the risk of glucocorticoid-induced osteoporosis." Value in health : the journal of the International Society for Pharmacoeconomics and Outcomes Research 8(1): 24-31.	N	off topic
McDowell, G. C., II and J. Winchell (2018). "Role of primary care physicians in intrathecal pain management: a narrative review of the literature." Postgraduate Medicine 130(4): 411-419.	N	off topic
McDowell, R. D., C. M. Hughes, P. Murchie and C. R. Cardwell (2021). "The effect of medications associated with drug-induced pancreatitis on pancreatic cancer risk: A nested case-control study of routine Scottish data." Cancer Epidemiology 71.	N	off topic
McDowelll, S. E. and R. E. Ferner (2011). "Biochemical Monitoring of Patients Treated with Antihypertensive Therapy for Adverse Drug Reactions A Systematic Review." Drug Safety 34(11): 1049-1059.	Y
McEuen, K., J. Borlak, W. Tong and M. Chen (2017). "Associations of drug lipophilicity and extent of metabolism with drug-induced liver injury." International Journal of Molecular Sciences 18(7).	N	off topic
McFarland, M., K. Davis, J. Wallace, J. Wan, R. Cassidy, T. Morgan and D. Venugopal (2012). "Use of home telehealth monitoring with active medication therapy management by clinical pharmacists in veterans with poorly controlled type 2 diabetes mellitus." Pharmacotherapy 32(5): 420-426.	Y
McGreevy, C., M. Barry, C. Davenport, B. Byrne, C. Donaghy, G. Collier, W. Tormey, D. Smith, K. Bennett and D. Williams (2015). "The effect of vitamin D supplementation on arterial stiffness in an elderly community-based population." Journal of the American Society of Hypertension 9(3): 176-183.	N	off topic
McIntosh, T., D. Stewart, K. Forbes-McKay, D. McCaig and S. Cunningham (2016). "Influences on prescribing decision-making among non-medical prescribers in the United Kingdom: Systematic review." Family Practice 33(6): 572-579.	N	off topic
McLay, J. S., M. Tanaka, S. Ekins-Daukes and P. J. Helms (2006). "A prospective questionnaire assessment of attitudes and experiences of off label prescribing among hospital based paediatricians." Archives of Disease in Childhood 91(7): 584-587.	N	off topic
McMullan, B. J., A. J. Campbell, C. C. Blyth, J. Chase McNeil, C. P. Montgomery, S. Y. C. Tong and A. C. Bowen (2020). "Clinical management of staphylococcus aureus bacteremia in neonates, children, and adolescents." Pediatrics 146(3).	N	off topic
McNeill, L., M. Allen, C. Estrada and P. Cook (2003). "Pyrazinamide and rifampin vs isoniazid for the treatment of latent tuberculosis: improved completion rates but more hepatotoxicity." Chest 123(1): 102-106.	N	off topic
Mearns, E. S., C. G. Kohn, J. S. Song, J. Hawthorne, J. Meng, C. M. White, M. K. Raut, J. R. Schein and C. I. Coleman (2014). "Meta-analysis to assess the quality of international normalized ratio control and associated outcomes in venous thromboembolism patients." Thrombosis Research 134(2): 310-319.	N	off topic
Meena, R. and R. S. Ramaswamy (2013). "Pharmacovigilance and its relevance to siddha system." International Journal of Pharma and Bio Sciences 4(3): B131-B139.	N	off topic
Meester, R. G. S., C. A. Doubeni, I. Lansdorp-Vogelaar, C. D. Jensen, M. P. van der Meulen, T. R. Levin, V. P. Quinn, J. E. Schottinger, A. G. Zauber, D. A. Corley and M. van Ballegooijen (2015). "Variation in Adenoma Detection Rate and the Lifetime Benefits and Cost of Colorectal Cancer Screening: A Microsimulation Model." JAMA 313(23): 2349-2358.	N	off topic
Mehta, U., D. N. Durrheim, M. Blockman, T. Kredo, R. Gounden and K. I. Barnes (2008). "Adverse drug reactions in adult medical inpatients in a South African hospital serving a community with a high HIV/AIDS prevalence: prospective observational study." British journal of clinical pharmacology 65(3): 396-406.	N	off topic
Meier, F., R. Maas, A. Sonst, A. Patapovas, F. Muller, B. Plank-Kiegele, B. Pfistermeister, O. Schoffski, T. Burkle and H. Dormann (2015). "Adverse drug events in patients admitted to an emergency department: an analysis of direct costs." Pharmacoepidemiology and Drug Safety 24(2): 176-186.	N	off topic
Meijvis, Valérie A. M., Mette Heringa, Henk-Frans Kwint, Niek J. de Wit, and Marcel L. Bouvy. 2023. "The CombiConsultation for patients with diabetes, COPD and cardiovascular diseases: Evaluation of interventions and personal health-related goals." Research in social & administrative pharmacy : RSAP 19 (7): 1054-1060. https://doi.org/10.1016/j.sapharm.2023.04.118. https://search.ebscohost.com/log…	N	off topic
Mendoza, S., A. S. Rivera-Cabrero and H. Hansen (2016). "Shifting blame: Buprenorphine prescribers, addiction treatment, and prescription monitoring in middle-class America." Transcultural Psychiatry 53(4): 465-487.	N	off topic
Mengden, T., H. Vetter, E. Tousset and S. Uen (2006). "Management of patients with uncontrolled arterial hypertension--the role of electronic compliance monitoring, 24-h ambulatory blood pressure monitoring and Candesartan/HCTZ." BMC cardiovascular disorders 6: 36.	N	off topic
Merel, S. E. and D. S. Paauw (2017). "Common Drug Side Effects and Drug-Drug Interactions in Elderly Adults in Primary Care." Journal of the American Geriatrics Society 65(7): 1578-1585.	N	off topic
Meropol, S. B., H. A. Glick and D. A. Asch (2008). "Age inconsistency in the American Academy of Pediatrics guidelines for acute otitis media." Pediatrics 121(4): 657-668.	N	off topic
Mesa, R. A. (2013). "Clearing the path for MPN therapy monitoring." Blood 122(23): 3704-3705.	Y
Meskell, Pauline, Linda M. Biesty, Maura Dowling, Kevin Roche, Elaine Meehan, Claire Glenton, Declan Devane, Sasha Shepperd, Andrew Booth, Rebecca Cox, Xin Hui S. Chan, and Catherine Houghton. 2023. "Factors that impact on recruitment to vaccine trials in the context of a pandemic or epidemic: a qualitative evidence synthesis." The Cochrane database of systematic reviews 9: MR000065. https://doi.…	N	off topic
Messerli, M., E. Blozik, N. Vriends and K. E. Hersberger (2016). "Impact of a community pharmacist-led medication review on medicines use in patients on polypharmacy - a prospective randomised controlled trial." Bmc Health Services Research 16.	Y
Mesteig, M., J. L. Helbostad, O. Sletvold, T. Rosstad and I. Saltvedt (2010). "Unwanted incidents during transition of geriatric patients from hospital to home: a prospective observational study." Bmc Health Services Research 10.	N	off topic
Michos, E. D., C. M. Mitchell, E. R. Miller, III, A. L. Sternberg, S. P. Juraschek, J. A. Schrack, S. L. Szanton, J. D. Walston, R. R. Kalyani, T. B. Plante, R. H. Christenson, D. Shade, J. Tonascia, D. L. Roth, L. J. Appel and S. C. R. G. for the (2018). "Rationale and design of the Study To Understand Fall Reduction and Vitamin D in You (STURDY): A randomized clinical trial of Vitamin D supplem…	N	off topic
Midlov, P., L. Bahrani, M. Seyfali, P. Hoglund, E. Rickhag and T. Eriksson (2012). "The effect of medication reconciliation in elderly patients at hospital discharge." International Journal of Clinical Pharmacy 34(1): 113-119.	N	off topic
Mikkelsen, Thorbjørn Hougaard, Jens Søndergaard, Niels Kristian Kjaer, Jesper Bo Nielsen, Jesper Ryg, Lene Juel Kjeldsen, and Christian Backer Mogensen. 2023. "Handling polypharmacy -a qualitative study using focus group interviews with older patients, their relatives, and healthcare professionals." BMC geriatrics 23 (1): 477. https://doi.org/10.1186/s12877-023-04131-6. https://search.ebscohost.c…	N	off topic
Milano, Marianna, Giuseppe Agapito, and Mario Cannataro. 2023. "An Exploratory Application of Multilayer Networks and Pathway Analysis in Pharmacogenomics." Genes 14 (10). https://doi.org/10.3390/genes14101915. https://search.ebscohost.com/login.aspx?direct=true&AuthType=cookie,ip,shib,uid&db=cmedm&AN=37895264&site=ehost-live&scope=site&authtype=shib&custid=s8000044.	N	off topic
Millar, A. N., C. M. Hughes and C. Ryan (2015). ""It's very complicated": a qualitative study of medicines management in intermediate care facilities in Northern Ireland." Bmc Health Services Research 15.	N	off topic
Millar, A., C. Hughes, A. Passmore and C. Ryan (2014). "Intermediate Care: The Role of Medicines Management." Drugs & Aging 31(1): 21-31.	N	off topic
Millar-Craig, M., B. Shaffu, A. Greenough, L. Mitchell and C. McDonald (2003). "Lercanidipine vs lacidipine in isolated systolic hypertension." Journal of human hypertension 17(11): 799-806.	N	off topic
Mills, K. T., E. Peacock, J. Chen, A. Zimmerman, K. Brooks, H. He, A. Cyprian, G. Davis, S. R. Fuqua, A. Greer, L. Gray-Winfrey, S. Williams, G. M. Wiltz, K. L. Winfrey, P. K. Whelton, M. Krousel-Wood and J. He (2020). "Implementation of Multifaceted Patient-Centered Treatment Strategies for Intensive Blood Pressure Control (IMPACTS): Rationale and design of a cluster-randomized trial." American …	Y
Milne, S., J. J. Gayford and A. S. Wylie (1991). "PHYSICAL MORBIDITY IN PATIENTS ADMITTED FOR DETOXIFICATION FROM ALCOHOL." Alcohol and Alcoholism 26(5-6): 495-498.	N	off topic
Min, Z., R. Elrufay, C. Y. Cho, S. Elapavaluru and N. Bhanot (2021). "Ceftaroline-related acute eosinophilic pneumonia." Lung India 38(4): 368-373.	N	off topic
Minamide, T., H. Sashiyama, Y. Muramatsu, T. Yada, T. Matsumura, S. Takeda, T. Suzuki, T. Kakimoto, T. Yano, K. Yoshii, M. Arai, N. Uemura, T. Yamaguchi and H. Ikematsu (2021). "Second-generation narrow-band imaging to detect colorectal adenomas: A prospective study including community hospitals." Journal of gastroenterology and hepatology 36(11): 3084-3091.	N	off topic
Ming, Y., A. A. Zecevic, S. W. Hunter, W. Miao and R. G. Tirona (2021). "Medication review in preventing older adults' fall-related injury: A systematic review & meta-analysis." Canadian Geriatrics Journal 24(3): 237-250.	Y
Mino-Leon, D., H. Reyes-Morales, L. Jasso and S. V. Douvoba (2012). "Physicians and pharmacists: collaboration to improve the quality of prescriptions in primary care in Mexico." International Journal of Clinical Pharmacy 34(3): 475-480.	N	off topic
Mirzaie, Mehdi, Elham Gholizadeh, Juho J. Miettinen, Filipp Ianevski, Tanja Ruokoranta, Jani Saarela, Mikko Manninen, Susanna Miettinen, Caroline A. Heckman, and Mohieddin Jafari. 2024. "Designing patient-oriented combination therapies for acute myeloid leukemia based on efficacy/toxicity integration and bipartite network modeling." Oncogenesis 13 (1): 11. https://doi.org/10.1038/s41389-024-00510…	N	off topic
Mishra, Prashant, Jyothi Bhat, Rajiv Yadav, Ravendra Kumar Sharma, and Vikas Gangadhar Rao. 2023. "Adverse Drug Reaction Patterns of First-line Anti-tubercular Drugs among Saharia Tuberculosis Patients: An Observational Study in Particularly Vulnerable Tribal Group of Madhya Pradesh, India." Indian journal of public health 67 (4): 542-545. https://doi.org/10.4103/ijph.ijph_865_22. https://search.…	N	off topic
Mismetti, P., A. Bura, S. Quenct, J. P. Cambus, S. Laporte, H. Boccalon and C. Invest (2007). "Monitoring response to vitamin K antagonists: Comparison of therapeutic drug monitoring (TDM) by anticoagulation clinics and by general practitioner: A randomized clinical trial of 1005 patients." Therapeutic Drug Monitoring 29(4): 489-490.	N	off topic
Mita, A., M. Abumiya, M. Miura, T. Niioka, S. Takahashi, T. Yoshioka, Y. Kameoka and N. Takahashi (2018). "Correlation of plasma concentration and adverse effects of bosutinib: standard dose or dose-escalation regimens of bosutinib treatment for patients with chronic myeloid leukemia." Experimental Hematology & Oncology 7.	N	off topic
Mitchell, E. D., C. C. Murray, D. Meads, J. Minton, J. Wright and M. Twiddy (2017). "Clinical and cost-effectiveness, safety and acceptability of community intravenous antibiotic service models: CIVAS systematic review." BMJ Open 7(4).	N	off topic
Miyazaki, T., K. Yanagihara, H. Kakeya, K. Izumikawa, H. Mukae, Y. Shindo, Y. Yamamoto, K. Tateda, K. Tomono, T. Ishida, Y. Hasegawa, Y. Niki, A. Watanabe, K. Soma and S. Kohno (2020). "Daily practice and prognostic factors for pneumonia caused by methicillin-resistant Staphylococcus aureus in Japan: A multicenter prospective observational cohort study." Journal of Infection and Chemotherapy 26(2…	N	off topic
Mizuno, T., N. Nabetani, N. Yamashita, C. Matsumoto, Y. Yasuda, T. Nagamatsu and N. Umemura (2016). "Pharmacist blood pressure management programs using telemonitoring systems are useful for monitoring side effects of antihypertensive drugs in a community pharmacy." Clinical Case Reports 4(11): 1041-1044.	Y
Moayyedi, P. (2007). "Who pays the piper?" Journal of Clinical Gastroenterology 41(6): S97-S101.	N	off topic
Mohamed Ibrahim, O., R. M. Ibrahim, Y. A. Ibrahim, E. A. Madawi and M. Y. Al Deri (2022). "Shedding the light on Pharmacists’ roles during COVID-19 global pandemic." Saudi Pharmaceutical Journal 30(1): 14-27.	N	off topic
Mohsen, S., J. A. Dickinson and R. Somayaji (2020). "Update on the adverse effects of antimicrobial therapies in community practice." Canadian Family Physician 66(9): 651-659.	N	off topic
Mojtahedzadeh, M., M. L. Lee and T. C. Friedman (2015). "Continuation or discontinuation of pioglitazone when starting bedtime insulin in patients with poorly controlled type 2 diabetes in an inner-city population." Journal of Diabetes and its Complications 29(8): 1248-1252.	N	off topic
Molokhia, M. and A. Majeed (2017). "Current and future perspectives on the management of polypharmacy." BMC Family Practice 18(1).	N	off topic
Molokhia, M., P. McKeigue, V. Curcin and A. Majeed (2008). "Statin induced myopathy and myalgia: time trend analysis and comparison of risk associated with statin class from 1991-2006." PloS one 3(6): e2522.	N	off topic
Moloney, M., D. Faulkner, E. Link, D. Rischin, B. Solomon, A. M. Lim, J. R. Zalcberg, M. Jefford and M. Michael (2018). "Feasibility of 5-fluorouracil pharmacokinetic monitoring using the My-5FU PCM™ system in a quaternary oncology centre." Cancer Chemotherapy and Pharmacology 82(5): 865-876.	N	off topic
Mongkhon, P., D. M. Ashcroft, C. N. Scholfield and C. Kongkaew (2018). "Hospital admissions associated with medication non-adherence: A systematic review of prospective observational studies." BMJ Quality and Safety 27(11): 902-914.	N	off topic
Montagna, E., V. Bagnardi, G. Cancello, C. Sangalli, E. Pagan, M. Iorfida, M. Mazza, G. Mazzarol, S. Dellapasqua, E. Munzone, A. Goldhirsch and M. Colleoni (2018). "Metronomic Chemotherapy for First-Line Treatment of Metastatic Triple-Negative Breast Cancer: A Phase II Trial." Breast Care 13(3): 177-181.	N	off topic
Monteiro, L., M. Monteiro-Soares, L. V. Mendonça, I. Ribeiro-Vaz, C. Martins and A. Teixeira (2021). "Translation and adaptation of the STOPP-START screening tool to Portuguese for detecting inappropriate prescriptions in older people: A protocol." BMJ Open 11(6).	Y
Monteiro, L., T. Maricoto, I. Solha, I. Ribeiro-Vaz, C. Martins and M. Monteiro-Soares (2019). "Reducing Potentially Inappropriate Prescriptions for Older Patients Using Computerized Decision Support Tools: Systematic Review." Journal of Medical Internet Research 21(11).	Y
Monterroso, V. H., V. Rodriguez Chavez, E. T. Carbajal, D. R. Vogel, G. J. Aroca Martinez, L. H. Garcia, J. H. Cuevas, J. Lara Teran, G. Hitzenberger, P. Leao Neves, S. J. Middlemost, T. Dumortier, A. M. Bunt and R. D. Smith (2000). "Use of ambulatory blood pressure monitoring to compare antihypertensive efficacy and safety of two angiotensin II receptor antagonists, losartan and valsartan. Losar…	Y
Monti, M., B. Vertogen, C. Masini, C. Donati, C. Lilli, C. Zingaretti, G. Musuraca, U. De Giorgi, C. Cerchione, A. Farolfi, P. Cortesi, P. Viale, G. Martinelli and O. Nanni (2020). "Hydroxychloroquine as Prophylaxis for COVID-19: A Review." Frontiers in Pharmacology 11.	N	off topic
Montserrat-Capella, D., M. Suárez, L. Ortiz, J. J. Mira, H. G. Duarte, L. Reveiz, M. Cho, H. Rodríguez, M. Milberg, M. G. Diéguez, M. Tristán, R. Granados, B. Puertas, O. Artaza, B. Sagastuy, D. A. A. Varella, C. Iglesias, R. da Silva Lima, F. Souza, J. FitzGerald, R. Torres, F. H. Torres, L. H. L. García, S. Muñoz, D. C. Oliveira, F. C. de Sousa, M. Y. R. Valdés, J. S. Varela and A. Group (2015)…	N	off topic
Moore, H. N., L. Mao and C. U. Oramasionwu (2015). "Factors associated with polypharmacy and the prescription of multiple medications among persons living with HIV (PLWH) compared to non-PLWH." AIDS care 27(12): 1443-1448.	N	off topic
Moore, N. (2001). "The role of the clinical pharmacologist in the management of adverse drug reactions." Drug Safety 24(1): 1-7.	Y
Moore, N., G. Hall, M. Sturkenboom, R. Mann, R. Lagnaoui and B. Begaud (2003). "Biases affecting the proportional reporting ratio (PRR) in spontaneous reports pharmacovigilance databases: the example of sertindole." Pharmacoepidemiology and Drug Safety 12(4): 271-281.	N	off topic
Moore, R., D. DeJoseph and B. Brent Simmons (2014). "Managing patients on antipsychotics: Your domain, too." Journal of Family Practice 63(3): 142-149.	N	off topic
Mopuri, R. and M. S. Islam (2017). "Medicinal plants and phytochemicals with anti-obesogenic potentials: A review." Biomedicine and Pharmacotherapy 89: 1442-1452.	N	off topic
Morales-Olivas, F. J., I. Aristegui, L. Estan, J. L. Rodicio, A. Moreno, V. Gil, G. Ferron, O. Velasco and K. S. Investigators (2004). "The KARTAN study: A postmarketing assessment of irbesartan in patients with hypertension." Clinical Therapeutics 26(2): 232-244.	N	off topic
Morgan, D. J., I. N. Okeke, R. Laxminarayan, E. N. Perencevich and S. Weisenberg (2011). "Non-prescription antimicrobial use worldwide: a systematic review." Lancet Infectious Diseases 11(9): 692-701.	N	off topic
Morisco, F., L. Pagliaro, N. Caporaso, E. Bianco, L. Sagliocca, S. Fargion, A. Smedile, M. Salvagnini and A. Mele (2008). "Consensus recommendations for managing asymptomatic persistent non-virus non-alcohol related elevation of aminotransferase levels - Suggestions for diagnostic procedures and monitoring." Digestive and Liver Disease 40(7): 585-598.	N	off topic
Morrison, P., T. Meehan, D. Gaskill, P. Lunney and P. Collings (2000). "Enhancing case managers' skills in the assessment and management of antipsychotic medication side-effects." The Australian and New Zealand journal of psychiatry 34(5): 814-821.	N	off topic
Morse-Brady, J. and A. M. Hart (2020). "Prevalence and types of vaccination errors from 2009 to 2018: A systematic review of the medical literature." Vaccine 38(7): 1623-1629.	N	off topic
Mortsiefer, A., S. Wilm, S. Santos, S. Löscher, A. Wollny, E. Drewelow, M. Ritzke, P. Thürmann, N. K. Mann, G. Meyer, J. Abraham, A. Icks, J. Montalbo, B. Wiese, A. Altiner, J. Bensch, M. Lemke, H. Wiegelmann, M. Van Den Akker, C. Ostgathe, V. Kalitzkus, S. Schmiedl, V. Bencheva, S. Fleischer and M. Vomhof (2020). "Family conferences and shared prioritisation to improve patient safety in the frai…	N	off topic
Moser, O., J. K. Mader, G. Tschakert, A. Mueller, W. Groeschl, T. R. Pieber, G. Koehler, J. Messerschmidt and P. Hofmann (2016). "Accuracy of continuous glucose monitoring (CGM) during continuous and high-intensity interval exercise in patients with type 1 diabetes mellitus." Nutrients 8(8).	Y
Motter, F. R., J. S. Fritzen, S. N. Hilmer, E. V. Paniz and V. M. V. Paniz (2018). "Potentially inappropriate medication in the elderly: a systematic review of validated explicit criteria." European Journal of Clinical Pharmacology 74(6): 679-700.	N	off topic
Mottram, P., K. Wilson and J. Strobl (2006). "Antidepressants for depressed elderly." Cochrane Database of Systematic Reviews(1).	N	off topic
Mounier-Vehier, C., C. Bernaud, A. Carré, B. Lequeuche, J. M. Hotton and J. C. Charpentier (1998). "Compliance and antihypertensive efficacy of amlodipine compared with nifedipine slow-release." American journal of hypertension 11(4 Pt 1): 478-486.	N	off topic
Mueller, Y., Q. Mpala, B. Kerschberger, B. Rusch, G. McHunu, S. Mazibuko and M. Bonnet (2017). "Adherence, tolerability, and outcome after 36 months of isoniazid-preventive therapy in 2 rural clinics of Swaziland." Medicine (United States) 96(35).	N	off topic
Mugada V, Yarguntla SR, Allada SSS, Paravastu KK, Puvvada SM. Analyzing the Iatrogenic Triad: Discovering Strategies for Preventing Harm in the Elderly. Turkish journal of pharmaceutical sciences. 2024;21(2):159–66.	Y
Murakawa, Y. (2020). "Pharamacological treatment of atrial fibrillation." Teikyo Medical Journal 43(2): 41-47.	N	off topic
Murphy, J. E., D. E. Gillespie and C. V. Bateman (2006). "Predictability of vancomycin trough concentrations using seven approaches for estimating pharmacokinetic parameters." American journal of health-system pharmacy : AJHP : official journal of the American Society of Health-System Pharmacists 63(23): 2365-2370.	N	off topic
Murray, M. D., M. E. Ritchey, J. W. Wu and W. Z. Tu (2009). "Effect of a Pharmacist on Adverse Drug Events and Medication Errors in Outpatients With Cardiovascular Disease." Archives of Internal Medicine 169(8): 757-763.	Y
Mustafa, Maali, Ernieda Hatah, and Mohd Makmor-Bakry. 2024. "Integrating design thinking and implementation science principles in delivering a medication review service in the community pharmacy setting-An implementation testing study." PloS one 19 (6): e0304291. https://doi.org/10.1371/journal.pone.0304291. https://search.ebscohost.com/login.aspx?direct=true&AuthType=cookie,ip,shib,uid&db=cmedm&…	N	off topic
Mustafa, S., J. Bougie, M. Miguelez, G. Clerzius, E. Rampakakis, J. Proulx and A. Malla (2019). "Real-life assessment of aripiprazole monthly (Abilify Maintena) in schizophrenia: A Canadian naturalistic non-interventional prospective cohort study." BMC Psychiatry 19(1).	N	off topic
Nabovati, E., H. Vakili-Arki, Z. Taherzadeh, M. R. Hasibian, A. Abu-Hanna and S. Eslami (2014). "Drug-drug interactions in inpatient and outpatient settings in Iran: a systematic review of the literature." Daru-Journal of Pharmaceutical Sciences 22.	N	off topic
Naik, S. S. and R. Ganapati (1998). "Socioeconomics of a global leprosy eradication programme." Pharmacoeconomics 13(6): 677-686.	N	off topic
Naja, Farah, Nada Abbas, Sharfa Khaleel, Falak Zeb, Tareq A. H. Osaili, Reyad Shaker Obaid, MoezAlIslam Faris, Hadia Radwan, Leila Cheikh Ismail, Haydar Hassan, Mona Hashim, and Hamzah AlZubaidi. 2024. "Beyond pillbox: a national cross-sectional study on the attitudes, practices, and knowledge of community pharmacists regarding complementary and alternative medicine." BMC complementary medicine a…	N	off topic
Nakafero, Georgina, Matthew J. Grainge, Hywel C. Williams, Tim Card, Maarten W. Taal, Guruprasad P. Aithal, Christopher P. Fox, Christian D. Mallen, Danielle A. van der Windt, Matthew D. Stevenson, Richard D. Riley, and Abhishek Abhishek. 2023. "Risk stratified monitoring for methotrexate toxicity in immune mediated inflammatory diseases: prognostic model development and validation using primary …	N	off topic
Nakamura, C., M. Bromberg, S. Bhargava, P. Wicks and Q. Zeng-Treitler (2012). "Mining online social network data for biomedical research: A comparison of clinicians' and patients' perceptions about amyotrophic lateral sclerosis treatments." Journal of Medical Internet Research 14(3).	N	off topic
Nakham, A., P. K. Myint, C. M. Bond, R. Newlands, Y. K. Loke and M. Cruickshank (2020). "Interventions to Reduce Anticholinergic Burden in Adults Aged 65 and Older: A Systematic Review." Journal of the American Medical Directors Association 21(2): 172-172.	Y
Namaganda, Priscilla, Patience Nantume, Kelvin Roland Mubiru, Adelliine Twimukye, and Christine Sekaggya Wiltshire. 2024. "Understanding patient-related barriers to hydroxyurea use among adolescent and adult patients with sickle cell disease in Mulago and Kiruddu hospitals, Uganda, a qualitative study." BMC health services research 24 (1): 666. https://doi.org/10.1186/s12913-024-11125-6. https://…	N	off topic
Nart, J., S. Jiménez-Garrido, A. Ramírez-Sebasti, E. Astó, D. Buj, P. Huedo and J. Espadaler (2021). "Oral colonization by Levilactobacillus brevis KABPTM-052 and Lactiplantibacillus plantarum KABPTM-051: A Randomized, Double-Blinded, Placebo-Controlled Trial (Pilot Study)." Journal of Clinical and Experimental Dentistry 13(5): 433-439.	N	off topic
Nathwani, D., G. D. Barlow, K. Ajdukiewicz, K. Gray, J. Morrison, B. Clift, A. J. France and P. Davey (2003). "Cost-minimization analysis and audit of antibiotic management of bone and joint infections with ambulatory teicoplanin, in-patient care or outpatient oral linezolid therapy." Journal of Antimicrobial Chemotherapy 51(2): 391-396.	N	off topic
Naughton, M., F. Moriarty, J. Bailey, L. Bowen, P. Redmond and M. Molokhia (2022). "A systematic review of the prevalence, determinants, and impact of potentially inappropriate prescribing in middle-aged adults." Drugs & Therapy Perspectives 38(1): 21-32.	N	off topic
Naunton, M., G. Kyle, F. Owoka and K. Naunton-Boom (2014). "Pharmacist review prevents evolving metformin-associated lactic acidosis." Journal of Clinical Pharmacy & Therapeutics 39(5): 567-570.	Y
Nazir, A., T. Ichinomiya, N. Miyamura, Y. Sekiya and Y. Kinosada (2014). "Identification of suicide-related events through network analysis of adverse event reports." Drug Safety 37(8): 609-616.	Y
Nazir, Hafiza Ayesha, Nusrat Shafiq, Simone Brogi, Zill- I. Huma Nazli, Jallat Khan, Maryam Rashid, and Shagufta Parveen. 2024. "Exploring Type II Diabetes Inhibitors from Genus Daphne Plant-species: An Integrated Computational Study." Combinatorial chemistry & high throughput screening. https://doi.org/10.2174/0113862073262227231005074024. https://search.ebscohost.com/login.aspx?direct=true&Auth…	N	off topic
Ndiaye, J. L. A., I. Diallo, Y. Ndiaye, E. Kouevidjin, I. Aw, F. Tairou, T. Ndoye, C. M. Halleux, I. Manga, M. N. Dieme, M. Ndiop, B. Faye, P. Olliaro, C. S. Merle, O. Gaye and P. Milligan (2018). "Evaluation of Two Strategies for Community-Based Safety Monitoring during Seasonal Malaria Chemoprevention Campaigns in Senegal, Compared with the National Spontaneous Reporting System." Pharmaceutical…	N	off topic
Ndiaye, J. L., B. Cissé, E. H. Ba, J. F. Gomis, C. T. Ndour, J. F. Molez, F. B. Fall, C. Sokhna, B. Faye, E. Kouevijdin, F. K. Niane, M. Cairns, J. F. Trape, C. Rogier, O. Gaye, B. M. Greenwood and P. J. M. Milligan (2016). "Safety of seasonal malaria chemoprevention (SMC) with sulfadoxine-pyrimethamine plus amodiaquine when delivered to children under 10 years of age by district health services …	N	off topic
Nestoriuc, Y., P. von Blanckenburg, F. Schuricht, A. J. Barsky, P. Hadji, U. S. Albert and W. Rief (2016). "Is it best to expect the worst? Influence of patients' side-effect expectations on endocrine treatment outcome in a 2-year prospective clinical cohort study." Annals of oncology : official journal of the European Society for Medical Oncology 27(10): 1909-1915.	N	off topic
Neufeld, N. J., M. G. Fernandez, P. J. Christo and K. A. Williams (2013). "Positive Recognition Program Increases Compliance With Medication Reconciliation by Resident Physicians in an Outpatient Clinic." American Journal of Medical Quality 28(1): 40-45.	N	off topic
Neuner-Jehle, S. (2017). "Systematic Approaches to Reduce Polypharmacy An Overview with practical Tools." Diabetologe 13(2): 85-90.	N	off topic
Neven, D., L. Paulozzi, D. Howell, S. McPherson, S. M. Murphy, B. Grohs, L. Marsh, C. Lederhos and J. Roll (2016). "A Randomized Controlled Trial of a Citywide Emergency Department Care Coordination Program to Reduce Prescription Opioid Related Emergency Department Visits." Journal of Emergency Medicine 51(5): 498-507.	N	off topic
Ng, K. P., P. Jain, G. Heer, V. Redman, O. L. Chagoury, G. Dowswell, S. Greenfield, N. Freemantle, J. N. Townend, P. S. Gill, R. J. McManus and C. J. Ferro (2014). "Spironolactone to prevent cardiovascular events in early-stage chronic kidney disease (STOP-CKD): Study protocol for a randomized controlled pilot trial." Trials 15(1).	N	off topic
Ng, P. C., Q. Zhao, S. Levy, R. L. Strausberg and J. C. Venter (2008). "Individual genomes instead of race for personalized medicine." Clinical Pharmacology & Therapeutics 84(3): 306-309.	N	off topic
Ng, Wei Leik, Norita Hussein, Chirk Jenn Ng, Nadeem Qureshi, Yew Kong Lee, Zhenli Kwan, Boon Pin Kee, Sue-Mian Then, Tun Firzara Abdul Malik, Fatimah Zahrah Mohd Zaidan, and Siti Umi Fairuz Azmi. 2024. "Implementing HLA-B*58:01 testing prior to allopurinol initiation in Malaysian primary care setting: A qualitative study from doctors' and patients' perspective." PloS one 19 (1): e0296498. https:/…	N	off topic
Nguyen, A. T., C. A. Gentry and R. Z. Furrh (2013). "A comparison of adverse drug reactions between high- and standard-dose trimethoprim-sulfamethoxazole in the ambulatory setting." Current drug safety 8(2): 114-119.	N	off topic
Nicolau, D. P., A. H. Wu, S. Finocchiaro, E. Udeh, M. S. Chow, R. Quintiliani and C. H. Nightingale (1996). "Once-daily aminoglycoside dosing: impact on requests and costs for therapeutic drug monitoring." Therapeutic drug monitoring 18(3): 263-266.	Y
Nielsen, Suzanne, Louisa Picco, Grant Russell, Christopher Pearce, Nadine E. Andrew, Dan I. Lubman, J. Simon Bell, Rachelle Buchbinder, and Ting Xia. 2023. "Changes in opioid and other analgesic prescribing following voluntary and mandatory prescription drug monitoring program implementation: A time series analysis of early outcomes." The International journal on drug policy 117: 104053. https://…	N	off topic
Nieuwlaat, R., L. M. Hubers, A. C. Spyropoulos, J. W. Eikelboom, B. J. Connolly, H. G. C. Van Spall, K. M. Schulze, S. M. Cuddy, A. C. Stehouwer, S. Schulman and S. J. Connolly (2012). "Randomised comparison of a simple warfarin dosing algorithm versus a computerised anticoagulation management system for control of warfarin maintenance therapy." Thrombosis and Haemostasis 108(6): 1228-1235.	N	off topic
Nieuwlaat, R., S. J. Connolly, J. A. Mackay, L. Weise-Kelly, T. Navarro, N. L. Wilczynski, R. B. Haynes and C. S. R. Team (2011). "Computerized clinical decision support systems for therapeutic drug monitoring and dosing: A decision-maker-researcher partnership systematic review." Implementation Science 6.	Y
Nikfarjam, A., J. D. Ransohoff, A. Callahan, E. Jones, B. Loew, B. Y. Kwong, K. Y. Sarin and N. H. Shah (2019). "Early detection of adverse drug reactions in social health networks: A natural language processing pipeline for signal detection." JMIR Public Health and Surveillance 5(2).	Y
Niranjan, U. and A. Natarajan (2015). "Congenital adrenal hyperplasia in children - A survey on the current practice in the UK." Journal of Pediatric Endocrinology and Metabolism 28(7-8): 847-851.	N	off topic
Nishioka, Satoshi, Satoshi Watabe, Yuki Yanagisawa, Kyoko Sayama, Hayato Kizaki, Shungo Imai, Mitsuhiro Someya, Ryoo Taniguchi, Shuntaro Yada, Eiji Aramaki, and Satoko Hori. 2024. "Adverse Event Signal Detection Using Patients' Concerns in Pharmaceutical Care Records: Evaluation of Deep Learning Models." Journal of medical Internet research 26: e55794. https://doi.org/10.2196/55794. https://searc…	N	off topic
Nishtala, P. S., A. J. McLachlan, J. S. Bell and T. F. Chen (2011). "A retrospective study of drug-related problems in Australian aged care homes: medication reviews involving pharmacists and general practitioners." Journal of Evaluation in Clinical Practice 17(1): 97-103.	N	off topic
Nishtala, P. S., M. L. Bagge, A. J. Campbell and J. M. Tordoff (2014). "Potentially inappropriate medicines in a cohort of community-dwelling older people in New Zealand." Geriatrics & Gerontology International 14(1): 89-93.	N	off topic
Njomo, D. W., J. Karimurio, G. O. Odhiambo, M. Mukuria, E. B. Wanyama, H. K. Rono and M. Gichangi (2015). "Knowledge, practices and perceptions of trachoma and its control among communities of narok county, kenya." Tropical Diseases, Travel Medicine and Vaccines 2(1).	N	off topic
Njovane, X. W., P. S. Fasinu and B. Rosenkranz (2013). "Comparative evaluation of warfarin utilisation in two primary healthcare clinics in the Cape Town area." Cardiovascular journal of Africa 24(2): 19-23.	N	off topic
Noormandi, A., I. Karimzadeh, M. Mirjalili and H. Khalili (2019). "Clinical and economic impacts of clinical pharmacists' interventions in Iran: a systematic review." Daru-Journal of Pharmaceutical Sciences 27(1): 361-378.	Y
Norman, I. J., M. Bergin, C. D. Parry and M. C. Van Hout (2016). "Best practices and innovations for managing codeine misuse and dependence." Journal of Pharmacy and Pharmaceutical Sciences 19(3): 367-381.	N	off topic
Noronha, J. A., A. Bhaduri, H. V. Bhat and A. Kamath (2013). "Interventional study to strengthen the health promoting behaviours of pregnant women to prevent anaemia in southern India." Midwifery 29(7): e35-e41.	N	off topic
Nuckols, T. K., C. Smith-Spangler, S. C. Morton, S. M. Asch, V. M. Patel, L. J. Anderson, E. L. Deichsel and P. G. Shekelle (2014). "The effectiveness of computerized order entry at reducing preventable adverse drug events and medication errors in hospital settings: A systematic review and meta-analysis." Systematic Reviews 3(1).	Y
Nutescu, E. A. (2013). "Oral anticoagulant therapies: Balancing the risks." American Journal of Health-System Pharmacy 70(10 SUPPL.1): S3-S11.	N	off topic
Nwokoro, C., H. Pandya, S. Turner, S. Eldridge, C. J. Griffiths, T. Vulliamy, D. Price, M. Sanak, J. W. Holloway, R. Brugha, L. Koh, I. Dickson, C. Rutterford and J. Grigg (2014). "Intermittent montelukast in children aged 10 months to 5 years with wheeze (WAIT trial): A multicentre, randomised, placebo-controlled trial." The Lancet Respiratory Medicine 2(10): 796-803.	N	off topic
Nyame, Linda, Yuhua Hu, Hui Xue, Emmanuel D. K. Fiagbey, Xi Li, Yong Tian, Lijun Fan, and Wei Du. 2024. "Variation of adverse drug events in different settings in Africa: a systematic review." European journal of medical research 29 (1): 333. https://doi.org/10.1186/s40001-024-01934-0. https://search.ebscohost.com/login.aspx?direct=true&AuthType=cookie,ip,shib,uid&db=cmedm&AN=38880895&site=ehost-…	N	off topic
O’Dwyer, M., A. Meštrović and M. Henman (2015). "Pharmacists’ medicines-related interventions for people with intellectual disabilities: a narrative review." International Journal of Clinical Pharmacy 37(4): 566-578.	N	off topic
O’Mahony, D. (2020). "STOPP/START criteria for potentially inappropriate medications/potential prescribing omissions in older people: origin and progress." Expert Review of Clinical Pharmacology 13(1): 15-22.	N	off topic
Oake, N., C. van Walraven, M. A. Rodger and A. J. Forster (2009). "Effect of an interactive voice response system on oral anticoagulant management." Canadian Medical Association Journal 180(9): 927-933.	Y
O'Brien, E. (2012). "First Thomas Pickering memorial lecture: Ambulatory blood pressure measurement is essential for the management of hypertension." Journal of Clinical Hypertension 14(12): 836-847.	N	off topic
Ocan, M., E. A. Obuku, F. Bwanga, D. Akena, S. Richard, J. Ogwal-Okeng and C. Obua (2015). "Household antimicrobial self-medication: A systematic review and meta-analysis of the burden, risk factors and outcomes in developing countries." BMC Public Health 15(1).	N	off topic
Ocan, Moses, Nakalembe Loyce, Kevin Ouma Ojiambo, Alison Annet Kinengyere, Robert Apunyo, and Ekwaro A. Obuku. 2023. "Efficacy of antimalarial herbal medicines used by communities in malaria affected regions globally: a protocol for systematic review and evidence and gap map." BMJ open 13 (7): e069771. https://doi.org/10.1136/bmjopen-2022-069771. https://search.ebscohost.com/login.aspx?direct=tru…	N	off topic
O'Connor, E., R. C. Rossom, M. Henninger, H. C. Groom and B. U. Burda (2016). "Primary care screening for and treatment of depression in pregnant and postpartumwomen evidence report and systematic review for the US preventive services task force." JAMA - Journal of the American Medical Association 315(4): 388-406.	N	off topic
O'Connor, R. J. (2012). "Postmarketing Surveillance for "Modified-Risk" Tobacco Products." Nicotine & Tobacco Research 14(1): 29-42.	N	off topic
O'Dwyer, M., A. Mestrovic and M. Henman (2015). "Pharmacists' medicines-related interventions for people with intellectual disabilities: a narrative review." International Journal of Clinical Pharmacy 37(4): 566-578.	N	off topic
Oehme, A. K., A. N. Rashed, B. Hefele, I. C. K. Wong, W. Rascher and A. Neubert (2012). "Adverse Drug Reactions in Hospitalised Children in Germany Are Decreasing: Results of a Nine Year Cohort-Based Comparison." Plos One 7(9).	N	off topic
Ojeleye, O., A. Avery, V. Gupta and M. Boyd (2013). "The evidence for the effectiveness of safety alerts in electronic patient medication record systems at the point of pharmacy order entry: a systematic review." Bmc Medical Informatics and Decision Making 13.	Y
Okoniewska, B. M., M. J. Santana, J. Holroyd-Leduc, W. Flemons, M. O'Beirne, D. White, F. Clement, A. Forster and W. A. Ghali (2012). "The Seamless Transfer-of-Care Protocol: a randomized controlled trial assessing the efficacy of an electronic transfer-of-care communication tool." Bmc Health Services Research 12.	Y
Olsen, J. P., S. Baldwin and A. C. Houts (2011). "The Patient Care Monitor-Neutropenia Index: development, reliability, and validity of a measure for chemotherapy-induced neutropenia." Oncology nursing forum 38(3): 360-367.	Y
Olson, M. C., A. Maciel, J. F. Gariepy, A. Cullors, J.-S. Saldivar, D. Taylor, J. Centeno, J. A. Garces and S. Vaishnavi (2017). "Clinical Impact of Pharmacogenetic-Guided Treatment for Patients Exhibiting Neuropsychiatric Disorders: A Randomized Controlled Trial." The primary care companion for CNS disorders 19(2).	N	off topic
Olsson, S. (1998). "The role of the WHO programme on international drug monitoring in coordinating worldwide drug safety efforts." Drug Safety 19(1): 1-10.	N	off topic
O'Mahony, D. (2020). "STOPP/START criteria for potentially inappropriate medications/potential prescribing omissions in older people: origin and progress." Expert Review of Clinical Pharmacology 13(1): 15-22.	Y
Ontario, H. (2021). "DPYD Genotyping in Patients Who Have Planned Cancer Treatment With Fluoropyrimidines: A Health Technology Assessment." Ontario health technology assessment series 21(14): 1-186.	Y
Ooba, N., Y. Takahashi, M. Nagamura, M. Takahashi, M. Ushida, E. Kawakami, M. Kimura, T. Sato, J. Tokuyoshi, C. Miyazaki and M. Shimada (2021). "Safety of elobixibat and lubiprostone in Japanese patients with chronic constipation: a retrospective cohort study." Expert Opinion on Drug Safety 20(12): 1553-1558.	N	off topic
Opitz, Patrick, Manfred Fobker, Jörg Fabian, and Georg Hempel. 2024. "Development and validation of a bioanalytical method for the quantification of methotrexate from serum and capillary blood using volumetric absorptive microsampling (VAMS) and on-line solid phase extraction (SPE) LC-MS." Journal of chromatography. A 1715: 464610. https://doi.org/10.1016/j.chroma.2023.464610. https://search.ebsc…	N	off topic
Opondo, D., S. Eslami, S. Visscher, S. E. de Rooij, R. Verheij, J. C. Korevaar and A. Abu-Hanna (2012). "Inappropriateness of Medication Prescriptions to Elderly Patients in the Primary Care Setting: A Systematic Review." Plos One 7(8).	N	off topic
Orrell, C., K. Cohen, R. Leisegang, D. R. Bangsberg, R. Wood and G. Maartens (2017). "Comparison of six methods to estimate adherence in an ART-naïve cohort in a resource-poor setting: Which best predicts virological and resistance outcomes?" AIDS Research and Therapy 14(1).	N	off topic
Ostini, R., C. Jackson, D. Hegney and S. E. Tett (2011). "How Is Medication Prescribing Ceased? A Systematic Review." Medical Care 49(1): 24-36.	N	off topic
Ostroumova, O. D. (2017). "Effect of a fixed-dose combination of perindopril arginine/amlodipine on the level and variability of blood pressure according to its office visit-to-visit measurements and self-measurements at home: A subanalysis of the PREVOSHODSTVO (SUPERIORITY) program." Terapevticheskii Arkhiv 89(8): 29-36.	Y
Owen, Gareth I., Miguel Cordova-Delgado, Bernabé I. Bustos, Leslie C. Cerpa, Pamela Gonzalez, Sebastián Morales-Pison, Benjamín Garcia-Bloj, Marcelo Garrido, Juan Francisco Miquel, and Luis A. Quiñones. 2024. "Assessing the Occurrence and Influence of Cancer Chemotherapy-Related Pharmacogenetic Alleles in the Chilean Population." Pharmaceutics 16 (4). https://doi.org/10.3390/pharmaceutics16040561…	N	off topic
Oyler, Douglas R., Marcia V. Rojas-Ramirez, Aisaku Nakamura, Dana Quesinberry, and Craig S. Miller. 2023. "Dental opioid prescription patterns in academic and community settings." Journal of public health dentistry 83 (2): 200-206. https://doi.org/10.1111/jphd.12568. https://search.ebscohost.com/login.aspx?direct=true&AuthType=cookie,ip,shib,uid&db=cmedm&AN=36905202&site=ehost-live&scope=site&aut…	N	off topic
Paci, A., G. Veal, C. Bardin, D. Levêque, N. Widmer, J. Beijnen, A. Astier and E. Chatelut (2014). "Review of therapeutic drug monitoring of anticancer drugs part 1 - Cytotoxics." European Journal of Cancer 50(12): 2010-2019.	Y
Padget, M., D. Guillemot and E. Delarocque-Astagneau (2016). "Measuring antibiotic consumption in low-income countries: a systematic review and integrative approach." International Journal of Antimicrobial Agents 48(1): 27-32.	N	off topic
Padmapriyadarsini, C., M. Shobana, M. Lakshmi, T. Beena and S. Swaminathan (2016). "Undernutrition & tuberculosis in India: Situation analysis & the way forward." Indian Journal of Medical Research 144(JULY): 11-20.	N	off topic
Palazzolo, J. (2009). "Medical compliance and relapses in schizophrenia: From classical neuroleptics to APAP." Annales Medico-Psychologiques 167(4): 308-317.	N	off topic
Palen, T. E., M. Raebel, E. Lyons and D. M. Magid (2006). "Evaluation of laboratory monitoring alerts within a computerized physician order entry system for medication orders." The American journal of managed care 12(7): 389-395.	Y
Pammett, R. T., D. Blackburn, J. Taylor, K. Mansell, D. Kwan, C. Papoushek and D. Jorgenson (2015). "Evaluation of a Community Pharmacy-Based Screening Questionnaire to Identify Patients at Risk for Drug Therapy Problems." Pharmacotherapy 35(9): 881-886.	Y
Panda, A. K., D. Chakraborty, I. Sarkar, T. Khan and G. Sa (2017). "New insights into therapeutic activity and anticancer properties of curcumin." Journal of Experimental Pharmacology 9: 31-45.	N	off topic
Pande, S., A. Hazra and A. K. Kundu (2014). "Evaluation of silodosin in comparison to tamsulosin in benign prostatic hyperplasia: A randomized controlled trial." Indian Journal of Pharmacology 46(6): 601-607.	N	off topic
Papa, A. A., E. Gallinoro, A. Palladino and P. Golino (2020). "Beneficial effects of one-month sacubitril/valsartan treatment in a patient affected by end-stage dystrophinopathic cardiomyopathy." Acta Myologica 39(3): 136-140.	N	off topic
Papakonstantinou, E. and D. Stolz (2016). "Biomarkers and rapid diagnostics in antibiotic stewardship." Minerva Pneumologica 55(4): 94-105.	N	off topic
Parchment, R. E. (1999). Oncology clinical trials and in vitro prediction models for xenobiotic toxicology. 3rd World Congress on Alternatives and Animal Use in the Life Science, Bologna, Italy.	N	off topic
Parekh, N., J. M. Stevenson, R. Schiff, J. Graham Davies, S. Bremner, T. Van der Cammen, J. Harchowal, C. Rajkumar, K. Ali and P. s. g. on behalf of the (2018). "Can doctors identify older patients at risk of medication harm following hospital discharge? A multicentre prospective study in the UK." British Journal of Clinical Pharmacology 84(10): 2344-2351.	Y
Parekh, N., K. Ali, J. G. Davies and C. Rajkumar (2019). "Do the 2015 Beers Criteria predict medication-related harm in older adults? Analysis from a multicentre prospective study in the United Kingdom." Pharmacoepidemiology and Drug Safety 28(11): 1464-1469.	Y
Parekh, N., K. Ali, J. G. Davies, J. M. Stevenson, W. Banya, S. Nyangoma, R. Schiff, T. Van Der Cammen, J. Harchowal and C. Rajkumar (2020). "Medication-related harm in older adults following hospital discharge: Development and validation of a prediction tool." BMJ Quality and Safety 29(2): 142-153.	Y
Parekh, N., K. Ali, J. M. Stevenson, J. G. Davies, R. Schiff, T. Van der Cammen, J. Harchowal, J. Raftery, C. Rajkumar and P. s. g. on behalf of the (2018). "Incidence and cost of medication harm in older adults following hospital discharge: a multicentre prospective study in the UK." British Journal of Clinical Pharmacology 84(8): 1789-1797.	Y
Patel, H. and P. Gurumurthy (2019). "Improving medication safety in oncology care: impact of clinical pharmacy interventions on optimizing patient safety." International journal of clinical pharmacy 41(4): 981-992.	N	off topic
Patel, J. N., B. H. O'Neil, A. M. Deal, J. G. Ibrahim, G. B. Sherrill, O. A. Olajide, P. M. Atluri, J. J. Inzerillo, C. H. Chay, H. L. McLeod and C. M. Walko (2014). "A community-based multicenter trial of pharmacokinetically guided 5-fluorouracil dosing for personalized colorectal cancer therapy." Oncologist 19(9): 959-965.	N	off topic
Patel, M., J. Pilcher, A. Pritchard, K. Perrin, J. Travers, D. Shaw, S. Holt, M. Harwood, P. Black, M. Weatherall and R. Beasley (2013). "Efficacy and safety of maintenance and reliever combination budesonide-formoterol inhaler in patients with asthma at risk of severe exacerbations: A randomised controlled trial." The Lancet Respiratory Medicine 1(1): 32-42.	N	off topic
Patel, T., K. Slonim and L. Lee (2017). "Use of potentially inappropriate medications among ambulatory home-dwelling elderly patients with dementia: A review of the literature." Canadian Pharmacists Journal (Sage Publications Inc.) 150(3): 169-183.	N	off topic
Patil, Pravin J., Vilas S. Patil, Jayesh S. Malu, and Divya M. Aswale. 2024. "Community Pharmacist's Awareness, Knowledge and Attitude Towards use of Vitamin Supplements in Pimpri-Chinchwad Municipal Corporation (PCMC) Area of Pune, India: A Descriptive Cross Sectional Study." Indian journal of community medicine : official publication of Indian Association of Preventive & Social Medicine 49 (1):…	N	off topic
Patnaik, A., A. Tolcher, K. P. Papadopoulos, M. Beeram, D. Rasco, T. L. Werner, J. W. Bauman, A. Scheuber, D. S. Cox, B. R. Patel, Y. Zhou, M. Hamid, D. Schramek and S. Sharma (2016). "Phase 1 study to evaluate the effect of the MEK inhibitor trametinib on cardiac repolarization in patients with solid tumours." Cancer chemotherapy and pharmacology 78(3): 491-500.	N	off topic
Patterson, S. M., C. Hughes, N. Kerse, C. R. Cardwell and M. C. Bradley (2012). "Interventions to improve the appropriate use of polypharmacy for older people." Cochrane Database of Systematic Reviews(5).	N	off topic
Paul, F., C. Joël, G. Yoann, A. Nathan, B. Marc, C. Matthieu, G. Claude, J. Jean-Pierre, L. François, B. Laurent and C. A. investigators (2017). "Areas of improvement in anticoagulant safety. Data from the CACAO study, a cohort in general practice." PLoS ONE 12(4).	N	off topic
Paulino, E. I., M. L. Bouvy, M. A. Gastelurrutia, M. Guerreiro and H. Buurma (2004). "Drug related problems identified by European community pharmacists in patients discharged from hospital." Pharmacy world & science : PWS 26(6): 353-360.	N	off topic
Pavanello, C., M. Parolini, A. Alberti, M. Carenini, P. Maino, G. Mombelli, F. Pazzucconi, G. Origgi, F. Orsi, M. G. Trivella, L. Calabresi and R. De Maria (2018). "Systematic Lab Knowledge Integration for Management of Lipid Excess in High-Risk Patients: Rationale and Design of the SKIM LEAN Project." Frontiers in Big Data 1.	N	off topic
Pazan, F., J. Kather and M. Wehling (2019). "A systematic review and novel classification of listing tools to improve medication in older people." European Journal of Clinical Pharmacology 75(5): 619-625.	Y
Peabody JW, Ganesan D, Valdenor C, Paculdo D, Schrecker J, Westerfield C, et al. Randomized prospective trial to detect and distinguish between medication nonadherence, drug-drug interactions, and disease progression in chronic cardiometabolic disease. BMC family practice. 2023;24(1):100–100.	Y
Peabody, J., M. Tran, D. Paculdo, J. Schrecker, C. Valdenor and E. Jeter (2018). "Clinical Utility of Definitive Drug-Drug Interaction Testing in Primary Care." Journal of Clinical Medicine 7(11).	Y
Pearson, T. F., D. G. Pittman, J. M. Longley, Z. T. Grapes, D. J. Vigliotti and S. R. Mullis (1994). "Factors associated with preventable adverse drug reactions." American journal of hospital pharmacy 51(18): 2268-2272.	N	off topic
Pecherina, T. B., A. G. Vedernikova, D. O. Evdokimov, A. V. Klimenkova and O. L. Barbarash Fsbi (2014). "Postregistration study of comparative assessment efficacy of the use of fixed combination of nebivolol and amlodipine for the treatment of patients with moderate and high degree of arterial hypertension." Kardiologiya 54(6): 21-28.	N	off topic
Pedrosa Carrasco, Anna J., Alexandra Bezmenov, Ulf Sibelius, and Daniel Berthold. 2023. "How Safe Do Dying People Feel at Home? Patients' Perception of Safety While Receiving Specialist Community Palliative Care." The American journal of hospice & palliative care 40 (8): 829-836. https://doi.org/10.1177/10499091221140075. https://search.ebscohost.com/login.aspx?direct=true&AuthType=cookie,ip,shib…	N	off topic
Peisah, C., J. A. Strukovski, C. Wijeratne, R. Mulholland, G. Luscombe and H. Brodaty (2015). "The development and testing of the quality use of medications in dementia (QUM-D): a tool for quality prescribing for behavioral and psychological symptoms of dementia (BPSD)." International Psychogeriatrics 27(8): 1313-1322.	N	off topic
Pellegrin, K. L., A. Barbato, R. Scott Holuby, A. E. Ciarleglio and R. Taniguchi (2014). "Cost-effective strategies for rural community outreach, Hawaii, 2010-2011." Preventing Chronic Disease 11(12).	N	off topic
Pellegrino, A. N., M. T. Martin, J. J. Tilton and D. R. Touchette (2009). "Medication Therapy Management Services Definitions and Outcomes." Drugs 69(4): 393-406.	N	off topic
Percy, Annette, A. Taylor Kelley, Natalie Valentino, Amy Butz, Jacob D. Baylis, Ying Suo, Adam J. Gordon, and Audrey L. Jones. 2023. "Care Practices of Mental Health Clinical Pharmacist Practitioners Within an Interdisciplinary Primary Care Model for Patients With Substance Use Disorders." Substance abuse 44 (4): 330-336. https://doi.org/10.1177/08897077231198679. https://search.ebscohost.com/log…	N	off topic
Perera, P. N., M. C. Guy, A. M. Sweaney and K. P. Boesen (2011). "Evaluation of prescriber responses to pharmacist recommendations communicated by fax in a medication therapy management program (MTMP)." Journal of managed care pharmacy : JMCP 17(5): 345-354.	N	off topic
Pérez Rodríguez, Rafael Omar, and Nicolás Jesús Barreto Corujo. 2023. "[Medication Review with Follow-up Service provided by the Community Pharmacy as a care practice for the optimization of pharmacotherapy in patient with urticaria and pruritus]." Farmaceuticos comunitarios 15 (4): 45-50. https://doi.org/10.33620/FC.2173-9218.(2023).24. https://search.ebscohost.com/login.aspx?direct=true&AuthTyp…	N	off topic
Pérez Solís, David, Constanza Gómez de Oña, María Luisa Nicieza García, Patricio Suárez Gil, Pablo Pérez Solís, Belén Suárez Mier, and Valeria Rolle Sóñora. 2023. "Use of antibiotics in Paediatric Primary Health Care before and during the COVID-19 pandemic." Enfermedades infecciosas y microbiologia clinica (English ed.) 41 (9): 529-534. https://doi.org/10.1016/j.eimce.2022.12.004. https://search.…	N	off topic
Perez-Jover, V., J. J. Mira, C. Carratala-Munuera, V. F. Gil-Guillen, J. Basora, A. Lopez-Pineda and D. Orozco-Beltran (2018). "Inappropriate Use of Medication by Elderly, Polymedicated, or Multipathological Patients with Chronic Diseases." International Journal of Environmental Research and Public Health 15(2).	N	off topic
Perissinotti, A. J., B. Dotson, F. A. Baciewicz Jr and S. D. Tennenberg (2012). "Successful use of fondaparinux for bridging early after aortic and mitral mechanical heart valve replacement." Annals of Pharmacotherapy 46(3).	N	off topic
Perrio, M. J., L. V. Wilton and S. A. W. Shakir (2007). "The safety profiles of orlistat and sibutramine: Results of prescription-event monitoring studies in England." Obesity 15(11): 2712-2722.	N	off topic
Persell, S. D., M. W. Friedberg, D. Meeker, J. A. Linder, C. R. Fox, N. J. Goldstein, P. D. Shah, T. K. Knight and J. N. Doctor (2013). "Use of behavioral economics and social psychology to improve treatment of acute respiratory infections (BEARI): rationale and design of a cluster randomized controlled trial 1RC4AG039115-01 - study protocol and baseline practice and provider characteristics." Bm…	N	off topic
Persu, A., F. E. M. F. Elmula, Y. Jin, I. Os, S. E. Kjeldsen and J. A. Staessen (2014). "Renal denervation after Symplicity HTN-3 - Back to basics. Review of the evidence." European Cardiology Review 9(2): 110-114.	N	off topic
Perucca, E., E. Beghi, O. Dulac, S. Shorvon and T. Tomson (2000). "Assessing risk to benefit ratio in antiepileptic drug therapy." Epilepsy Research 41(2): 107-139.	N	off topic
Perveen, S., D. Kumari, K. Singh and R. Sharma (2022). "Tuberculosis drug discovery: Progression and future interventions in the wake of emerging resistance." European Journal of Medicinal Chemistry 229.	N	off topic
Péter, S., G. Navis, M. H. de Borst, C. von Schacky, A. C. B. van Orten-Luiten, A. Zhernakova, R. F. Witkamp, A. Janse, P. Weber, S. J. L. Bakker and M. Eggersdorfer (2017). "Public health relevance of drug–nutrition interactions." European Journal of Nutrition 56(2): 23-36.	N	off topic
Peters, A. L., A. J. Ahmann, T. Battelino, A. Evert, I. B. Hirsch, M. H. Murad, W. E. Winter and H. Wolpert (2016). "Diabetes technology-continuous subcutaneous insulin infusion therapy and continuous glucose monitoring in adults: An endocrine society clinical practice guideline." Journal of Clinical Endocrinology and Metabolism 101(11): 3922-3937.	Y
Peterson, B. T., P. Chiao, E. Pickering, J. Freeman, G. K. Zammit, Y. Ding and L. L. Badura (2012). "Comparison of actigraphy and polysomnography to assess effects of zolpidem in a clinical research unit." Sleep Medicine 13(4): 419-424.	N	off topic
Petit, G., E. Berra, C. M. G. Georges, A. Capron, Q. F. Huang, M. Lopez-Sublet, F. Rabbia, J. A. Staessen, P. Wallemacq, P. de Timary and A. Persu (2018). "Impact of psychological profile on drug adherence and drug resistance in patients with apparently treatment-resistant hypertension." Blood Pressure 27(6): 358-367.	N	off topic
Peto, T. J., R. Tripura, C. Davoeung, C. Nguon, S. Nou, C. Heng, P. Kunthea, B. Adhikari, R. Lim, N. James, C. Pell and P. Y. Cheah (2018). "Reflections on a community engagement strategy for mass antimalarial drug administration in Cambodia." American Journal of Tropical Medicine and Hygiene 98(1): 100-104.	N	off topic
Petousis-Harris, H., C. Jackson, J. Stewart, G. Coster, N. Turner, F. Goodyear-Smith and D. Lennon (2015). "Factors associated with reported pain on injection and reactogenicity to an OMV meningococcal B vaccine in children and adolescents." Human Vaccines and Immunotherapeutics 11(7): 1872-1877.	N	off topic
Pfeffer, Michael A., Tia C. L. Kohs, Helen H. Vu, Kelley R. Jordan, Jenny Si Han Wang, Christina U. Lorentz, Erik I. Tucker, Cristina Puy, Sven R. Olson, Thomas G. DeLoughery, Monica T. Hinds, Ravi S. Keshari, David Gailani, Florea Lupu, Owen J. T. McCarty, and Joseph J. Shatzel. 2024. "Factor XI Inhibition for the Prevention of Catheter-Associated Thrombosis in Patients With Cancer Undergoing Ce…	N	off topic
Pfeuffer, Nils, Franziska Radicke, Maren Leiz, Kilson Moon, Wolfgang Hoffmann, and Neeltje van den Berg. 2024. "Outpatient geriatric health care in the German federal state of Mecklenburg-Western Pomerania: a population-based spatial analysis of claims data." BMC health services research 24 (1): 458. https://doi.org/10.1186/s12913-024-10888-2. https://search.ebscohost.com/login.aspx?direct=true&A…	N	off topic
Phan, Tam, Kevin N. Astle, Alex R. Mills, Christopher G. Medlin, and David Herman. 2024. "Implementation of pharmacist-led services for sexual and gender minorities: A multisite descriptive report." American journal of health-system pharmacy : AJHP : official journal of the American Society of Health-System Pharmacists 81 (8): 316-322. https://doi.org/10.1093/ajhp/zxad328. https://search.ebscohos…	N	off topic
Phibbs, C. S., S. R. Love, A. K. Jacobson, R. Edson, P. Su, L. Uyeda, D. B. Matchar and T. E. C. a. S. I. writing for the (2016). "At-Home Versus In-Clinic INR Monitoring: A Cost–Utility Analysis from The Home INR Study (THINRS)." Journal of General Internal Medicine 31(9): 1061-1067.	Y
Phillips, E. and C. Bauman (1997). "Safety surveillance of esterified estrogens-methyltestosterone (Estratest and Estratest HS) replacement therapy in the United States." Clinical therapeutics 19(5): 1070-1084.	N	off topic
Piccini, J. P., R. L. Clark, P. R. Kowey, S. Mittal, P. Dunnmon, N. Stockbridge, J. A. Reiffel, M. P. Turakhia, P. D. Ziegler, R. B. Kleiman, F. Ismat and P. Sager (2017). "Long-term electrocardiographic safety monitoring in clinical drug development: A report from the Cardiac Safety Research Consortium." American Heart Journal 187: 156-169.	N	off topic
Picco, Louisa, Tina Lam, Ting Xia, and Suzanne Nielsen. 2023. "Factors associated with prescription drug monitoring program utilisation: a cross-sectional survey of community pharmacists." International journal of clinical pharmacy 45 (2): 421-429. https://doi.org/10.1007/s11096-022-01523-3. https://search.ebscohost.com/login.aspx?direct=true&AuthType=cookie,ip,shib,uid&db=cmedm&AN=36528707&site=…	N	off topic
Picco, Louisa, Ting Xia, J. Simon Bell, Christopher Pearce, Rachelle Buchbinder, Dan I. Lubman, and Suzanne Nielsen. 2023. "Changes in opioid agonist treatment initiation among people prescribed opioids for pain following voluntary and mandatory prescription drug monitoring program implementation: A time series analysis." Drug and alcohol review 42 (7): 1639-1646. https://doi.org/10.1111/dar.1375…	N	off topic
Pierce, D. P. R., B. Pierce, C.-I. Cheng and J. Perzhinsky (2019). "Assessing treatment and monitoring of musculoskeletal conditions using opioid versus nonopioid therapy: A cross-sectional study." Medicine 98(15): e15128.	N	off topic
Pillsbury, A. J., P. Fathima, H. E. Quinn, P. Cashman, C. C. Blyth, A. Leeb and K. K. Macartney (2020). "Comparative Postmarket Safety Profile of Adjuvanted and High-Dose Influenza Vaccines in Individuals 65 Years or Older." JAMA network open 3(5): e204079.	N	off topic
Pilotto, A., D. Sancarlo, J. Daragjati and F. Panza (2015). "Perspective: The challenge of clinical decision-making for drug treatment in older people. The role of multidimensional assessment and prognosis." Frontiers in Medicine 2(JAN).	N	off topic
Pinar Manzanet, Juan Manuel, Giuseppe Fico, Beatriz Merino-Barbancho, Liss Hernández, Cecilia Vera-Muñoz, Germán Seara, Macarena Torrego, Henar Gonzalez, Jonas Wastesson, Johan Fastbom, Julio Mayol, Kristina Johnell, Tomás Gómez-Gascón, and María Teresa Arredondo. 2023. "Feasibility study of a clinical decision support system for polymedicated patients in primary care." Healthcare technology lett…	N	off topic
Pino-Otín, María Rosa, Guillermo Lorca, Elisa Langa, Francisco Roig, Eva M. Terrado, and Diego Ballestero. 2023. "Assessing the Ecotoxicity of Eight Widely Used Antibiotics on River Microbial Communities." International journal of molecular sciences 24 (23). https://doi.org/10.3390/ijms242316960. https://search.ebscohost.com/login.aspx?direct=true&AuthType=cookie,ip,shib,uid&db=cmedm&AN=38069283&…	N	off topic
Pisica-Donose, George, Matthieu Piccoli, Bastien Genet, Stéphane Bouee, Stefan Berechet, Ion Berechet, Antonin Dacasa Cortes, Sabri Atsamena, Catherine Bayle, Mihai Badescu, François Catelain, Lynda Kermeche, Isabelle Merlier, Sahondranirina Rakotoniary, Valérie Savin, Ariane Vidal, Jean-Sébastien Vidal, and Olivier Hanon. 2023. "Medico-economic comparison of two anticoagulant treatment strategie…	N	off topic
Pit, S. W., J. E. Byles and J. Cockburn (2007). "Medication review: patient selection and general practitioner's report of drug-related problems and actions taken in elderly Australians." Journal of the American Geriatrics Society 55(6): 927-934.	Y
Pogge, E. (2015). "A Pilot Study to Evaluate Effectiveness of INR Self-Testing in Elderly Patients." The Consultant pharmacist : the journal of the American Society of Consultant Pharmacists 30(12): 720-727.	Y
Poh, E. W., A. McArthur, M. Stephenson and E. E. Roughead (2018). "Effects of pharmacist prescribing on patient outcomes in the hospital setting: A systematic review." JBI Database of Systematic Reviews and Implementation Reports 16(9): 1823-1873.	N	off topic
Pohontsch, N. J., J. Schulze, C. Hoeflich, K. Glassen, A. Breckner, J. Szecsenyi, D. Lühmann and M. Scherer (2021). "Quality of care for people with multimorbidity: A focus group study with patients and their relatives." BMJ Open 11(6).	N	off topic
Pohontsch, N. J., K. Heser, A. Löffler, B. Haenisch, D. Parker, T. Luck, S. G. Riedel-Heller, W. Maier, F. Jessen and M. Scherer (2017). "General practitioners’ views on (long-term) prescription and use of problematic and potentially inappropriate medication for oldest-old patients - A qualitative interview study with GPs (CIM-TRIAD study)." BMC Family Practice 18(1).	N	off topic
Pokorney, S. D., D. N. Holmes, L. Thomas, G. C. Fonarow, P. R. Kowey, J. A. Reiffel, D. E. Singer, J. V. Freeman, B. J. Gersh, K. W. Mahaffey, E. M. Hylek, G. V. Naccarelli, M. D. Ezekowitz, J. P. Piccini and E. D. Peterson (2019). "Association between Warfarin Control Metrics and Atrial Fibrillation Outcomes in the Outcomes Registry for Better Informed Treatment of Atrial Fibrillation." JAMA Car…	N	off topic
Polasek, T. M., C. M. J. Kirkpatrick and A. Rostami-Hodjegan (2019). "Precision dosing to avoid adverse drug reactions." Therapeutic Advances in Drug Safety 10.	Y
Polderman, J. A. W., V. Farhang-Razi, S. Van Dieren, P. Kranke, J. H. Devries, M. W. Hollmann, B. Preckel and J. Hermanides (2018). "Adverse side effects of dexamethasone in surgical patients." Cochrane Database of Systematic Reviews 2018(8).	N	off topic
Porter, A. L., A. R. Margolis, R. R. Schoen, C. E. Staresinic, C. A. Ray and C. D. Fletcher (2017). "Use of an extended INR follow-up interval for Veteran patients in an anticoagulation clinic." Journal of Thrombosis and Thrombolysis 43(3): 318-325.	N	off topic
Poulter, N. R., C. Savopoulos, A. Anjum, M. Apostolopoulou, N. Chapman, M. Cross, E. Falaschetti, S. Fotiadis, R. M. James, I. Kanellos, M. Szigeti, S. Thom, P. Sever, D. Thompson and A. I. Hatzitolios (2018). "Randomized crossover trial of the impact of morning or evening dosing of antihypertensive agents on 24-hour ambulatory blood pressure the HARMONY trial." Hypertension 72(4): 870-873.	N	off topic
Pourcher, V. (2020). "What are the infectious risks with disease-modifying drugs for multiple sclerosis and how to reduce them? A review of literature." Revue Neurologique 176(4): 235-243.	N	off topic
Pourrat, X., C. Roux, B. Bouzige, V. Garnier, A. Develay, B. Allenet, M. Fraysse, J. M. Halimi, J. Grassin and B. Giraudeau (2014). "Impact of drug reconciliation at discharge and communication between hospital and community pharmacists on drug-related problems: Study protocol for a randomized controlled trial." Trials 15(1).	N	off topic
Pradipta, Ivan Surya, Erya Oselva Yanuar, Chaca Yasinta Nurhijriah, Nadya Putri Maharani, Laila Subra, Dika Pramita Destiani, and Ajeng Diantini. 2023. "Practical Models of Pharmaceutical Care for Improving Tuberculosis Patient Detection and Treatment Outcomes: A Systematic Scoping Review." Tropical medicine and infectious disease 8 (5). https://doi.org/10.3390/tropicalmed8050287. https://search.…	N	off topic
Prager, G., C. H. Köhne, J. M. O’connor, F. Rivera, D. Santini, H. Wasan and J. M. Phelip (2021). "The screening and consensus based on practices and evidence (Scope) program–results of a survey on daily practice patterns for patients with mcrc." Current Oncology 28(3): 2097-2106.	N	off topic
Price, L. M. and E. Hinton (2017). "Effect of international normalized ratio monitoring at home versus the clinic on monitoring adherence in adults taking oral anticoagulant medications: A systematic review protocol." JBI Database of Systematic Reviews and Implementation Reports 15(4): 905-913.	N	off topic
Price, M., I. Davies, R. Rusk, M. Lesperance and J. Weber (2017). "Applying STOPP Guidelines in Primary Care Through Electronic Medical Record Decision Support: Randomized Control Trial Highlighting the Importance of Data Quality." Jmir Medical Informatics 5(2): 38-48.	Y
Principi, N., L. Galli, L. Lancella, M. Tadolini, G. B. Migliori, A. Villani, S. Esposito, T. B. S. G. For the Italian Pediatric, S. Bosis, C. Tagliabue, L. Senatore, B. Ascolese, L. Cursi, A. Grandin, C. Marabotto, M. de Martino, E. Chiappini, C. Montagnani, D. Ciofi, F. Festini, M. Anziati, S. Becciani, G. Remaschi, S. Sollai, C. Tersigni, E. Venturini, A. Guarino, A. L. Vecchio, R. Scotto, F. …	N	off topic
Pritchett, R. V., J. L. Clarke, K. Jolly, D. Clarkesmith, D. Bem, G. M. Turner, G. Neil Thomas and D. A. Lane (2020). "Clinicians’ views and experiences of prescribing oral anticoagulants for stroke prevention in atrial fibrillation: A qualitative meta-synthesis." PLoS ONE 15(5).	N	off topic
Procyshyn, R. M., A. M. Barr, T. Brickelll and W. G. Honer (2010). "Medication Errors in Psychiatry A Comprehensive Review." Cns Drugs 24(7): 595-609.	N	off topic
Prust, M. L., C. K. Banda, K. Callahan, R. Nyirenda, F. Chimbwandira, T. Kalua, M. Eliya, P. Ehrenkranz, M. Prescott, E. McCarthy, E. Tagar and A. Gunda (2018). "Patient and health worker experiences of differentiated models of care for stable HIV patients in Malawi: A qualitative study." PLoS ONE 13(7).	N	off topic
Przeklasa-Muszynska, A. and J. Dobrogowski (2011). "Transdermal buprenorphine in the treatment of cancer and non-cancer pain - the results of multicenter studies in Poland." Pharmacological Reports 63(4): 935-948.	N	off topic
Purvis, T. L., L. A. Nelson and S. E. Mambourg (2010). "Varenicline use in patients with mental illness: an update of the evidence." Expert Opinion on Drug Safety 9(3): 471-482.	N	off topic
Putensen, C., B. Ellger, S. G. Sakka, A. Weyland, K. Schmidt, M. Zoller, N. Weiler, D. Kindgen-Milles, U. Jaschinski, J. Weile, S. Lindau, M. Kieninger, A. Faltlhauser, N. Jung, P. Teschendorf, M. Adamzik, M. Gründling, T. Wahlers, H. Gerlach and F. A. Litty (2019). "Current clinical use of intravenous fosfomycin in ICU patients in two European countries." Infection 47(5): 827-836.	N	off topic
Qin, C., C. Zhang, F. Zhu, F. Xu, S. Y. Chen, P. Zhang, Y. H. Li, S. Y. Yang, Y. Q. Wei, L. Tao and Y. Z. Chen (2014). "Therapeutic target database update 2014: A resource for targeted therapeutics." Nucleic Acids Research 42(D1): D1118-D1123.	N	off topic
Qin, Huangguan, Yulei Fu, Kan Zhou, Huanhuan Song, Gang Fang, Qing Chen, and Yuzhou Pang. 2023. "Toddalia asiatica extract attenuates adjuvant-induced arthritis by modulating colon Th17/Treg balance and colony homeostasis." Journal of ethnopharmacology 313: 116542. https://doi.org/10.1016/j.jep.2023.116542. https://search.ebscohost.com/login.aspx?direct=true&AuthType=cookie,ip,shib,uid&db=cmedm&A…	N	off topic
Quan, M., A. Alismail, N. Daher, D. Cleland, S. Chavan and L. D. Tan (2021). "Randomized, placebo controlled, double blinded pilot superiority phase 2 trial to evaluate the effect of curcumin in moderate to severe asthmatics." BMC Pulmonary Medicine 21(1).	N	off topic
Quek, Hui Wen, Amy Page, Kathleen Potter, and Christopher Etherton-Beer. 2023. "Deprescribing considerations for older people in general practice." Australian journal of general practice 52 (4): 173-180. https://doi.org/10.31128/AJGP-08-22-6547. https://search.ebscohost.com/login.aspx?direct=true&AuthType=cookie,ip,shib,uid&db=cmedm&AN=37021442&site=ehost-live&scope=site&authtype=shib&custid=s800…	N	off topic
Quindroit, P., N. Baclet, E. Gerard, L. Robert, M. Lemaitre, S. Gautier, C. Delannoy-Rousseliere, B. Decaudin, A. Vambergue and J. B. Beuscart (2021). "Defining Potentially Inappropriate Prescriptions for Hypoglycaemic Agents to Improve Computerised Decision Support: A Study Protocol." Healthcare 9(11).	N	off topic
Quintana-Bárcena, P., A. Lord, A. Lizotte, D. Berbiche and L. Lalonde (2018). "Prevalence and management of drug-related problems in chronic kidney disease patients by severity level: A subanalysis of a cluster randomized controlled trial in community pharmacies." Journal of Managed Care and Specialty Pharmacy 24(2): 173-181.	N	off topic
Qureshi, Ali, Syed Azhar Syed Sulaiman, Wajiha Rehman, Asim Mehmood, Sumaira Idrees, and Narendar Kumar. 2023. "Prevalence of post-vaccine side effects among COVID-19 immunized community of Southern Pakistan." PloS one 18 (5): e0285736. https://doi.org/10.1371/journal.pone.0285736. https://search.ebscohost.com/login.aspx?direct=true&AuthType=cookie,ip,shib,uid&db=cmedm&AN=37220099&site=ehost-live…	N	off topic
Qureshi, S., A. Latif, L. Condon, R. K. Akyea, J. Kai and N. Qureshi (2021). "Understanding the barriers and enablers of pharmacogenomic testing in primary care: a qualitative systematic review with meta-aggregation synthesis." Pharmacogenomics 23(2): 135-154.	N	off topic
Radomski, T. R., F. R. Bixler, S. L. Zickmund, K. L. M. Roman, C. T. Thorpe, J. A. Hale, F. E. Sileanu, L. R. M. Hausmann, J. M. Thorpe, K. J. Suda, K. T. Stroupe, A. J. Gordon, C. B. Good, M. J. Fine and W. F. Gellad (2018). "Physicians’ Perspectives Regarding Prescription Drug Monitoring Program Use Within the Department of Veterans Affairs: a Multi-State Qualitative Study." Journal of General …	N	off topic
Raebel, M. A., E. E. Lyons, E. A. Chester, M. A. Bodily, J. A. Kelleher, C. L. Long, C. Miller and D. J. Magid (2005). "Improving laboratory monitoring at initiation of drug therapy in ambulatory care: a randomized trial." Archives of Internal Medicine 165(20): 2395-2401.	Y
Raebel, M. A., N. M. Carroll, J. A. Kelleher, E. A. Chester, S. Berga and D. J. Magid (2007). "Randomized trial to improve prescribing safety during pregnancy." Journal of the American Medical Informatics Association 14(4): 440-450.	Y
Raess, N., P. Schuetz, N. Cesana-Nigro, B. Winzeler, S. A. Urwyler, S. Schaedelin, N. Rodondi, M. R. Blum, M. Briel, B. Mueller, M. Christ-Crain and C. A. Blum (2021). "Influence of Prednisone on Inflammatory Biomarkers in Community-Acquired Pneumonia: Secondary Analysis of a Randomized Trial." Journal of Clinical Pharmacology 61(11): 1406-1414.	N	off topic
Raja, Roomi, Sandhya Kumari, Muhammad Umer Khan, Araib Ayaz, Duaa Jaffar, Zain Mohamad, Muhammad Ali Muzammil, Nasira Sohail, Saad Ahmed Qureshi, Hamid Saeed, Muhammad Fahad Amin, Ansar Jawad, Giustino Varrassi, Satesh Kumar, Mahima Khatri, and Areeba Maryam. 2023. "Antihypertensive Effects of Sacubitril/Valsartan Versus Olmesartan: An Updated Systemic Review and Meta-Analysis of Randomized Contr…	N	off topic
Rajadhyaksha, M. and V. Londhe (2021). "Microsampling: A role to play in Covid-19 diagnosis, surveillance, treatment and clinical trials." Drug Testing and Analysis 13(7): 1238-1248.	N	off topic
Ramsay, C. R., T. E. Adewuyi, J. Gray, J. Hislop, M. D. Shirley, S. Jayakody, G. Maclennan, C. Fraser, S. Maclennan, M. Brazzelli, J. N'Dow, R. Pickard, C. Robertson, K. Rothnie, S. P. Rushton, L. Vale and T. B. Lam (2015). "Ablative therapy for people with localised prostate cancer: A systematic review and economic evaluation." Health Technology Assessment 19(49): 1-8.	N	off topic
Rang, C., D. Keating, J. Wilson and T. Kotsimbos (2020). "Re-imagining cystic fibrosis care: Next generation thinking." European Respiratory Journal 318(6).	N	off topic
Ranji, S. R., S. Rennke and R. M. Wachter (2014). "Computerised provider order entry combined with clinical decision support systems to improve medication safety: A narrative review." BMJ Quality and Safety 23(9): 773-780.	N	off topic
Rank, M. A., S. Bertram, P. Wollan, R. A. Yawn and B. P. Yawn (2014). "Comparing the Asthma APGAR system and the Asthma Control Test™ in a multicenter primary care sample." Mayo Clinic Proceedings 89(7): 917-925.	N	off topic
Rankin, A., C. A. Cadogan, C. Ryan, B. Clyne, S. M. Smith and C. M. Hughes (2018). "Core Outcome Set for Trials Aimed at Improving the Appropriateness of Polypharmacy in Older People in Primary Care." Journal of the American Geriatrics Society 66(6): 1206-1212.	Y
Raphael, J., J. Hester, S. Ahmedzai, J. Barrie, P. Farqhuar-Smith, J. Williams, C. Urch, M. I. Bennett, K. Robb, B. Simpson, M. Pittler, B. Wider, C. Ewer-Smith, J. DeCourcy, A. Young, C. Liossi, R. McCullough, D. Rajapakse, M. Johnson, R. Duarte and E. Sparkes (2010). "Cancer Pain: Part 2: Physical, Interventional and Complimentary Therapies; Management in the Community; Acute, Treatment-Related…	N	off topic
Raschi, E. and F. De Ponti (2012). "Cardiovascular toxicity of anticancer-targeted therapy: emerging issues in the era of cardio-oncology." Internal and Emergency Medicine 7(2): 113-131.	N	off topic
Raschke, R. A., B. M. Reilly, J. R. Guidry, J. R. Fontana and S. Srinivas (1993). "The weight-based heparin dosing nomogram compared with a "standard care" nomogram. A randomized controlled trial." Annals of internal medicine 119(9): 874-881.	N	off topic
Rasheed, M. K., S. S. Hasan and Z. U. D. Babar (2019). "Community pharmacist's knowledge, attitude, roles and practices towards patient-centred care in Saudi Arabia: a systematic review of the literature." Journal of Pharmaceutical Health Services Research 10(1): 101-115.	N	off topic
Rask, K. J., K. J. Wells, G. S. Teitel, J. N. Hawley, C. Richards and J. A. Gazmararian (2005). "Can an algorithm for appropriate prescribing predict adverse drug events?" American Journal of Managed Care 11(3): 145-151.	N	off topic
Rasmussen, L. M., K. Phanareth, H. Nolte and V. Backer (2005). "Internet-based monitoring of asthma: a long-term, randomized clinical study of 300 asthmatic subjects." The Journal of allergy and clinical immunology 115(6): 1137-1142.	Y
Rasschaert, M., C. Vulsteke, S. De Keersmaeker, K. Vandenborne, S. Dias, V. Verschaeve, P. Vuylsteke, I. V. Brussel, J. Ravelingien, P. V. Dam, E. Segelov and M. Peeters (2021). "AMTRA: a multicentered experience of a web-based monitoring and tailored toxicity management system for cancer patients." Supportive Care in Cancer 29(2): 859-867.	Y
Reddy, K. P., R. Asija, M. Purushothaman and S. A. Banu (2018). "CLINICAL PHARMACIST ROLE IN PHARMACOVIGILANCE FOR ACCOMPANYING RATIONALITY." Indo American Journal of Pharmaceutical Sciences 5(8): 7364-7366.	N	off topic
Redmond, P., H. Carroll, T. Grimes, R. Galvin, R. McDonnell, F. Boland, R. McDowell, C. Hughes and T. Fahey (2016). "GPs' and community pharmacists' opinions on medication management at transitions of care in Ireland." Family Practice 33(2): 172-178.	N	off topic
Redon, J., G. Bilo and G. Parati (2012). "Home blood pressure control is low during the critical morning hours in patients with hypertension: the SURGE observational study." Family practice 29(4): 421-426.	N	off topic
Reeder, B., G. Demiris and K. D. Marek (2013). "Older adults' satisfaction with a medication dispensing device in home care." Informatics for Health & Social Care 38(3): 211-222.	N	off topic
Reeve, E., F. Moriarty, R. Nahas, J. P. Turner, L. K. O'Donnell and S. N. Hilmer (2018). "A narrative review of the safety concerns of deprescribing in older adults and strategies to mitigate potential harms." Expert Opinion on Drug Safety 17(1): 39-49.	N	off topic
Reeve, E., M. Ong, A. Wu, J. Jansen, M. Petrovic and D. Gnjidic (2017). "A systematic review of interventions to deprescribe benzodiazepines and other hypnotics among older people." European Journal of Clinical Pharmacology 73(8): 927-935.	N	off topic
Reeve, E., S. Shakib, I. Hendrix, M. S. Roberts and M. D. Wiese (2014). "Review of deprescribing processes and development of an evidence-based, patient-centred deprescribing process." British Journal of Clinical Pharmacology 78(4): 738-747.	N	off topic
Reeve, E., V. Jordan, W. Thompson, M. Sawan, A. Todd, T. M. Gammie, I. Hopper, S. N. Hilmer and D. Gnjidic (2020). "Withdrawal of antihypertensive drugs in older people." Cochrane Database of Systematic Reviews 2020(6).	N	off topic
Reginster, J. Y., M. L. Brandi, J. Cannata-Andía, C. Cooper, B. Cortet, J. M. Feron, H. Genant, S. Palacios, J. D. Ringe and R. Rizzoli (2015). "The position of strontium ranelate in today’s management of osteoporosis." Osteoporosis International 26(6): 1667-1671.	N	off topic
Reinglas, J., S. Restellini, L. Gonczi, Z. Kurti, C. Verdon, S. Nene, R. Kohen, W. Afif, T. Bessissow, G. Wild, E. Seidman, A. Bitton and P. L. Lakatos (2019). "Harmonization of quality of care in an IBD center impacts disease outcomes: Importance of structure, process indicators and rapid access clinic." Digestive and Liver Disease 51(3): 340-345.	N	off topic
Reis, W. C., A. F. Bonetti, W. E. Bottacin, A. S. Reis, T. T. Souza, R. Pontarolo, C. J. Correr and F. Fernandez-Llimos (2017). "Impact on process results of clinical decision support systems (CDSSs) applied to medication use: overview of systematic reviews." Pharmacy Practice-Granada 15(4).	Y
Reiss, R. A., C. E. Haas, D. L. Griffis, B. Porter and M. A. Tara (2002). "Point-of-care versus laboratory monitoring of patients receiving different anticoagulant therapies." Pharmacotherapy 22(6): 677-685.	Y
Rej, S., D. Elie, I. Mucsi, K. J. Looper and M. Segal (2015). "Chronic Kidney Disease in Lithium-Treated Older Adults: A Review of Epidemiology, Mechanisms, and Implications for the Treatment of Late-Life Mood Disorders." Drugs and Aging 32(1): 31-42.	N	off topic
Reyes-Morales, H., D. Mino-León, S. V. Doubova and S. Flores-Hernández (2012). "Postmarketing pharmacovigilance of adverse drug reactions: the case of rosiglitazone in Mexico." International journal of clinical pharmacology and therapeutics 50(1): 1-9.	N	off topic
Rhalimi, M., A. Rauss and E. Housieaux (2018). "Drug-related problems identified during geriatric medication review in the community pharmacy." International Journal of Clinical Pharmacy 40(1): 109-118.	Y
Rhodes, N. J., A. Dairem, W. J. Moore, A. Shah, M. J. Postelnick, M. E. Badowski, S. M. Michienzi, J. L. Borkowski, R. S. Polisetty, K. Fong, E. S. Spivak, J. R. Beardsley, C. M. Hale, A. M. Pallotta, P. Srinivas and L. T. Schulz (2021). "Multicenter point prevalence evaluation of the utilization and safety of drug therapies for COVID-19 at the onset of the pandemic timeline in the United States.…	N	off topic
Riad, A., D. Sağıroğlu, B. Üstün, A. Pokorná, J. Klugarová, S. Attia and M. Klugar (2021). "Article prevalence and risk factors of coronavac side effects: An independent cross-sectional study among healthcare workers in turkey." Journal of Clinical Medicine 10(12).	N	off topic
Ricci-Cabello, I., D. C. Gonçalves, A. Rojas-Garcóa and J. M. Valderas (2015). "Measuring experiences and outcomes of patient safety in primary care: A systematic review of available instruments." Family Practice 32(1): 106-119.	Y
Richards, G. A., E. Elliott, E. J. Shaddock, D. Mushi, M. Mzileni, R. Ray, S. Rulisa, F. Seolwane, S. L. Stacey, A. Stolz, J. P. Venturas and H. Schoeman (2013). "A comparison of the pharmacokinetics of Aspen Ceftriaxone and Rocephin in community-acquired meningitis." South African Medical Journal 103(12): 906-909.	N	off topic
Richardson, Rachel, Holly Eve Dale, Lindsay Robertson, Nicholas Meader, George Wellby, Dean McMillan, and Rachel Churchill. 2023. "Mental Health First Aid as a tool for improving mental health and well-being." The Cochrane database of systematic reviews 8: CD013127. https://doi.org/10.1002/14651858.CD013127.pub2. https://search.ebscohost.com/login.aspx?direct=true&AuthType=cookie,ip,shib,uid&db=c…	N	off topic
Riches, N., X. Badia-Rius, T. Mzilahowa and L. A. Kelly-Hope (2020). "A systematic review of alternative surveillance approaches for lymphatic filariasis in low prevalence settings: Implications for post-validation settings." PLoS Neglected Tropical Diseases 14(5): 1-22.	N	off topic
Richmond, J. P., M. G. Kelly, A. Johnston, P. J. Murphy and A. W. Murphy (2021). "Current management of adults receiving oral anti-cancer medications: A scoping review." European Journal of Oncology Nursing 54: N.PAG-N.PAG.	N	off topic
Richter, C., J. Taylor, J. Wright and B. Fletcher (2016). "Clinical Validation of R-T Estimation for CoaguChek XS INR Results." Annals of Pharmacotherapy 50(8): 645-648.	N	off topic
Richter, J., M. S. Schonfeld, C. Langebrake, C. Bergelt, L. Kriston, C. Olotu and R. Kiefmann (2020). "Pharmaceutical management of elderly high-risk patients in perioperative settings (PHAROS): protocol of a pilot sequential intervention study." Bmj Open 10(11).	N	off topic
Rickles, N. M. and B. L. Svarstad (2007). "Relationships between multiple self-reported nonadherence measures and pharmacy records." Research in social & administrative pharmacy : RSAP 3(4): 363-377.	N	off topic
Ridge, A., K. Macintyre, A. Kitsos, L. Murray and L. Bereznicki (2019). "Assessing risk of adverse drug reactions in the elderly: a feasibility study." International Journal of Clinical Pharmacy 41(6): 1483-1490.	Y
Riedmann, D., M. Jung, W. O. Hackl, W. Stuhlinger, H. van der Sijs and E. Ammenwerth (2011). "Development of a context model to prioritize drug safety alerts in CPOE systems." Bmc Medical Informatics and Decision Making 11.	N	off topic
Rinfret, S., J. Rodés-Cabau, R. Bagur, J. P. Déry, M. Dorais, E. Larose, G. Barbeau, O. Gleeton, C. M. Nguyen, B. Noël, G. Proulx, L. Roy, I. Taillon, R. De Larochellière and O. F. Bertrand (2013). "Telephone contact to improve adherence to dual antiplatelet therapy after drug-eluting stent implantation." Heart 99(8): 562-569.	N	off topic
Ring, H., J. Howlett, M. Pennington, C. Smith, M. Redley, C. Murphy, R. Hook, A. Platt, N. Gilbert, E. Jones, J. Kelly, A. Pullen, A. Mander, C. Donaldson, S. Rowe, J. Wason and F. Irvine (2018). "Training nurses in a competency framework to support adults with epilepsy and intellectual disability: The EpAID cluster RCT." Health Technology Assessment 22(10): 1-104.	N	off topic
Rinke, M. L., D. G. Bundy, C. A. Velasquez, S. Rao, Y. Zerhouni, K. Lobner, J. F. Blanck and M. R. Miller (2014). "Interventions to Reduce Pediatric Medication Errors: A Systematic Review." Pediatrics 134(2): 338-360.	N	off topic
Riordan, D. O., K. A. Walsh, R. Galvin, C. Sinnott, P. M. Kearney and S. Byrne (2016). "The effect of pharmacist-led interventions in optimising prescribing in older adults in primary care: A systematic review." Sage Open Medicine 4.	Y
Ritchie, E. K., D. Latremouille-Viau, A. Guerin, I. Pivneva, K. Habucky, B. Ndife, G. J. Joseph and E. L. Atallah (2019). "Tyrosine kinase inhibitor therapy treatment and discontinuation in patients with chronic myeloid leukemia in chronic phase in the United States: a clinical practice perspective." Leukemia and Lymphoma 60(6): 1476-1484.	N	off topic
Rizvi, K., J. P. Hampson and J. N. Harvey (2002). "Do lipid-lowering drugs cause erectile dysfunction? A systematic review." Family practice 19(1): 95-98.	N	off topic
Robb, G., E. Loe, A. Maharaj, R. Hamblin and M. E. Seddon (2017). "Medication-related patient harm in New Zealand hospitals." New Zealand Medical Journal 130(1460): 21-32.	N	off topic
Robert, M. S., A. Porras-Segovia, I. Penuelas-Calvo and E. Baca-Garcia (2021). "Physical comorbidity and use of healthcare services in people with schizophrenia: protocol for a systematic review." Bmj Open 11(12).	N	off topic
Robinson, J. D., R. Segal, L. M. Lopez and R. E. Doty (2010). "Impact of a Pharmaceutical Care Intervention on Blood Pressure Control in a Chain Pharmacy Practice." Annals of Pharmacotherapy 44(1): 88-96.	N	off topic
Rochon, Paula A., Peter C. Austin, Sharon-Lise Normand, Rachel D. Savage, Stephanie H. Read, Lisa M. McCarthy, Vasily Giannakeas, Wei Wu, Rachel Strauss, Xuesong Wang, Simon Chen, and Jerry H. Gurwitz. 2024. "Association of a calcium channel blocker and diuretic prescribing cascade with adverse events: A population-based cohort study." Journal of the American Geriatrics Society 72 (2): 467-478. h…	N	off topic
Rodda, Sheridan E., Karina J. Fildes, Edward Shelton, Rimma Goldberg, and Gregory T. Moore. 2023. "Impact of a pharmacist-led thiopurine monitoring service in outpatients with inflammatory bowel disease." Internal medicine journal 53 (5): 779-786. https://doi.org/10.1111/imj.15822. https://search.ebscohost.com/login.aspx?direct=true&AuthType=cookie,ip,shib,uid&db=cmedm&AN=35603759&site=ehost-live…	N	off topic
Rodgers, L. R., J. M. Dennis, B. M. Shields, L. Mounce, I. Fisher, A. T. Hattersley, W. E. Henley and M. Consortium (2020). "Prior event rate ratio adjustment produced estimates consistent with randomized trial: a diabetes case study." Journal of Clinical Epidemiology 122: 78-86.	N	off topic
Rodis, J. L., A. Sevin, M. H. Awad, B. Porter, K. Glasgow, C. H. Fox and B. Pryor (2017). "Improving Chronic Disease Outcomes Through Medication Therapy Management in Federally Qualified Health Centers." Journal of Primary Care and Community Health 8(4): 324-331.	N	off topic
Rodman, D. P., J. T. McKnight, T. Rogers and M. Robbins (1994). "The appropriateness of initial vancomycin dosing." The Journal of family practice 38(5): 473-477.	N	off topic
Rodrigues, Rafael Cardinali, Gabrielle Kéfrem Alves Gomes, Bárbara Manuella Cardoso Sodré, Rodrigo Fonseca Lima, Débora Santos Lula Barros, Ana Claudia Morais Godoy Figueiredo, Cristine Miron Stefani, and Dayde Lane Mendonça da Silva. 2024. "Lists of potentially inappropriate medications for older people in primary care: a systematic review of health outcomes." Cadernos de saude publica 40 (5): e…	N	off topic
Roeker, L. E., C. P. Fox, T. A. Eyre, D. M. Brander, J. N. Allan, S. J. Schuster, C. Nabhan, B. T. Hill, N. N. Shah, F. Lansigan, M. Yazdy, B. D. Cheson, N. Lamanna, A. K. Singavi, C. C. Coombs, P. M. Barr, A. P. Skarbnik, M. Shadman, C. S. Ujjani, H. H. Tuncer, A. M. Winter, J. Rhodes, C. Dorsey, H. Morse, C. Kabel, J. M. Pagel, A. M. Williams, R. Jacobs, A. Goy, S. Muralikrishnan, L. Pearson, A…	N	off topic
Rollason, V. and N. Vogt (2003). "Reduction of polypharmacy in the elderly - A systematic review of the role of the pharmacist." Drugs & Aging 20(11): 817-832.	N	off topic
Rolston, K. V. I., E. F. Manzullo, L. S. Elting, S. E. Frisbee-Hume, L. McMahon, R. L. TherlaUlt, S. Patel and R. S. Benjamin (2006). "Once daily, oral, outpatient quinolone monotherapy for low-risk cancer patients with fever and neutropenia - A pilot study of 40 patients based on validated risk-prediction rules." Cancer 106(11): 2489-2494.	N	off topic
Rosenblat, J. D., P. Kurdyak, F. Cosci, M. Berk, M. Maes, A. R. Brunoni, M. Li, G. Rodin, R. S. McIntyre and A. F. Carvalho (2020). "Depression in the medically ill." Australian and New Zealand Journal of Psychiatry 54(4): 346-366.	N	off topic
Rostaing, Lionel. 2023. "[Medical follow-up after organ transplantation]." La Revue du praticien 73 (9): 976-979. https://search.ebscohost.com/login.aspx?direct=true&AuthType=cookie,ip,shib,uid&db=cmedm&AN=38294447&site=ehost-live&scope=site&authtype=shib&custid=s8000044.	N	off topic
Rostok, M., P. Hütt, T. Rööp, I. Smidt, J. Štšepetova, A. Salumets and R. Mändar (2019). "Potential vaginal probiotics: Safety, tolerability and preliminary effectiveness." Beneficial Microbes 10(4): 385-393.	N	off topic
Roth, E. V., L. E. Pezzin, E. L. McGinley and T. R. Dillingham (2014). "Prosthesis use and satisfaction among persons with dysvascular lower limb amputations across postacute care discharge settings." PM and R 6(12): 1128-1136.	N	off topic
Roth, Maleah, and Adrijana Anderson. 2024. "Recognizing rare rashes: A case of acute generalized exanthematous pustulosis." JAAPA : official journal of the American Academy of Physician Assistants 37 (5): 1-3. https://doi.org/10.1097/01.JAA.0000000000000007. https://search.ebscohost.com/login.aspx?direct=true&AuthType=cookie,ip,shib,uid&db=cmedm&AN=38662900&site=ehost-live&scope=site&authtype=shi…	N	off topic
Rothberg, M. B., E. D. Kehoe, A. L. Courtemanche, T. Kenosi, P. S. Pekow, M. J. Brennan, J. G. Mulhern and G. L. Braden (2008). "Recognition and management of chronic kidney disease in an elderly ambulatory population." Journal of general internal medicine 23(8): 1125-1130.	N	off topic
Rousseau, A., M. L. Laroche, N. Venisse, C. Loichot-Roselmac, A. Turcant, G. Hoizey, P. Compagnon, L. Hary, D. Debruyne, S. Saivin, E. Jacqz-Aigrain, M. Buchler, C. Villeneuve, A. Vergnenegre, Y. Le Meur and P. Marquet (2010). "Cost-Effectiveness Analysis of Individualized Mycophenolate Mofetil Dosing in Kidney Transplant Patients in the APOMYGRE Trial." Transplantation 89(10): 1255-1262.	N	off topic
Roy, A., R. Das, D. Roy, S. Saha, N. N. Ghosh, S. Bhattacharyya and M. N. Roy (2022). "Encapsulated hydroxychloroquine and chloroquine into cyclic oligosaccharides are the potential therapeutics for COVID-19: insights from first-principles calculations." Journal of Molecular Structure 1247.	N	off topic
Roy, S., R. H. B. Benedict, A. S. Drake and B. Weinstock-Guttman (2016). "Impact of Pharmacotherapy on Cognitive Dysfunction in Patients with Multiple Sclerosis." CNS Drugs 30(3): 209-225.	N	off topic
Rubenstein, L. Z., A. S. Robbins, K. R. Josephson, B. L. Schulman and D. Osterweil (1990). "The value of assessing falls in an elderly population. A randomized clinical trial." Annals of internal medicine 113(4): 308-316.	Y
Rudd, P., S. Ahmed, V. Zachary, C. Barton and D. Bonduelle (1990). "IMPROVED COMPLIANCE MEASURES - APPLICATIONS IN AN AMBULATORY HYPERTENSIVE DRUG TRIAL." Clinical Pharmacology & Therapeutics 48(6): 676-685.	N	off topic
Rudin, D., J. Spoendlin, A. L. Cismaru, E. Liakoni, N. Bonadies, U. Amstutz, C. R. Meier, S. Krähenbühl and M. Haschke (2019). "Metamizole-associated neutropenia: Comparison of patients with neutropenia and metamizole-tolerant patients." European Journal of Internal Medicine 68: 36-43.	N	off topic
Russell, L. E., Y. Zhou, A. A. Almousa, J. K. Sodhi, C. K. Nwabufo and V. M. Lauschke (2021). "Pharmacogenomics in the era of next generation sequencing–from byte to bedside." Drug Metabolism Reviews 53(2): 253-278.	N	off topic
Ruwe, Theresa, Evyn White, Aidan S. Zebertavage, David Runnoe, Dan Fay, Henry Daumeyer, Timothy S. Tracy, Kara Fay Uchtman, Gavi Begtrup, Yuchan Yuan, Jason Heikenfeld, and William A. Buggele. 2023. "Diverse Drug Classes Partition into Human Sweat: Implications for Both Sweat Fundamentals and for Therapeutic Drug Monitoring." Therapeutic drug monitoring 45 (6): 731-742. https://doi.org/10.1097/FT…	N	off topic
Ryan, C., D. O'Mahony and S. Byrne (2009). "Application of STOPP and START Criteria: Interrater Reliability Among Pharmacists." Annals of Pharmacotherapy 43(7-8): 1239-1244.	N	off topic
Ryan, C., D. O'Mahony, J. Kennedy, P. Weedle and S. Byrne (2009). "Potentially inappropriate prescribing in an Irish elderly population in primary care." British Journal of Clinical Pharmacology 68(6): 936-947.	N	off topic
Saag, K. G., B. N. Doebbeling, J. E. Rohrer, S. Kolluri, R. Peterson, M. E. Hermann and R. B. Wallace (1998). "Variation in tertiary prevention and health service utilization among the elderly: the role of urban-rural residence and supplemental insurance." Medical care 36(7): 965-976.	N	off topic
Saastamoinen, L. K., T. J. Klaukka, J. Ilomaki and H. Enlund (2009). "An intervention to develop repeat prescribing in community pharmacy." Journal of Clinical Pharmacy and Therapeutics 34(3): 261-265.	N	off topic
Saffore, C. D., S. T. Tilton, S. Y. Crawford, M. A. Fischer, T. A. Lee, A. S. Pickard and L. K. Sharp (2020). "Identification of barriers to safe opioid prescribing in primary care: a qualitative analysis of field notes collected through academic detailing." British Journal of General Practice 70(697): E589-E597.	N	off topic
Sahebi-Fakhrabad, Amirreza, Amir Hossein Sadeghi, Eda Kemahlioglu-Ziya, and Robert Handfield. 2024. "Exploring Opioid Prescription Patterns and Overdose Rates in South Carolina (2017-2021): Insights into Rising Deaths in High-Risk Areas." Healthcare (Basel, Switzerland) 12 (13). https://doi.org/10.3390/healthcare12131268. https://search.ebscohost.com/login.aspx?direct=true&AuthType=cookie,ip,shib…	N	off topic
Saiz, L. C., M. Gil, A. Alonso, J. Erviti, J. Garjón and M. Martínez (2020). "Use of methylphenidate and risk for valvular heart disease: A case-control study nested in the BIFAP cohort." Pharmacoepidemiology and Drug Safety 29(3): 288-295.	N	off topic
Salive, M. E. (2013). "Multimorbidity in Older Adults." Epidemiologic Reviews 35: 75-83.	N	off topic
Samà, A., C. Pérez-López, D. Rodríguez-Martín, J. M. Moreno-Aróstegui, J. Rovira, C. Ahlrichs, R. Castro, J. Cevada, R. Graça, V. Guimarães, B. Pina, T. Counihan, H. Lewy, R. Annicchiarico, A. Bayés, A. Rodríguez-Molinero and J. Cabestany (2014). A double closed loop to enhance the quality of life of Parkinson's Disease patients: REMPARK system. Studies in Health Technology and Informatics. 207: …	N	off topic
Samizo, K., E. Kawabe, S. Hinotsu, T. Sato, S. Kageyama, C. Hamada, Y. Ohashi and K. Kubota (2002). "Comparison of losartan with ACE inhibitors and dihydropyridine calcium channel antagonists: a pilot study of prescription-event monitoring in Japan." Drug safety 25(11): 811-821.	N	off topic
Sandholzer, H., A. Breull and G. C. Fischer (1999). "A trial of early recognition and management of dementia in general practice." Zeitschrift Fur Gerontologie Und Geriatrie 32(3): 172-178.	N	off topic
Sanjida, S., M. Janda, D. Kissane, J. Shaw, S. A. Pearson, T. DiSipio and J. Couper (2016). "A systematic review and meta-analysis of prescribing practices of antidepressants in cancer patients." Psycho-Oncology 25(9): 1002-1016.	N	off topic
Sanne, I., C. Orrell, M. P. Fox, F. Conradie, P. Ive, J. Zeinecker, M. Cornell, C. Heiberg, C. Ingram, R. Panchia, M. Rassool, R. Gonin, W. Stevens, H. Truter, M. Dehlinger, C. van der Horst, J. McIntyre, R. Wood, I. Sanne and C. Orrell (2010). "Nurse versus doctor management of HIV-infected patients receiving antiretroviral therapy (CIPRA-SA): a randomised non-inferiority trial." Lancet 376(9734…	N	off topic
Sanoski, C. A., M. D. Schoen, R. C. Gonzalez, B. Avitall and J. L. Bauman (1998). "Rationale, development, and clinical outcomes of a multidisciplinary amiodarone clinic." Pharmacotherapy 18(6 Pt 2): 146S-151S.	Y
Santolaya-Perrín, R., B. Calderón-Hernanz, G. Jiménez-Díaz, N. Galán-Ramos, M. T. Moreno-Carvajal, J. M. Rodríguez-Camacho, P. Serra-Simó, J. C. García-Ortiz, J. Tarradas-Torras, A. Ginés-Palomares and I. Sánchez-Navarro (2019). "The efficacy of a medication review programme conducted in an emergency department." International journal of clinical pharmacy 41(3): 757-766.	Y
Saposnik, G., D. Redelmeier, C. C. Ruff and P. N. Tobler (2016). "Cognitive biases associated with medical decisions: a systematic review." Bmc Medical Informatics and Decision Making 16.	N	off topic
Sartor, P., I. Colaianni, M. V. Cardinal, J. Bua, H. Freilij and R. E. Gurtler (2017). "Improving access to Chagas disease diagnosis and etiologic treatment in remote rural communities of the Argentine Chaco through strengthened primary health care and broad social participation." Plos Neglected Tropical Diseases 11(2).	N	off topic
Sarycheva, T., H. Taipale, P. Lavikainen, J. Tiihonen, A. Tanskanen, S. Hartikainen and A.-M. Tolppanen (2018). "Incidence and Prevalence of Antiepileptic Medication Use in Community-Dwelling Persons with and without Alzheimer's Disease." Journal of Alzheimer's disease : JAD 66(1): 387-395.	N	off topic
Saseen, J. J. (2003). "Is rate control better than rhythm control for atrial fibrillation in older high-risk patients?" The Journal of family practice 52(3): 192.	N	off topic
Savage, N., J. Green, M. Seshadri and M. D. Thalitaya (2017). "STUDY ON LITHIUM MONITORING AMONGST PATIENTS IN A COMMUNITY MENTAL HEALTH AND PRIMARY CARE SETTING IN RURAL ENGLAND." Psychiatria Danubina 29: S481-S486.	Y
Savarino, E., E. Marabotto, P. Zentilin, M. Furnari, G. Bodini, G. Pellegatta, G. Lorenzon, M. Della Coletta, M. Ghisa, C. Coppo, C. Marinelli and V. Savarino (2018). "A safety review of proton pump inhibitors to treat acid-related digestive diseases." Expert Opinion on Drug Safety 17(8): 785-794.	N	off topic
Saveli, C. C., S. J. Morgan, R. W. Belknap, E. Ross, P. F. Stahel, G. W. Chaus, D. J. Hak, W. L. Biffl, B. Knepper and C. S. Price (2013). "Prophylactic antibiotics in open fractures: A pilot randomized clinical safety study." Journal of Orthopaedic Trauma 27(10): 552-557.	N	off topic
Schalekamp, T., C. Smit, J. H. H. van Geest-Daalderop, H. de Vries-Goldschmeding and A. de Boer (2006). "Discrepancies between medication records of anticoagulation clinics and pharmacy records." Pharmacoepidemiology and drug safety 15(11): 823-828.	N	off topic
Schapira, A. (1990). "THE RESISTANCE OF FALCIPARUM-MALARIA IN AFRICA TO 4-AMINOQUINOLINES AND ANTIFOLATES." Scandinavian Journal of Infectious Diseases: 6-64.	N	off topic
Schattner, Ami. 2023. "The spectrum of hospitalization-associated harm in the elderly." European journal of internal medicine 115: 29-33. https://doi.org/10.1016/j.ejim.2023.05.025. https://search.ebscohost.com/login.aspx?direct=true&AuthType=cookie,ip,shib,uid&db=cmedm&AN=37391309&site=ehost-live&scope=site&authtype=shib&custid=s8000044.	N	off topic
Schatz, B. S., K. T. Karavokiros, M. A. Taeubel and G. S. Itokazu (1996). "Comparison of cefprozil, cefpodoxime proxetil, loracarbef, cefixime, and ceftibuten." Annals of Pharmacotherapy 30(3): 258-268.	N	off topic
Scherer, M. N., B. Banas, K. Mantouvalou, A. Schnitzbauer, A. Obed, B. K. Kramer and H. J. Schlitt (2007). "Current concepts and perspectives of immunosuppression in organ transplantation." Langenbecks Archives of Surgery 392(5): 511-523.	N	off topic
Schiff, G. D., E. Klinger, A. Salazar, J. Medoff, M. G. Amato, E. John Orav, S. Shaykevich, E. V. Seoane, L. Walsh, T. E. Fuller, P. C. Dykes, D. W. Bates and J. S. Haas (2019). "Screening for Adverse Drug Events: a Randomized Trial of Automated Calls Coupled with Phone-Based Pharmacist Counseling." Journal of General Internal Medicine 34(2): 285-292.	Y
Schmader, K. E., C. K. Liu, T. Harrington, W. Rountree, H. Auerbach, E. B. Walter, E. D. Barnett, E. P. Schlaudecker, C. A. Todd, M. Poniewierski, M. A. Staat, P. Wodi and K. R. Broder (2021). "Safety, Reactogenicity, and Health-Related Quality of Life after Trivalent Adjuvanted vs Trivalent High-Dose Inactivated Influenza Vaccines in Older Adults: A Randomized Clinical Trial." JAMA Network Open …	N	off topic
Schmidt, S. J., V. S. Wurmbach, A. Lampert, S. Bernard, S. Wilm, A. Mortsiefer, A. Altiner, L. Sparenberg, J. Szecsenyi, F. Peters-Klimm, P. Kaufmann-Kolle, W. E. Haefeli, H. M. Seidling, P. A. Thürmann and H.-. Consortium (2020). "Individual factors increasing complexity of drug treatment—a narrative review." European Journal of Clinical Pharmacology 76(6): 745-754.	N	off topic
Schmidt-Mende, K., J. Hasselstrom, B. Wettermark, M. Andersen and P. Bastholm-Rahmner (2018). "General practitioners' and nurses' views on medication reviews and potentially inappropriate medicines in elderly patients - a qualitative study of reports by educating pharmacists." Scandinavian Journal of Primary Health Care 36(3): 329-341.	N	off topic
Schmieder, R. E., C. Ott, A. Schmid, S. Friedrich, I. Kistner, T. Ditting, R. Veelken, M. Uder and S. W. Toennes (2016). "Adherence to antihypertensive medication in treatment-resistant hypertension undergoing renal denervation." Journal of the American Heart Association 5(2): 1-11.	N	off topic
Schmieder, R. E., F. Mahfoud, M. Azizi, A. Pathak, K. Dimitriadis, A. A. Kroon, C. Ott, F. Scalise, G. Mancia and C. Tsioufis (2018). "European society of hypertension position paper on renal denervation 2018." Journal of Hypertension 36(10): 2042-2048.	N	off topic
Schneider, J. K., L. C. Mion and J. D. Frengley (1992). "ADVERSE DRUG-REACTIONS IN AN ELDERLY OUTPATIENT POPULATION." American Journal of Hospital Pharmacy 49(1): 90-96.	N	off topic
Schneider, K. L., K. Kastenmüller, K. Weckbecker, M. Bleckwenn, M. Böhme and J. C. Stingl (2018). "Potential Drug-Drug Interactions in a Cohort of Elderly, Polymedicated Primary Care Patients on Antithrombotic Treatment." Drugs and Aging 35(6): 559-568.	N	off topic
Schnipper, J. L. and J. M. Rothschild (2012). "Improving medication safety." The Lancet 379(9823): 1278-1280.	Y
Schnipper, J. L., T. K. Gandhi, J. S. Wald, R. W. Grant, E. G. Poon, L. A. Volk, A. Businger, D. H. Williams, E. Siteman, L. Buckel and B. Middleton (2012). "Effects of an online personal health record on medication accuracy and safety: a cluster-randomized trial." Journal of the American Medical Informatics Association 19(5): 728-734.	Y
Schoenmakers, T. W. A., M. Teichert, M. Wensing and P. A. G. M. de Smet (2017). "Evaluation of Potentially Drug-Related Patient-Reported Common Symptoms Assessed During Clinical Medication Reviews: A Cross-Sectional Observational Study." Drug Safety 40(5): 419-430.	Y
Schoenmakers, T. W. A., M. Wensing, P. A. G. M. De Smet and M. Teichert (2018). "Patient-reported common symptoms as an assessment of interventions in medication reviews: a randomised, controlled trial." International Journal of Clinical Pharmacy 40(1): 126-134.	Y
Schoenthaler, A. and G. Ogedegbe (2008). "Patients' perceptions of electronic monitoring devices affect medication adherence in hypertensive African Americans." The Annals of pharmacotherapy 42(5): 647-652.	N	off topic
Schöttker, Ben, Li-Ju Chen, Reiner Caspari, and Hermann Brenner. 2023. "Protocol of the optimal study: Optimization of polypharmacy in geriatric oncology - A randomized controlled trial." BMC cancer 23 (1): 357. https://doi.org/10.1186/s12885-023-10812-7. https://search.ebscohost.com/login.aspx?direct=true&AuthType=cookie,ip,shib,uid&db=cmedm&AN=37072729&site=ehost-live&scope=site&authtype=shib&c…	N	off topic
Schuetz, P., M. Christ-Crain, M. Wolbers, U. Schild, R. Thomann, C. Falconnier, I. Widmer, S. Neidert, C. A. Blum, R. Schönenberger, C. Henzen, T. Bregenzer, C. Hoess, M. Krause, H. C. Bucher, W. Zimmerli and B. Müller (2007). "Procalcitonin guided antibiotic therapy and hospitalization in patients with lower respiratory tract infections: a prospective, multicenter, randomized controlled trial." …	N	off topic
Schuetz, P., Y. Wirz, R. Sager, M. Christ-Crain, D. Stolz, M. Tamm, L. Bouadma, C. E. Luyt, M. Wolff, J. Chastre, F. Tubach, K. B. Kristoffersen, O. Burkhardt, T. Welte, S. Schroeder, V. Nobre, L. Wei, H. C. Bucher, D. Annane, K. Reinhart, A. R. Falsey, A. Branche, P. Damas, M. Nijsten, D. W. de Lange, R. O. Deliberato, C. F. Oliveira, V. Maravić-Stojković, A. Verduri, B. Beghé, B. Cao, Y. Shehab…	N	off topic
Schulz, M., A. Hammerlein, U. Hinkel, G. Weis and A. Gillissen (2006). "Safety and usage pattern of an over-the-counter ambroxol cough syrup: a community pharmacy-based cohort study." International Journal of Clinical Pharmacology and Therapeutics 44(9): 409-421.	N	off topic
Schwartz, J. B., K. E. Schmader, J. T. Hanlon, D. R. Abernethy, S. Gray, J. Dunbar-Jacob, H. M. Holmes, M. D. Murray, R. Roberts, M. Joyner, J. Peterson, D. Lindeman, M. Tai-Seale, L. Downey and M. W. Rich (2019). "Pharmacotherapy in Older Adults with Cardiovascular Disease: Report from an American College of Cardiology, American Geriatrics Society, and National Institute on Aging Workshop." Jour…	N	off topic
Scotland, G., N. Waugh, P. Royle, P. McNamee, R. Henderson and R. Hollick (2012). "Denosumab per la prevenzione delle fratture osteoporotiche in donne in post-menopausa valutazione di tecnologia singola presso il nice." PharmacoEconomics - Italian Research Articles 14(2): 131-142.	N	off topic
Scott, I. A., P. I. Pillans, M. Barras and C. Morris (2018). "Using EMR-enabled computerized decision support systems to reduce prescribing of potentially inappropriate medications: a narrative review." Therapeutic Advances in Drug Safety 9(9): 559-573.	N	off topic
Scott, I., K. Anderson and C. Freeman (2017). "Review of structured guides for deprescribing." European Journal of Hospital Pharmacy 24(1): 51-57.	N	off topic
Seaton, R. A. and D. A. Barr (2013). "Outpatient parenteral antibiotic therapy: Principles and practice." European Journal of Internal Medicine 24(7): 617-623.	N	off topic
Seaton, R. A., N. D. Ritchie, F. Robb, L. Stewart, B. White and C. Vallance (2019). "From 'OPAT' to 'COpAT': implications of the OVIVA study for ambulatory management of bone and joint infection." The Journal of antimicrobial chemotherapy 74(8): 2119-2121.	N	off topic
See, I., N. Shehab, S. R. Kegler, S. R. Laskar and D. S. Budnitz (2014). "Emergency Department Visits and Hospitalizations for Digoxin Toxicity United States, 2005 to 2010." Circulation-Heart Failure 7(1): 28-34.	N	off topic
Seedat, Y. K., B. L. Rayner and Y. Veriava (2014). "South African hypertension practice guideline 2014." Cardiovascular Journal of Africa 25(6): 288-294.	N	off topic
Sefah, Kofi, Karolina A. Kilowski, Sarah A. Gifford, Angela Grove, Jon Shaffer, Baylee Bryan, Sarfraz Ahmad, and Robert W. Holloway. 2023. "Standardized Titration Protocol Reduces the Incidence of Paclitaxel Infusion-Related Hypersensitivity Reactions." JCO oncology practice 19 (12): 1199-1205. https://doi.org/10.1200/OP.23.00225. https://search.ebscohost.com/login.aspx?direct=true&AuthType=cooki…	N	off topic
Seki, T., M. Aki, H. Kawashima, T. Miki, S. Tanaka, K. Kawakami and T. A. Furukawa (2019). "Electronic health record nested pragmatic randomized controlled trial of a reminder system for serum lithium level monitoring in patients with mood disorder: KONOTORI study protocol." Trials 20(1).	Y
Sellors, J., J. Kaczorowski, C. Sellors, L. Dolovich, C. Woodward, A. Willan, R. Goeree, R. Cosby, K. Trim, R. Sebaldt, M. Howard, L. Hardcastle and J. Poston (2003). "A randomized controlled trial of a pharmacist consultation program for family physicians and their elderly patients." Canadian Medical Association Journal 169(1): 17-22.	Y
Sennesael, A. L., B. Krug, B. Sneyers and A. Spinewine (2020). "Do computerized clinical decision support systems improve the prescribing of oral anticoagulants? A systematic review." Thrombosis Research 187: 79-87.	N	off topic
Sessa, B., L. Higbed, S. O’Brien, C. Durant, C. Sakal, D. Titheradge, T. M. Williams, A. Rose-Morris, E. Brew-Girard, S. Burrows, C. Wiseman, S. Wilson, J. Rickard and D. J. Nutt (2021). "First study of safety and tolerability of 3,4-methylenedioxymethamphetamine-assisted psychotherapy in patients with alcohol use disorder." Journal of Psychopharmacology 35(4): 375-383.	N	off topic
Seume, P., S. Bevan, G. Young, J. Ingram, C. Clement, C. Cabral, P. J. Lucas, E. Beech, J. Taylor, J. Horwood, P. Dixon, M. C. Gulliford, N. Francis, S. T. Creavin, A. Lane, A. D. Hay and P. S. Blair (2021). "Protocol for an 'efficient design' cluster randomised controlled trial to evaluate a complex intervention to improve antibiotic prescribing for CHIldren presenting to primary care with acute…	N	off topic
Shafiee, A., M. Hoormand, M. Shahidi-Dadras and A. Abadi (2018). "The effect of topical piperine combined with narrowband UVB on vitiligo treatment: A clinical trial study." Phytotherapy Research 32(9): 1812-1817.	N	off topic
Shahid, Faiza, Ann Doherty, Emma Wallace, Sven Schmiedl, G. Caleb Alexander, and Tobias Dreischulte. 2024. "Prescribing cascades in ambulatory care: A structured synthesis of evidence." Pharmacotherapy 44 (1): 87-96. https://doi.org/10.1002/phar.2880. https://search.ebscohost.com/login.aspx?direct=true&AuthType=cookie,ip,shib,uid&db=cmedm&AN=37743815&site=ehost-live&scope=site&authtype=shib&custi…	N	off topic
Shahzeydi, Amir, Fatemeh Joonbakhsh, Najmeh Ajoodaniyan, Sajjad Khaksar, Faramarz Kalhor, Ali Mohammad Sabzghabaee, and Rohollah Kalhor. 2022a. "Comparing the pharmacology knowledge and performance of nurses and nursing students in the use of information resources in pediatrics wards: An observational study." SAGE open medicine 10: 20503121221135397-20503121221135397. https://doi.org/10.1177/2050…	N	off topic
Sharma, A., N. J. Pagidipati, R. M. Califf, D. K. McGuire, J. B. Green, D. Demets, J. T. George, H. C. Gerstein, T. Hobbs, R. R. Holman, F. C. Lawson, L. A. Leiter, M. A. Pfeffer, J. Reusch, J. S. Riesmeyer, M. T. Roe, Y. Rosenberg, R. Temple, S. Wiviott, J. McMurray and C. Granger (2020). "Impact of Regulatory Guidance on Evaluating Cardiovascular Risk of New Glucose-Lowering Therapies to Treat …	N	off topic
Sharma, M., E. Mudimu, K. Simeon, A. Bershteyn, J. Dorward, L. R. Violette, A. Akullian, S. S. Abdool Karim, C. Celum, N. Garrett and P. K. Drain (2021). "Cost-effectiveness of point-of-care testing with task-shifting for HIV care in South Africa: a modelling study." The Lancet HIV 8(4): e216-e224.	N	off topic
Sharma, Sanjeev, Pawankumar Godatwar, Manohar Pareek, Hml Meena, Anand Sharma, and Sanjay Tamoli. 2024. "Safety and Efficacy of the Ayurvedic Formulation Guduchi Ghana Vati as a Preventive Remedy in COVID-19." Cureus 16 (4): e58807. https://doi.org/10.7759/cureus.58807. https://search.ebscohost.com/login.aspx?direct=true&AuthType=cookie,ip,shib,uid&db=cmedm&AN=38784353&site=ehost-live&scope=site&…	N	off topic
Shaukat, A., N. Shamsi, J. Menk, T. R. Church, J. Rank and J. B. Colton (2019). "Polyp Sizing Poster Improves Polyp Measurement but not Adenoma Detection Rates by Endoscopists in a Large Community Practice." Clinical gastroenterology and hepatology : the official clinical practice journal of the American Gastroenterological Association 17(10): 2034-2041.	N	off topic
Shehab, N., L. S. Sperling, S. R. Kegler and D. S. Budnitz (2010). "National Estimates of Emergency Department Visits for Hemorrhage-Related Adverse Events From Clopidogrel Plus Aspirin and From Warfarin." Archives of Internal Medicine 170(21): 1926-1933.	N	off topic
Shekelle, P. G., S. J. Newberry, J. D. FitzGerald, A. Motala, C. E. O'Hanlon, A. Tariq, A. Okunogbe, D. Han and R. Shanman (2017). "Management of gout: A systematic review in support of an American college of physicians clinical practice guideline." Annals of Internal Medicine 166(1): 37-51.	N	off topic
Shenoy, Mamatha T., Jeyakumar Manavalan, Hariharan A, Suganthy K, and Pradipta Kumar Mohanty. 2024. "Tacrolimus Concentration/Dose Ratio: A Tool for Guiding Tacrolimus Dosage Post-renal Transplantation." Cureus 16 (2): e53421. https://doi.org/10.7759/cureus.53421. https://search.ebscohost.com/login.aspx?direct=true&AuthType=cookie,ip,shib,uid&db=cmedm&AN=38435193&site=ehost-live&scope=site&authty…	N	off topic
Shenoy, R. S., A. G. Sadler, S. C. Goldberg, R. M. Hamer and B. Ross (1981). "Effects of a six-week drug holiday on symptom status, relapse, and tardive dyskinesia in chronic schizophrenics." Journal of clinical psychopharmacology 1(3): 141-145.	N	off topic
Shi, L. Z., J. N. Liu, Y. Koleva, V. Fonseca, A. Kalsekar and M. Pawaskar (2010). "Concordance of Adherence Measurement Using Self-Reported Adherence Questionnaires and Medication Monitoring Devices." Pharmacoeconomics 28(12): 1097-1107.	N	off topic
Shinagare, A. B., K. M. Krajewski, M. Braschi-Amirfarzan and N. H. Ramaiya (2017). "Advanced renal cell carcinoma: Role of the radiologist in the era of precision medicine." Radiology 284(2): 333-351.	N	off topic
Shirahata, A., J. Mimuro, H. Takahashi, I. Kitajima, H. Tsuji, Y. Eguchi, T. Matsushita, M. Kajiki, G. Honda and Y. Sakata (2014). "Recombinant soluble human thrombomodulin (thrombomodulin alfa) in the treatment of neonatal disseminated intravascular coagulation." European Journal of Pediatrics 173(3): 303-311.	N	off topic
Shoemaker-Hunt, S. J. and B. E. Wyant (2020). "The Effect of Opioid Stewardship Interventions on Key Outcomes: A Systematic Review." Journal of patient safety 16(3S Suppl 1): S36-S41.	Y
Shoji M, Maeda H, Watanabe F, Tanuma K, Fujiwara A, Iwanaga Y, et al. A non-randomized, controlled, interventional study to investigate the effects of community pharmacists’ cognitive behavioral therapy–based interventions on medication adherence and relevant indicators in patients with depression. BMC psychiatry. 2023;23(1):124–124.	Y
Shokouhi, S. and I. Alavi Darazam (2014). "Determination of vancomycin trough level in serum and cerebrospinal fluid of patients with acute community-acquired meningitis: A prospective study." Journal of Infection 69(5): 424-429.	N	off topic
Sholler, D. J., L. Schoene and T. R. Spindle (2020). "Therapeutic Efficacy of Cannabidiol (CBD): a Review of the Evidence From Clinical Trials and Human Laboratory Studies." Current Addiction Reports 7(3): 405-412.	N	off topic
Sica, D., W. B. White, M. A. Weber, G. L. Bakris, A. Perez, C. Cao, A. Handley, S. Kupfer, D. Sica, W. B. White, M. A. Weber, G. L. Bakris, A. Perez, C. Cao, A. Handley and S. Kupfer (2011). "Comparison of the novel angiotensin II receptor blocker azilsartan medoxomil vs valsartan by ambulatory blood pressure monitoring." Journal of Clinical Hypertension 13(7): 467-472.	N	off topic
Siddiqui, A., A. Ahmed, M. Tanveer, M. Saqlain, C. S. Kow and S. S. Hasan (2021). "An overview of procurement, pricing, and uptake of COVID-19 vaccines in Pakistan." Vaccine 39(37): 5251-5253.	N	off topic
Sidhu, Gurcharan S., Jatinder Kumar, Dharmendra Kumar, Nakshatra Dey, Gyan Ranjan, Tanay Sinha, and Ranabir Pal. 2023. "Knowledge and perception regarding adverse drug reactions among undergraduate medical students of Bihar, Eastern India." Journal of family medicine and primary care 12 (9): 2082-2089. https://doi.org/10.4103/jfmpc.jfmpc_679_23. https://search.ebscohost.com/login.aspx?direct=true…	N	off topic
Sifuentes-Cantú, C., I. Contreras-Yáñez, L. Saldarriaga, A. C. Lozada, M. Gutiérrez and V. Pascual-Ramos (2017). "The added value of musculoskeletal ultrasound to clinical evaluation in the treatment decision of rheumatoid arthritis outpatients: Physician experience matters." BMC Musculoskeletal Disorders 18(1).	N	off topic
Simoons, M., H. G. Ruhé, E. N. Van Roon, R. A. Schoevers, R. Bruggeman, D. C. Cath, D. Muis, J. Arends, B. Doornbos and H. Mulder (2019). "Design and methods of the 'monitoring outcomes of psychiatric pharmacotherapy' (MOPHAR) monitoring program - A study protocol." BMC Health Services Research 19(1).	Y
Simpson, S. H., D. A. Lier, S. R. Majumdar, R. T. Tsuyuki, R. Z. Lewanczuk, R. Spooner and J. A. Johnson (2015). "Cost-effectiveness analysis of adding pharmacists to primary care teams to reduce cardiovascular risk in patients with Type 2 diabetes: Results from a randomized controlled trial." Diabetic Medicine 32(7): 899-906.	N	off topic
Singh S, Cocoros NM, Li X, Mazor KM, Antonelli MT, Parlett L, et al. Developing a PRogram to Educate and Sensitize Caregivers to Reduce the Inappropriate Prescription Burden in the Elderly with Alzheimer’s Disease (D-PRESCRIBE-AD): Trial protocol and rationale of an open-label pragmatic, prospective randomized controlled trial. PloS one. 2024;19(2):e0297562-.	Y
Singh, P., N. Ngcoya and V. Kumar (2016). "A review of the recent developments in synthetic anti-breast cancer agents." Anti-Cancer Agents in Medicinal Chemistry 16(6): 668-685.	N	off topic
[truncated: 299 more rows]
