# Supplementary material for: Methods for identifying adverse drug reactions in primary care: A systematic review
Source: PLoS One. 2025 Feb 4;20(2):e0317660. doi: 10.1371/journal.pone.0317660 (PMC11793789; doi:10.1371/journal.pone.0317660)
Supplement: S3 File — (XLSX) [file pone.0317660.s005.xlsx]

## Sheet: Stage 2 screening
Authors	Data extraction date	Year	Title	Journal	Volume	Part/supplement	Issue	Pages	Abstract	ADR identification method (Y/N)	General medicines (Y/N)	Multiple measures (Y/N)	Empirical data / study type (Y/N)	Instrument used? (Y/N/?)	Population-adults (Y/N)	Primary care (Y/N)	Setting (Own/Residential/Nursing/...)	1st reviewer retain? (Y/N) For items 2-204, first reviewer was AT, for items 205-422, first reviewer was SJ.	2nd reviewer retain? (Y/N) Second reviewer was VL for all items.	1st reviewer comments	2nd reviewer comments	Of interest? (Y/N)	Context?	Single group	Included (y/n)
A. A. Carr, P. B. Bottini and L. M. Prisant	Data were extracted between 1st and 8th May 2023	1992	AMBULATORY BLOOD-PRESSURE MONITORING FOR EVALUATION AND MANAGEMENT OF HYPERTENSIVES - EFFECT ON OUTCOME AND COST-EFFECTIVENESS	Journal of Clinical Pharmacology	32		7	610-613	Blood pressure monitoring of hypertensives in the ambulatory state by automated portable devices (ABPM) as compared with casual office readings (COBPM) may predict outcome with greater precision and at an overall lower cost. Prospective trials that in random fashion require evaluation and management decisions on the basis of ABPM compared with COBPM are required to determine whether the above is …	y	y	n						n	n		only BP	y			N
A. Ahumada-Canale, C. Vargas, C. Balmaceda, F. Martinez-Mardones, J. C. Plaza-Plaza, S. Benrimoj and V. Garcia-Cardenas	Data were extracted between 1st and 8th May 2023	2020	Medication review with follow-up for cardiovascular outcomes: a trial based cost-utility analysis	Journal of Comparative Effectiveness Research	10		3	229-242	Lay abstract Aim: To assess if a pharmacy service called 'medication review' represents value for money to the Chilean healthcare system. Materials & methods: A trial that included older adults, receiving five or more medications, with moderate to high risk of having events such as strokes or heart attack was conducted. A cost-effectiveness analysis was performed comparing the costs and the benef…	?								n	n	need to see if instrument defined - the 4 pharmacist visits have defined content: 1st: interview pts, assessing all medications used, verifying his/her knowledge about the medications taken, treatment adherence, perception of effectiveness and of safety + pharmakotherapy assessment !this assessment relies on pharmacist knowledge, does not use an instrument to identify problems!	pharm.rev.	pharmacist review			N
A. Alsultan, W. A. Alghamdi, J. Alghamdi, A. F. Alharbi, A. Aljutayli, A. Albassam, O. Almazroo and S. Alqahtani	Data were extracted between 1st and 8th May 2023	2020	Clinical pharmacology applications in clinical drug development and clinical care: A focus on Saudi Arabia	Saudi Pharmaceutical Journal	28		10	1217-1227	Drug development, from preclinical to clinical studies, is a lengthy and complex process. There is an increased interest in the Kingdom of Saudi Arabia (KSA) to promote innovation, research and local content including clinical trials (Phase I-IV). Currently, there are over 650 registered clinical trials in Saudi Arabia, and this number is expected to increase. An important part of drug developmen…	n								n	n		opinion				N
A. Bayraktar Ekincioǧlu and S. Hudson	Data were extracted between 1st and 8th May 2023	2013	Design and evaluation of monitoring programme for methotrexate users in the arthritic population - A study at the primary and the secondary care interface	Turkish Journal of Pharmaceutical Sciences	10		1	125-136	The objective of the study is to design, implement and evaluate a patient monitoring process by involving community pharmacists in order to maintain continuity of care in patients with rheumatoid arthritis. The study was undertaken in Glasgow between December 2001- November 2002, as a shortterm randomised controlled trial. Community pharmacists were randomly assigned to the study and the control …	y	n							n	n		no general, single drug			y	N
A. Bruneau, C. Schwab, M. Anfosso, C. Fernandez and P. Hindlet	Data were extracted between 1st and 8th May 2023	2019	Burden of Inappropriate Prescription of Direct Oral Anticoagulants at Hospital Admission and Discharge in the Elderly: A Prospective Observational Multicenter Study	Drugs and Aging	36		11	1047-1055	Introduction: Direct oral anticoagulants (DOACs) were developed to overcome some of the limitations associated with vitamin K antagonists (VKAs), such as interindividual variability or the need for therapeutic drug monitoring. However, the complexity of DOAC dose regimens can still lead to dosing errors and potential bleeding-related or thromboembolic adverse events, especially in the elderly. Ob…	y	n	n						n	n		anticoag			y	N
A. Bulajeva, L. Labberton, S. Leikola, M. Pohjanoksa-Mantyla, M. M. E. Geurts, J. J. de Gier and M. Airaksinen	Data were extracted between 1st and 8th May 2023	2014	Medication review practices in European countries	Research in Social & Administrative Pharmacy	10		5	731-740	Background: Medication review procedures have been developed in many countries to improve rational and safe medication use. The similarities, comprehensiveness, and effectiveness of these procedures has not been assessed, or compared. Objective: The aim of this study was to explore medication review practices in European countries. Methods: An online survey was sent to 32 European countries (all …	n								n	n		no inst		y		N
A. C. Akerblad, F. Bengtsson, L. Ekselius and L. von Knorring	Data were extracted between 1st and 8th May 2023	2003	Effects of an educational compliance enhancement programme and therapeutic drug monitoring on treatment adherence in depressed patients managed by general practitioners	International Clinical Psychopharmacology	18		6	347-354	Medication non-adherence is a major obstacle in the treatment of affective disorders. The primary objective of this study was to evaluate two different interventions to improve adherence to antidepressant drugs. Secondary objectives included response to treatment, relation between adherence and response, patient satisfaction and tolerability. A randomized controlled design was used to assess the …	n								n	n		no instrument				N
A. C. Feldstein, D. H. Smith, N. Perrin, X. H. Yang, M. Rix, M. A. Raebel, D. J. Magid, S. R. Simon and S. B. Soumerai	Data were extracted between 1st and 8th May 2023	2006	Improved therapeutic monitoring with several interventions - A randomized trial	Archives of Internal Medicine	166		17	1848-1854	Background: Medication errors are frequently related to failure to appropriately select medications or adjust for laboratory parameters. Differences between guideline recommendations and actual frequency of therapeutic laboratory monitoring are substantial. This study evaluated interventions to improve laboratory monitoring at initiation of medication therapy. Methods: This cluster-randomized tri…	y		n						n	n		labs only	y			N
A. C. M. Hazen, D. L. M. Zwart, J. M. Poldervaart, J. J. De Gier, N. J. De Wit, A. A. De Bont and M. L. Bouvy	Data were extracted between 1st and 8th May 2023	2019	Non-dispensing pharmacists' actions and solutions of drug therapy problems among elderly polypharmacy patients in primary care	Family Practice	36		5	544-551	Objective: To evaluate the process of clinical medication review for elderly patients with polypharmacy performed by non-dispensing pharmacists embedded in general practice. The aim was to identify the number and type of drug therapy problems and to assess how and to what extent drug therapy problems were actually solved. Method: An observational cross-sectional study, conducted in nine general p…	y								n	n		pharm	y, pharmacist review			N
A. C. Van Grootheest, J. K. Groote and L. T. W. de Jong-van den Berg	Data were extracted between 1st and 8th May 2023	2003	Intensive monitoring of new drugs based on first prescription signals from pharmacists: a pilot study	Pharmacoepidemiology and Drug Safety	12		6	475-481	Background Intensive monitoring can be a valuable tool in the early detection of adverse drug reactions, especially of new drugs. Aim of this pilot study was to investigate the practical possibilities of a system of intensive monitoring, using the pharmacy computer system to detect the first dispensing of a new drug. Method Eight pharmacists were asked to monitor, using their computer system, whe…	Y	N							y	y	intensive monitoring for first prescriptions, no clinical outcomes	this is a system, so should be included. 1 med taken as a demonstration. (now withdrawn)	Y		Y	N
A. Cleary, F. Walsh, H. Connolly, V. Hays, B. Oluwole, E. Macken and M. Dowling	Data were extracted between 1st and 8th May 2023	2012	Monitoring and documentation of side effects from depot antipsychotic medication: An interdisciplinary audit of practice in a regional mental health service	Journal of Psychiatric and Mental Health Nursing	19		5	395-401	This audit reviewed current practice within a rural mental health service area on the monitoring and documentation of side effects of antipsychotic depot medication. A sample of 60 case files, care plans and prescriptions were audited, which is 31% of the total number of service users receiving depot injections in the mental health service region (n= 181). The sample audited had a range of diagno…	y			n	y				n	n		not empirical	y	y		N
A. Corsonello, G. Onder, A. M. Abbatecola, E. E. Guffanti, P. Gareri and F. Lattanzio	Data were extracted between 1st and 8th May 2023	2012	Explicit Criteria for Potentially Inappropriate Medications to Reduce the Risk of Adverse Drug Reactions in Elderly People From Beers to STOPP/START Criteria	Drug Safety	35			21-28	Balanced and safe prescribing is difficult to achieve in frail older adults with multiple comorbid diseases. For this reason, great efforts have been made in the search for interventions to improve efficacy, safety and appropriateness of prescriptions in this vulnerable population. Among these interventions, the avoidance of medications that are considered to be inappropriate, i.e. potentially in…	n								n	n	prevention	no inst		y		N
A. Cumberworth, N. T. Mabvuure, M. J. Hallam and S. Hindocha	Data were extracted between 1st and 8th May 2023	2013	Is home monitoring of international normalised ratio safer than clinic-based monitoring?	Interactive Cardiovascular and Thoracic Surgery	16		2	198-201	A best evidence topic was written according to a structured protocol, to answer the question: 'In patients taking warfarin, is home self-monitoring of international normalized ratio (INR) safer than clinic-based testing in reducing bleeding, thrombotic events and death?' Altogether, 268 papers were found using the reported search. Five papers represented the highest level of evidence to answer th…	y	n							n	n		INR			y	N
A. D. Furlan, N. Carnide, E. Irvin, D. Van Eerd, C. Munhall, J. Kim, C. M. F. Li, A. Hamad, Q. Mahood and S. MacDonald	Data were extracted between 1st and 8th May 2023	2018	A systematic review of strategies to improve appropriate use of opioids and to reduce opioid use disorder and deaths from prescription opioids	Canadian Journal of Pain-Revue Canadienne De La Douleur	2		1	218-235	Background: Abuse of prescription opioids is a serious problem in North America. Aims: The aim of this study was to conduct a systematic review of peer-reviewed and grey literature to examine existing strategies aimed at improving the appropriate use of prescription opioids and/or reducing the misuse, abuse, and diversion of these drugs. Methods: The following electronic databases were searched t…	n								n	n		opioids				N
A. Dal Buono, G. Roda, M. Argollo, K. Paridaens, L. Peyrin-Biroulet and S. Danese	Data were extracted between 1st and 8th May 2023	2021	‘Treat to Target’ in Mild to Moderate Ulcerative Colitis: Evidence to Support this Strategy	Current Drug Targets	22		1	117-125	Background: The management of chronic conditions, above all rheumatic disease and dia-betes, now incorporates a "treat to target" strategy where treatment aims to achieve objective out-comes. This is applicable in ulcerative colitis (UC) as well. Targets are demonstrated to prevent end-organ dysfunction, specifically bowel damage and its complications, and lastly colorectal cancer. Re-cently, the…	n								n	n		no inst				N
A. Davies, M. J. Buxton, D. L. Patterson and J. Webster-King	Data were extracted between 1st and 8th May 2023	2000	Anti-coagulant monitoring service delivery: a comparison of costs of hospital and community outreach clinics	Clinical and laboratory haematology	22		1	33-40	Anti-coagulated patients are monitored at regular intervals to ensure that their warfarin dosage is appropriate for their target International Normalized Ratio. The traditional setting for this monitoring has been the hospital clinic. Technological advances allow-- and with growing numbers of anti-coagulated patients, are leading to-- greater provision of monitoring clinics outside the hospital, …	y	n							n	n		anticoag			y	N
A. Driscoll, J. Currey, A. Tonkin and H. Krum	Data were extracted between 1st and 8th May 2023	2015	Nurse-led titration of angiotensin converting enzyme inhibitors, beta-adrenergic blocking agents, and angiotensin receptor blockers for people with heart failure with reduced ejection fraction	Cochrane Database of Systematic Reviews	2015		12		Background: Heart failure is associated with high mortality and hospital readmissions. Beta-adrenergic blocking agents, angiotensin converting enzyme inhibitors (ACEIs), and angiotensin receptor blockers (ARBs) can improve survival and reduce hospital readmissions and are recommended as first-line therapy in the treatment of heart failure. Evidence has also shown that there is a dose-dependent re…	n								n	n		no inst	y			N
A. F. Z. Wisniewski, A. Bate, C. Bousquet, A. Brueckner, G. Candore, K. Juhlin, M. A. Macia-Martinez, K. Manlik, N. Quarcoo, S. Seabroke, J. Slattery, H. Southworth, B. Thakrar, P. Tregunno, L. Van Holle, M. Kayser and G. N. Norén	Data were extracted between 1st and 8th May 2023	2016	Good Signal Detection Practices: Evidence from IMI PROTECT	Drug Safety	39		6	469-490	Over a period of 5 years, the Innovative Medicines Initiative PROTECT (Pharmacoepidemiological Research on Outcomes of Therapeutics by a European ConsorTium) project has addressed key research questions relevant to the science of safety signal detection. The results of studies conducted into quantitative signal detection in spontaneous reporting, clinical trial and electronic health records datab…	N								N	n	signal detection	pharmacovig - sue to get		Y		N
A. Farmer, W. Hardeman, D. Hughes, A. T. Prevost, Y. Kim, A. Craven, J. Oke, S. Boase, M. Selwood, I. Kellar, J. Graffy, S. Griffin, S. Sutton and A. L. Kinmonth	Data were extracted between 1st and 8th May 2023	2012	An explanatory randomised controlled trial of a nurse-led, consultation-based intervention to support patients with adherence to taking glucose lowering medication for type 2 diabetes	BMC Family Practice	13				Background: Failure to take medication reduces the effectiveness of treatment leading to increased morbidity and mortality. We evaluated the efficacy of a consultation-based intervention to support objectively-assessed adherence to oral glucose lowering medication (OGLM) compared to usual care among people with type 2 diabetes. Methods. This was a parallel group randomised trial in adult patients…	y	n							n	n		dia			y	N
A. G. Kennedy, H. Chen, M. Corriveau and C. D. MacLean	Data were extracted between 1st and 8th May 2023	2015	Improving Population Management through Pharmacist-Primary Care Integration: A Pilot Study	Population Health Management	18		1	23-29	Pharmacists have unique skills that may benefit primary care practices. The objective of this demonstration project was to determine the impact of integrating pharmacists into patient-centered medical homes, with a focus on population management. Pharmacists were partnered into 5 primary care practices in Vermont 1 day per week to provide direct patient care, population-based medication managemen…	Y								N	n	pharmacist cost-effectiveness	pharmacist, no instrument		Y		N
A. Goette, G. Benninger, D. Pittrow, W. D. Paar, B. von Stritzky and R. F. Bosch	Data were extracted between 1st and 8th May 2023	2015	One-year safety and quality of life outcomes in patients with atrial fibrillation on dronedarone: prospective, non-interventional study in German ambulatory care	Herzschrittmachertherapie und Elektrophysiologie	26		2	148-154	Background and aims: The multichannel blocker dronedarone is currently indicated for the maintenance of sinus rhythm after successful cardioversion in adult clinically stable patients with paroxysmal or persistent atrial fibrillation (AF), with careful monitoring of cardiac, hepatic and renal function. We aimed to investigate patients’ quality of life (QoL) and tolerability and effectiveness of d…	y	n	n						n	n		single drug			y	N
A. H. Lavan, P. Gallagher and D. O'Mahony	Data were extracted between 1st and 8th May 2023	2018	Inter-rater reliability of STOPPFrail [Screening Tool of Older Persons Prescriptions in Frail adults with limited life expectancy] criteria amongst 12 physicians	European journal of clinical pharmacology	74		3	331-338	Purpose: STOPPFrail is an explicit tool, developed by Delphi consensus, to assist physicians with deprescribing medications in frail older adults with poor survival prognosis. This study aimed to determine the inter-rater reliability (IRR), amongst physicians, of STOPPFrail application.; Methods: Twenty clinical cases were collated to represent frail older patients. Eighteen cases met STOPPFrail …	N								N	n	deprescribing for end of life instrument	we already have this instrument, so we need to group this paper with others on STOPP-START.		Y		N
A. I. Gonzalez-Gonzalez, T. S. Dinh, A. D. Meid, J. W. Blom, M. van den Akker, P. J. M. Elders, U. Thiem, D. K. de Gaudry, K. I. E. Snell, R. Perera, K. M. A. Swart, H. Rudolf, D. Bosch-Lenders, H. J. Trampisch, J. J. Meerpohl, B. Flaig, G. Kom, F. M. Gerlach, W. E. Hafaeli, P. P. Glasziou and C. Muth	Data were extracted between 1st and 8th May 2023	2021	Predicting negative health outcomes in older general practice patients with chronic illness: Rationale and development of the PROPERmed harmonized individual participant data database	Mechanisms of Ageing and Development	194				The prevalence of multimorbidity and polypharmacy increases significantly with age and are associated with negative health consequences. However, most current interventions to optimize medication have failed to show significant effects on patient-relevant outcomes. This may be due to ineffectiveness of interventions themselves but may also reflect other factors: insufficient sample sizes, heterog…	n								n	n		no isnt				N
A. J. Avery, S. Rodgers, J. A. Cantrill, S. Armstrong, K. Cresswell, M. Eden, R. A. Elliott, R. Howard, D. Kendrick, C. J. Morris, R. J. Prescott, G. Swanwick, M. Franklin, K. Putman, M. Boyd and A. Sheikh	Data were extracted between 1st and 8th May 2023	2012	A pharmacist-led information technology intervention for medication errors (PINCER): a multicentre, cluster randomised, controlled trial and cost-effectiveness analysis	Lancet	379		9823	1310-1319	Background Medication errors are common in primary care and are associated with considerable risk of patient harm. We tested whether a pharmacist-led, information technology-based intervention was more effective than simple feedback in reducing the number of patients at risk of measures related to hazardous prescribing and inadequate blood-test monitoring of medicines 6 months after the intervent…	n								n	n		no instrument		y		N
A. J. Farmer, J. McSharry, S. Rowbotham, L. McGowan, I. Ricci-Cabello and D. P. French	Data were extracted between 1st and 8th May 2023	2016	Effects of interventions promoting monitoring of medication use and brief messaging on medication adherence for people with Type 2 diabetes: A systematic review of randomized trials	Diabetic Medicine	33		5	565-579	Aims: To assess the impact of interventions promoting the monitoring of medication use and brief messaging to support medication adherence in patients with Type 2 diabetes mellitus, and to investigate the extent of theory use to guide intervention development. Methods: We systematically searched for controlled trials, published from 1990 onwards in Medline, Embase, CINAHL, PsycINFO and the Cochra…	y	n							n	?		dia			y	N
A. J. Forster, T. E. Erlanger, A. Jennings, C. Auger, D. Buckeridge, C. Van Walraven and R. Tamblyn	Data were extracted between 1st and 8th May 2023	2015	Effectiveness of a computerized drug-monitoring program to detect and prevent adverse drug events and medication non-adherence in outpatient ambulatory care: Study protocol of a randomized controlled trial	Trials	16		1		Background: Medications are an effective intervention for managing and preventing health problems but their benefit can be undermined by non-adherence or adverse drug events (ADEs). Since these issues may be interconnected, efforts to improve non-adherence should also include reduction of ADEs. We have developed the ISTOP-ADE system (Information Systems-enabled Outreach for Preventing Adverse Dru…	y								n	n	protocol	A: setting	y			N
A. J. Leendertse, F. H. P. de Koning, A. N. Goudswaard, A. R. Jonkhoff, S. C. A. van den Bogert, H. J. de Gier, T. C. G. Egberts and P. van den Bemt	Data were extracted between 1st and 8th May 2023	2011	Preventing hospital admissions by reviewing medication (PHARM) in primary care: design of the cluster randomised, controlled, multi-centre PHARM-study	Bmc Health Services Research	11				Background: Medication can be effective but can also be harmful and even cause hospital admissions. Medication review or pharmacotherapy review has often been proposed as a solution to prevent these admissions and to improve the effectiveness and safety of pharmacotherapy. However, most published randomised controlled trials on pharmacotherapy reviews showed no or little effect on morbidity and m…	Y	Y	Y	Y	?				n	n	trial tracked (Leendertsen, 2013)	protocol only - find trial	Y			N
A. J. Masino, D. Forsyth and A. G. Fiks	Data were extracted between 1st and 8th May 2023	2018	Detecting Adverse Drug Reactions on Twitter with Convolutional Neural Networks and Word Embedding Features	Journal of Healthcare Informatics Research	2		2022-02-01	25-43	Motivated by limitations of adverse drug reaction (ADR) detection in clinical trials and passive post-market drug safety surveillance systems, a number of researchers have examined social media data as a potential ADR information source. Twitter is a particularly attractive platform because it has a large, diverse user community. Two challenges faced in applying Twitter data are that ADR descript…	Y	Y			N				y	y	twitter data mining	the instrument is twitter, so I guess it should be mentioned		Y		N
A. K. Banerjee, S. Okun, I. R. Edwards, P. Wicks, M. Y. Smith, S. J. Mayall, B. Flamion, C. Cleeland and E. Basch	Data were extracted between 1st and 8th May 2023	2013	Patient-reported outcome measures in safety event reporting: PROSPER consortium guidance	Drug Safety	36		12	1129-1149	The Patient-Reported Outcomes Safety Event Reporting (PROSPER) Consortium was convened to improve safety reporting by better incorporating the perspective of the patient. PROSPER comprises industry, regulatory authority, academic, private sector and patient representatives who are interested in the area of patient-reported outcomes of adverse events (PRO-AEs). It has developed guidance on PRO-AE …	n								n	n		no instrument		y		N
A. L. Peters, A. J. Ahmann, T. Battelino, A. Evert, I. B. Hirsch, M. H. Murad, W. E. Winter and H. Wolpert	Data were extracted between 1st and 8th May 2023	2016	Diabetes technology-continuous subcutaneous insulin infusion therapy and continuous glucose monitoring in adults: An endocrine society clinical practice guideline	Journal of Clinical Endocrinology and Metabolism	101		11	3922-3937	Objective: To formulate clinical practice guidelines for the use of continuous glucose monitoring and continuous subcutaneous insulin infusion in adults with diabetes. Participants: The participants include an Endocrine Society-appointed Task Force of seven experts, a methodologist, anda medical writer. The American Association for Clinical Chemistry, the American Association of Diabetes Educator…	Y	N	N						N	n	glucose monitoring only	diabetes only			Y	N
A. Lukazewski, B. Martin, D. Sokhal, K. Hornemann and A. Schwartzwald	Data were extracted between 1st and 8th May 2023	2014	Screening for adverse drug events in older adults: The impact of interventions	Consultant Pharmacist	29		10	689-697	Objective: Primary, to evaluate the usefulness of a comprehensive medication review (CMR) process in screening for adverse drug event (ADE) risk and to measure the impact of pharmacist recommendations; secondary, to evaluate whether screening tools assist in detecting ADEs. Design: Nonrandomized, prospective pre/post pilot study. Setting: Wisconsin-based community pharmacy affiliated with a two-c…	Y	Y	Y	Y	Y	Y	Y		Y	y		I think there is an instrument, not ust a review				N
A. M. Cole, K. A. Stephens, I. West, G. A. Keppel, K. Thummel and L. M. Baldwin	Data were extracted between 1st and 8th May 2023	2020	Use of electronic health record data from diverse primary care practices to identify and characterize patients' prescribed common medications	Health Informatics Journal	26		1	172-180	We use prescription of statin medications and prescription of warfarin to explore the capacity of electronic health record data to (1) describe cohorts of patients prescribed these medications and (2) identify cohorts of patients with evidence of adverse events related to prescription of these medications. This study was conducted in the WWAMI region Practice and Research Network (WPRN)., a netwo…	y				?				n	n	This study identifies ADRs from EMRs, only focuses on statins and warfarin, but could be included?	not general inst.	Yes			N
A. M. Grant, B. Guthrie and T. Dreischulte	Data were extracted between 1st and 8th May 2023	2014	Developing a complex intervention to improve prescribing safety in primary care: mixed methods feasibility and optimisation pilot study	Bmj Open	4		1		Objectives: (A) To measure the extent to which different candidate outcome measures identified high-risk prescribing that is potentially changeable by the data-driven quality improvement in primary care (DQIP) intervention.(B) To explore the value of reviewing identified high-risk prescribing to clinicians.(C) To optimise the components of the DQIP intervention. Design: Mixed method study. Settin…	y								n	n	prevention	prevention		y		N
A. M. Traish	Data were extracted between 1st and 8th May 2023	2020	Post-finasteride syndrome: a surmountable challenge for clinicians	Fertility and Sterility	113		1	21-50	Post-finasteride syndrome (PFS) is a constellation of serious adverse side effects manifested in clinical symptoms that develop and persist in patients during and/or after discontinuing finasteride treatment in men with pattern hair loss (androgenetic alopecia) or benign prostatic hyperplasia. These serious adverse side effects include persistent or irreversible sexual, neurological, physical and…	N								N	n		opinion only		Y		N
A. M. Wessell, S. M. Ornstein, R. G. Jenkins, L. S. Nemeth, C. B. Litvin and P. J. Nietert	Data were extracted between 1st and 8th May 2023	2013	Medication Safety in Primary Care Practice: Results From a PPRNet Quality Improvement Intervention	American Journal of Medical Quality	28		1	16-24	Reducing medication errors is a fundamental patient safety goal; however, few improvement interventions have been evaluated in primary care settings. The Medication Safety in Primary Care Practice project was designed to test the impact of a multimethod quality improvement intervention on 5 categories of preventable prescribing and monitoring errors in 20 Practice Partner Research Network (PPRNet…	Y								N	N		errors not ADRs	Y			N
A. Nakham, P. K. Myint, C. M. Bond, R. Newlands, Y. K. Loke and M. Cruickshank	Data were extracted between 1st and 8th May 2023	2020	Interventions to Reduce Anticholinergic Burden in Adults Aged 65 and Older: A Systematic Review	Journal of the American Medical Directors Association	21		2	172-172	Older age is associated with multimorbidity and polypharmacy with high anticholinergic burden (ACB). High ACB is linked to adverse events such as poor physical functioning, dementia, cardiovascular disease, and falls. Interventions are needed to reduce this burden. The aim was to systematically review the literature to identify and describe studies of clinical and cost-effectiveness of interventi…	Y								Y	n		review, check refs ? Cite	Y	Y		N
A. Nazir, T. Ichinomiya, N. Miyamura, Y. Sekiya and Y. Kinosada	Data were extracted between 1st and 8th May 2023	2014	Identification of suicide-related events through network analysis of adverse event reports	Drug Safety	37		8	609-616	Background: In the treatment of depression, it is essential to monitor for early warnings of suicide. Objective: The aim of this study was to identify the symptoms that would suggest a high suicide risk by analyzing data obtained from the US Food and Drug Administration Adverse Event Reporting System (FAERS) of selective serotonin reuptake inhibitors. Methods: Using FAERS reports from 1997 to the…	Y								N	n	analysis of MHR					N
A. Nikfarjam, J. D. Ransohoff, A. Callahan, E. Jones, B. Loew, B. Y. Kwong, K. Y. Sarin and N. H. Shah	Data were extracted between 1st and 8th May 2023	2019	Early detection of adverse drug reactions in social health networks: A natural language processing pipeline for signal detection	JMIR Public Health and Surveillance	5		2		Background: Adverse drug reactions (ADRs) occur in nearly all patients on chemotherapy, causing morbidity and therapy disruptions. Detection of such ADRs is limited in clinical trials, which are underpowered to detect rare events. Early recognition of ADRs in the postmarketing phase could substantially reduce morbidity and decrease societal costs. Internet community health forums provide a mechan…	Y				N				?	n	mechanism for reporting	cancer - instrument was 'signal detection'				N
A. Noormandi, I. Karimzadeh, M. Mirjalili and H. Khalili	Data were extracted between 1st and 8th May 2023	2019	Clinical and economic impacts of clinical pharmacists' interventions in Iran: a systematic review	Daru-Journal of Pharmaceutical Sciences	27		1	361-378	ObjectivesThere are many studies about Iranian clinical pharmacists' interventions and their impacts on medication safety and cost. The aim of this study is to collect data and critically evaluate the clinical and economic effects of Iranian clinical pharmacist interventions and activities. To our best of knowledge, this research is the first review of publications about Iranian clinical pharmaci…	Y	Y	?	Y	?	Y			n	n	syst. Review, need to see full text					N
A. Paci, G. Veal, C. Bardin, D. Levêque, N. Widmer, J. Beijnen, A. Astier and E. Chatelut	Data were extracted between 1st and 8th May 2023	2014	Review of therapeutic drug monitoring of anticancer drugs part 1 - Cytotoxics	European Journal of Cancer	50		12	2010-2019	Most anticancer drugs are characterised by a steep dose-response relationship and narrow therapeutic window. Inter-individual pharmacokinetic (PK) variability is often substantial. The most relevant PK parameter for cytotoxic drugs is the area under the plasma concentration versus time curve (AUC). Thus it is somewhat surprising that therapeutic drug monitoring (TDM) is still uncommon for the maj…	Y	N							N	n		lab only			Y	N
A. R. Abduelkarem and M. A. Sackville	Data were extracted between 1st and 8th May 2023	2009	Changes of some Health Indicators in Patients with Type 2 Diabetes: A Prospective Study in three Community Pharmacies in Sharjah, United Arab Emirates	Libyan Journal of Medicine	4		1	31-36	Aim: The study aimed to examine changes in some health indicators in people with type 2 diabetes mellitus, namely: reported self-care activity, health related quality of life, and patient opinion of the services provided by three community pharmacies in Sharjah, UAE. Method: A group of patients was followed over 24 months. Patients under investigation received reminders packages during the first …	n								n	n		no instrument				N
A. R. Huang, L. Mallet, C. M. Rochefort, T. Eguale, D. L. Buckeridge and R. Tamblyn	Data were extracted between 1st and 8th May 2023	2012	Medication-Related Falls in the Elderly Causative Factors and Preventive Strategies	Drugs & Aging	29		5	359-376	People are living to older age. Falls constitute a leading cause of injuries, hospitalization and deaths among the elderly. Older people fall more often for a variety of reasons: alterations in physiology and physical functioning, and the use (and misuse) of medications needed to manage their multiple conditions. Pharmacological factors that place the elderly at greater risk of drug-related side …	y				n				n	n		falls				N
A. R. Koffeman, A. R. Van Buul, V. E. Valkhoff, G. W. T Jong, P. J. E. Bindels, M. Sturkenboom, J. Van der Lei, P. A. J. Luijsterburg and S. M. A. Bierma-Zeinstra	Data were extracted between 1st and 8th May 2023	2015	Adverse drug reactions in a primary care population prescribed non-steroidal anti-inflammatory drugs	Scandinavian Journal of Primary Health Care	33		3	163-169	Objective. To determine how often patients with musculoskeletal (MSK) complaints prescribed a non-steroidal anti-inflammatory drug (NSAID) subsequently consult their general practitioner (GP) with a non-serious adverse drug reaction (ADR). Design. Cohort study. Setting. A healthcare database containing the electronic GP medical records of over 1.5 million patients throughout the Netherlands. Pati…	Y	N		Y					N	n	Patients self-report ADRs associated with NSAIDs	not an instrument - record review	Y			N
A. Ridge, K. Macintyre, A. Kitsos, L. Murray and L. Bereznicki	Data were extracted between 1st and 8th May 2023	2019	Assessing risk of adverse drug reactions in the elderly: a feasibility study	International Journal of Clinical Pharmacy	41		6	1483-1490	Background Adverse drug reactions are common in Australian general practice and can be a cause of, or contribute to, preventable hospital admissions. Developing practical tools to assist in identifying patients who are at high risk of serious adverse drug reactions is an important step in preventing these hospitalisations. Objective The aims of the study were to apply the Prediction of Hospitalis…	Y	Y	Y	Y	Y	Y	Y	own	Y	y		looks like ADRe - even the name				N
A. S. Adams, E. A. Bayliss, J. A. Schmittdiel, A. Altschuler, W. Dyer, R. Neugebauer, M. Jaffe, J. D. Young, E. Kim and R. W. Grant	Data were extracted between 1st and 8th May 2023	2016	The Diabetes Telephone Study: Design and challenges of a pragmatic cluster randomized trial to improve diabetic peripheral neuropathy treatment	Clinical Trials	13		3	286-293	Background: Challenges to effective pharmacologic management of symptomatic diabetic peripheral neuropathy include the limited effectiveness of available medicines, frequent side effects, and the need for ongoing symptom assessment and treatment titration for maximal effectiveness. We present here the rationale and implementation challenges of the Diabetes Telephone Study, a randomized trial desi…	y	n							n	n		dia			y	N
A. Sönnichsen, U. S. Trampisch, A. Rieckert, G. Piccoliori, A. Vögele, M. Flamm, T. Johansson, A. Esmail, D. Reeves, C. Löffler, J. Höck, R. Klaassen-Mielke, H. J. Trampisch and I. Kunnamo	Data were extracted between 1st and 8th May 2023	2016	Polypharmacy in chronic diseases-Reduction of Inappropriate Medication and Adverse drug events in older populations by electronic Decision Support (PRIMA-eDS): Study protocol for a randomized controlled trial	Trials	17		1		Background: Multimorbidity is increasing in aging populations with a corresponding increase in polypharmacy as well as inappropriate prescribing. Depending on definitions, 25-50 % of patients aged 75 years or older are exposed to at least five drugs. Evidence is increasing that polypharmacy, even when guidelines advise the prescribing of each drug individually, can potentially cause more harm tha…	N								N	n	inappropriate prescribing	protocol only - find trial		Y		N
A. Terblanche	Data were extracted between 1st and 8th May 2023	2018	Pharmacovigilance and the reporting of adverse drug reactions	Sa Pharmaceutical Journal	85		6	65-68	Adverse drug reactions continue to be a major public health problem, negatively affecting patient care, having the potential to cause harm, and burdening limited healthcare resources. Clinical trials are able to detect only the most common side effects of a drug before licensure, highlighting the importance of post-marketing surveillance and pharmacovigilance to detect rare adverse drug reactions…	N								N	n		a review or opinion piece		Y		N
A. Tompson, C. Heneghan, D. Fitzmaurice, S. Sutton, S. Harrison and A. Ward	Data were extracted between 1st and 8th May 2023	2015	Supporting patients to self-monitor their oral anticoagulation therapy: Recommendations based on a qualitative study of patients' experiences	British Journal of General Practice	65		636	e438-e446	Background Clinical trials suggest that oral anticoagulation therapy (OAT) self-monitoring is safe and effective, however little is known about the patient experience of this process. There is a lack of understanding about how best to train and support patients embarking on OAT selfmonitoring. Aim To collect in-depth information about patients' experiences of OAT self-monitoring outside of clinic…	Y	N	N						N	n					Y	N
A. V. Ferraz, C. P. Cholvi, E. M. Esteva, F. B. Romero, A. L. Andres, G. C. Garcia and J. M. A. de Bolos	Data were extracted between 1st and 8th May 2023	2002	Hemorrhages among patients treated with low-molecular-weight heparins	Revista Clinica Espanola	202		11	583-587	Objective. Several cases have been reported of patients with severe hemorrhages caused by low-molecular-weight heparins (LMWH). The objective of the present report was to analyse risk factors for hemorrhage among patients diagnosed of hemorrhage due to LMWH. Methods. Retrospective study (1989-1999) of patients diagnosed of LMWH hemorrhages in a third-level teaching hospital. A review was made of:…	y	n							n	n		heparin			y	N
A. Ward, A. Tompson, D. Fitzmaurice, S. Sutton, R. Perera and C. Heneghan	Data were extracted between 1st and 8th May 2023	2015	Cohort study of anticoagulation self-monitoring (CASM): A prospective study of its effectiveness in the community	British Journal of General Practice	65		636	e428-e437	Background Trials show that oral anticoagulation therapy (OAT) substantially reduces thromboembolic events without an increase in major haemorrhagic events, but it is not known whether these results translate into routine practice. Aim To estimate the current levels of control and adverse events in patients self-monitoring OAT, explore the factors that predict success, and determine whether the l…	Y	N							N	n	anticoagulation self-monitoring	anticoag only			Y	N
A. Young, J. Tordoff, S. Dovey, D. Reith, H. Lloyd, M. Tilyard and A. Smith	Data were extracted between 1st and 8th May 2023	2016	Using an Electronic Decision Support Tool to Reduce Inappropriate Polypharmacy and Optimize Medicines: Rationale and Methods	Jmir Research Protocols	5		2		Background: Polypharmacy and inappropriate continuation of medicines can lead to a significant risk of adverse drug events and drug interactions with patient harm and escalating health care costs as a result. Thorough review of patients' medications focusing on the need for each drug can reduce the potential for harm. Limitations in performing effective medicine reviews in practice include consul…	N								N	n		protocol only - find trial		Y		N
A.C. van Grootheest, J.K. Groote, L.T.W. de Jong-van den Berg	Data were extracted between 1st and 8th May 2023		Intensive monitoring of new drugs based on first prescription signals from pharmacists: a pilot study						Background Intensive monitoring can be a valuable tool in the early detection of adverse drug reactions, especially of new drugs. Aim of this pilot study was to investigate the practical possibilities of a system of intensive monitoring, using the pharmacy computer system to detect the first dispensing of a new drug. Method Eight pharmacists were asked to monitor, using their computer system, whe…				n					n	?						N
A.J. Masino, D. Forsyth, A.G. Fiks	Data were extracted between 1st and 8th May 2023	2018	Detecting Adverse Drug Reactions on Twitter with Convolutional Neural Networks and Word Embedding Features						Motivated by limitations of adverse drug reaction (ADR) detection in clinical trials and passive post-market drug safety surveillance systems, a number of researchers have examined social media data as a potential ADR information source. Twitter is a particularly attractive platform because it has a large, diverse user community. Two challenges faced in applying Twitter data are that ADR descript…									?	?						N
A.J.Leendertse, F.H.P. De Koning, A.N. Goudswaard, A.R. Jonkhoff, S.C.A. Bogert and H.J. De Gier	Data were extracted between 1st and 8th May 2023	2011	Preventing hospital admissions by reviewing medication (PHARM) in primary care: Design of the cluster randomised, controlled, multi-centre PHARM-study						Background: Medication can be effective but can also be harmful and even cause hospital admissions. Medication review or pharmacotherapy review has often been proposed as a solution to prevent these admissions and to improve the effectiveness and safety of pharmacotherapy. However, most published randomised controlled trials on pharmacotherapy reviews showed no or little effect on morbidity and m…	n								n	y						N
B. A. Barrera, L. Wilton, S. Harris and S. A. W. Shakir	Data were extracted between 1st and 8th May 2023	2005	Prescription-event monitoring study on 13,164 patients prescribed risedronate in primary care in England	Osteoporosis International	16		12	1989-1998	Risedronate sodium is indicated in postmenopausal women for the prevention and treatment of osteoporosis and for the treatment of Paget's disease. Our aim was to evaluate the safety of risedronate in a large cohort of patients prescribed risedronate by general practitioners (GPs) in England, soon after it was marketed. An observational cohort study was conducted using the technique of prescriptio…	y	n							n	n		no general, single drug			y	N
B. Aurich-Barrera, L. V. Wilton and S. A. W. Shakir	Data were extracted between 1st and 8th May 2023	2009	Use and Risk Management of Carvedilol for the Treatment of Heart Failure in the Community in England Results from a Modified Prescription-Event Monitoring Study	Drug Safety	32		1	43-54	Background: In the UK, the licence for carvedilol was extended in 1998 to include symptomatic heart failure (New York Heart Association [NYHA] class II and III heart failure) with the recommendation that initiation and up-titration should be under the supervision of a hospital physician. A post-marketing surveillance study was conducted to address the UK regulatory authority's request for monitor…	y	n							n	n		single drug			y	N
B. Bannwarth, R. Treves, L. Euller-Ziegler, D. Rolland, P. Ravaud and M. Dougados	Data were extracted between 1st and 8th May 2023	2003	Adverse events associated with rofecoxib therapy - Results of a large study in community-derived osteoarthritic patients	Drug Safety	26		1	49-54	Objective: To evaluate the safety profile of rofecoxib, a selective cyclo-oxygenase-2 inhibitor, in patients with osteoarthritis who are receiving care in non-hospital practice settings. Design: All patients participating in a large 24-week, open-label, nonpharmacological intervention trial were given rofecoxib for painful osteoarthritis of the knee or hip. They started at a dose of 12.5mg once d…	y	n							n	n		no general, single drug			y	N
B. Clyne, M. C. Bradley, C. M. Hughes, D. Clear, R. McDonnell, D. Williams, T. Fahey, S. M. Smith and O.-S. S. Team	Data were extracted between 1st and 8th May 2023	2013	Addressing potentially inappropriate prescribing in older patients: development and pilot study of an intervention in primary care (the OPTI-SCRIPT study)	Bmc Health Services Research	13				Background: Potentially inappropriate prescribing (PIP) in older people is common in primary care and can result in increased morbidity, adverse drug events, hospitalizations and mortality. The prevalence of PIP in Ireland is estimated at 36% with an associated expenditure of over (sic)45 million in 2007. The aim of this paper is to describe the application of the Medical Research Council (MRC) f…	n								n	?	PIP, pilot study, pt education intervention,the trial from 2015, the measured outcomes were proportion of pts with PIP, and the mean number of PIP drugs per group	A: maybe	y	y		N
B. Clyne, S.M. Smith, C.M. Hughes, F. Boland, M.C. Bradley, J.A. Cooper	Data were extracted between 1st and 8th May 2023	2015	Effectiveness of a Multifaceted Intervention for Potentially Inappropriate Prescribing in Older Patients in Primary Care: A Cluster-Randomized Controlled Trial (OPTI-SCRIPT Study)						Abstract Purpose Potentially inappropriate prescribing (PIP) is common in older people and can result in increased morbidity, adverse drug events, and hospitalizations. The OPTI-SCRIPT study (Optimizing Prescribing for Older People in Primary Care, a cluster-randomized controlled trial) tested the effectiveness of a multifaceted intervention for reducing PIP in primary care. Methods We conducted …	n								n	y		no acceptable ADR identification instrument present				N
B. Eldem, T. Y. Y. Lai, N. F. Ngah, B. Vote, H. G. Yu, A. Fabre, A. Backer and N. J. Clunas	Data were extracted between 1st and 8th May 2023	2018	An analysis of ranibizumab treatment and visual outcomes in real-world settings: the UNCOVER study	Graefe's Archive for Clinical and Experimental Ophthalmology	256		5	963-973	Purpose: To describe intravitreal ranibizumab treatment frequency, clinical monitoring, and visual outcomes (including mean central retinal thickness [CRT] and visual acuity [VA] changes from baseline) in neovascular age-related macular degeneration (nAMD) in real-world settings across three ranibizumab reimbursement scenarios in the Middle East, North Africa, and the Asia–Pacific region. Methods…	n								n	n		no inst				N
B. Guthrie, K. Kavanagh, C. Robertson, K. Barnett, S. Treweek, D. Petrie, L. Ritchie and M. Bennie	Data were extracted between 1st and 8th May 2023	2016	Data feedback and behavioural change intervention to improve primary care prescribing safety (EFIPPS): multicentre, three arm, cluster randomised controlled trial	Bmj-British Medical Journal	354				OBJECTIVE To evaluate the effectiveness of feedback on safety of prescribing compared with moderately enhanced usual care. Design Three arm, highly pragmatic cluster randomised trial. Setting and participants 262/278 (94%) primary care practices in three Scottish health boards. Interventions Practices were randomised to: "usual care," consisting of emailed educational material with support for se…	n								n	n		no inst				N
B. Hill-Taylor, I. Sketris, J. Hayden, S. Byrne, D. O'Sullivan and R. Christie	Data were extracted between 1st and 8th May 2023	2013	Application of the STOPP/ START criteria: a systematic review of the prevalence of potentially inappropriate prescribing in older adults, and evidence of clinical, humanistic and economic impact...Screening Tool of Older Person’s potentially inappropriate Prescriptions... Screening Tool to Alert doctors to the Right Treatment	Journal of Clinical Pharmacy & Therapeutics	38		5	360-372	What is known and Objective Potentially inappropriate prescribing ( PIP) has significant clinical, humanistic and economic impacts. Identifying PIP in older adults may reduce their burden of adverse drug events. Tools with explicit criteria are being developed to screen for PIP in this population. These tools vary in their ability to identify PIP in specific care settings and jurisdictions due to…	n								n	n		no inst	y	y		N
B. Hill‐Taylor, K. A. Walsh, S. Stewart, J. Hayden, S. Byrne and I. S. Sketris	Data were extracted between 1st and 8th May 2023	2016	Effectiveness of the STOPP/START (Screening Tool of Older Persons" potentially inappropriate Prescriptions/Screening Tool to Alert doctors to the Right Treatment) criteria: systematic review and meta-analysis of randomized controlled studies	Journal of Clinical Pharmacy & Therapeutics	41		2	158-169	What is known and objective: STOPP/START are explicit screening tools that identify potentially inappropriate prescribing in older adults. Our objective was to update our 2013 systematic review that showed limited evidence of impact, using new evidence from randomized controlled trials (RCTs) assessing clinical, humanistic and economic outcomes in older adults. Methods: Weperformeda search of Pub…	n								n	n		no inst	y	y		N
B. J. Langford, D. Jorgenson, D. Kwan and C. Papoushek	Data were extracted between 1st and 8th May 2023	2006	Implementation of a self-administered questionnaire to identify patients at risk for medication-related problems in a family health center	Pharmacotherapy	26		2	260-268	Study Objective. To determine if a self-administered questionnaire can improve the identification of patients at risk for medication-related problems (MRPs) compared with usual methods of referral to a pharmacist. Design. Prospective, randomized controlled study. Setting. Multiprofessional primary care clinic at a tertiary care teaching hospital. Patients. One hundred ninety-four ambulatory patie…	N								N	n	self-admin quest. To identify risk	an instrument in hospital - suggest get to comment		Y		N
B. L. Carter	Data were extracted between 1st and 8th May 2023	2016	Primary care physician-pharmacist collaborative care model: Strategies for implementation	Pharmacotherapy	36		4	363-373	The Collaboration Among Pharmacists and Physicians To Improve Outcomes Now (CAPTION) trial recently found that a pharmacist intervention for hypertension could be implemented in diverse medical offices. In this issue of Pharmacotherapy, the article by Brian Isetts and colleagues discusses the complexity of the patient population, the specific functions the pharmacists performed, and the time esti…	n								n	n		no inst				N
B. L. Griffin, J. S. Burkiewicz, L. R. Peppers and T. L. Warholak	Data were extracted between 1st and 8th May 2023	2009	International Normalized Ratio values in group versus individual appointments in a pharmacist-managed anticoagulation clinic	American Journal of Health-System Pharmacy	66		13	1218-1223	PURPOSE: The clinical effectiveness of a group-visit model versus individual point-of-care visits is compared by International Normalized Ratio (INR) monitoring in a pharmacist-managed anticoagulation clinic. METHODS: This study was a prospective, randomized, repeated-measures, two-group, intention-to-treat comparison and survey at a pharmacist-managed anticoagulation clinic in a managed-care amb…	y	n	n						n	n		anticoag			y	N
B. M. Okoniewska, M. J. Santana, J. Holroyd-Leduc, W. Flemons, M. O'Beirne, D. White, F. Clement, A. Forster and W. A. Ghali	Data were extracted between 1st and 8th May 2023	2012	The Seamless Transfer-of-Care Protocol: a randomized controlled trial assessing the efficacy of an electronic transfer-of-care communication tool	Bmc Health Services Research	12				Background: The transition between acute care and community care represents a vulnerable period in health care delivery. The vulnerability of this period has been attributed to changes to patients' medication regimens during hospitalization, failure to reconcile discrepancies between admission and discharge and the burdening of patients/families to take over care responsibilities at discharge and…	N								N	n		review and transfer of care only	Y			N
B. R. Hirsch, M. R. Harrison, D. J. George, M. S. Walker, C. Chen, B. Korytowsky, E. Stepanski and A. P. Abernethy	Data were extracted between 1st and 8th May 2023	2014	Use of “Real-World” data to describe adverse events during the treatment of metastatic renal cell carcinoma in routine clinical practice	Medical Oncology	31		9	2022-08-01	Insights into the experience of metastatic renal cell carcinoma (mRCC) patients are needed to optimize patient care. A retrospective, multicenter registry of mRCC patients treated at academic (Duke) and community (ACORN) practices was developed to fill this need. Treatment data were collected on 466 patients who received first-line therapy from 2007 to 2011. Clinically significant adverse events …	y			n	?				y	n			y, oncology pts only, extracting ADRs from EHR, quality of information dependent on the quality of interpretation of ADRs by the doctor			N
C. A. Sanoski, M. D. Schoen, R. C. Gonzalez, B. Avitall and J. L. Bauman	Data were extracted between 1st and 8th May 2023	1998	Rationale, development, and clinical outcomes of a multidisciplinary amiodarone clinic	Pharmacotherapy	18		6 Pt 2	146S-151S	Objectives: To review the rationale and development of a multidisciplinary amiodarone clinic, and document the clinical outcomes resulting from its implementation.; Methods: A clinic was established to provide an ambulatory setting in which patients receiving amiodarone could be followed according to published guidelines by a multidisciplinary team of cardiovascular health care specialists. Patie…	Y	N							N	n		a clinic for amiodarone			Y	N
C. Bellantuono, R. Fiorio, P. Williams, N. Martini and L. Bozzini	Data were extracted between 1st and 8th May 2023	1987	Psychotropic drug monitoring in general practice in Italy: a two-year study	Family practice	4		1	41-49	A psychotropic drug monitoring study in general practice was carried out in 1983 and 1984 using a computerized drug information system. The prescription data analysed in the study came from 68 general practitioners operating in south Verona and have been collected by 14 community pharmacies located in the same area. Benzodiazepine hypnotics were the most commonly prescribed drugs, followed by ant…	n								n	n		no instrument				N
C. Bond, C. Matheson, S. Williams, P. Williams and P. Donnan	Data were extracted between 1st and 8th May 2023	2000	Repeat prescribing: a role for community pharmacists in controlling and monitoring repeat prescriptions	The British journal of general practice : the journal of the Royal College of General Practitioners	50		453	271-275	Background: Traditional systems of managing repeat prescribing have been criticised for their lack of clinical and administrative controls.; Aim: To compare a community pharmacist-managed repeat prescribing system with established methods of managing repeat prescribing.; Method: A randomised controlled intervention study (19 general medical practices, 3074 patients, 62 community pharmacists). Pat…	y				?				n	n	Asks about side effects as part of a review, but does not specify an instrument	pharm.rev.				N
C. Breuker, M. Faucanié, M. Laureau, D. Perier, V. Pinzani, G. Marin, M. Sebbane and M. Villiet	Data were extracted between 1st and 8th May 2023	2021	Impact of a medico-pharmaceutical follow-up and an optimized communication between hospital and community on the readmission to the emergency department for an adverse drug event: URGEIM, study protocol for a randomized controlled trial	Trials	22		1		Background: Adverse drug events (ADE) represent one of the main causes of admission to emergency department (ED). Their detection, documentation, and reporting are essential to avoid readmission. We hypothesize that a pharmacist-initiated multidisciplinary transition of care program combining ED pharmacist contribution and medications’ data transfer between inpatient and outpatient caregivers wil…	y				?				n	n	Does not specify an instrument to identify ADRs, only an instrument to establish whether an event is related to medicines - French method for imputability of adverse drug reactions (Arimone et al., 2013)	A: no instrument				N
C. Cutts, A. LaCaze and S. Tett	Data were extracted between 1st and 8th May 2023	2002	A clinical audit of the prescribing of celecoxib and rofecoxib in Australian rural general practice	British Journal of Clinical Pharmacology	54		5	522-527	Aims The new cyclooxygenase-2 (COX-2) selective inhibitors, celecoxib (Celebrex(R)) and rofecoxib (Vioxx(R)), have been widely prescribed since their launch. No reviews currently appear in the literature of prescribing patterns in Australia. This paper describes a self-audit of the clinical use of selective COX-2 inhibitor therapy undertaken with rural general practitioners (GPs) in Australia. Me…	n								n	n		single med				N
C. Feng and A. B. McCoy	Data were extracted between 1st and 8th May 2023	2018	USING ELECTRONIC HEALTH RECORDS TO IDENTIFY ADVERSE DRUG EVENTS IN AMBULATORY CARE: A SYSTEMATIC REVIEW	Journal of Investigative Medicine	66		2	424-425	Abstract Objective We identified the methods used and determined the roles of electronic health records (EHRs) in detecting and assessing adverse drug events (ADEs) in the ambulatory setting. Methods We performed a systematic literature review by searching PubMed and Google Scholar for studies on ADEs detected in the ambulatory setting involving any EHR use published before June 2017. We extracte…	y								n	n		A: no instrument	EHR as source of data for ADR identification			N
C. Florkowski, A. Don-Wauchope, N. Gimenez, K. Rodriguez-Capote, J. Wils and A. Zemlin	Data were extracted between 1st and 8th May 2023	2017	Point-of-care testing (POCT) and evidence-based laboratory medicine (EBLM)–does it leverage any advantage in clinical decision making?	Critical Reviews in Clinical Laboratory Sciences	54		2022-08-07	471-494	Point-of-care testing (POCT) is the analysis of patient specimens outside the clinical laboratory, near or at the site of patient care, usually performed by clinical staff without laboratory training, although it also encompasses patient self-monitoring. It is able to provide a rapid result near the patient and which can be acted upon immediately. The key driver is the concept that clinical decis…	y		n						n	n		labs only				N
C. Gallimore and K. Kushner	Data were extracted between 1st and 8th May 2023	2013	A pharmacist-guided protocol for improved monitoring of patients on antidepressants	WMJ : official publication of the State Medical Society of Wisconsin	112		3	124-128	Background: Local guidelines recommend that patients treated for depression receive 3 follow-ups within 12 weeks of antidepressant initiation; however, this is often not achieved in practice.; Methods: A monitoring protocol was implemented as a quality improvement project at Wingra Access Medical Center in which patients treated for anxiety or depression received a follow-up phone call 1 to 2 wee…	y								n	n	focuses on antidepresant efficacy, safety and adherence	pharm. Rev.				N
C. Gonzalez-Gonzalez, E. Lopez-Gonzalez, M. T. Herdeiro and A. Figueiras	Data were extracted between 1st and 8th May 2023	2013	Strategies to Improve Adverse Drug Reaction Reporting: A Critical and Systematic Review	Drug Safety	36		5	317-328	Background Underreporting is the major limitation of a voluntary adverse drug reaction (ADR) reporting system. Many studies have assessed the effectiveness of different interventions designed to reduce underreporting. Objective We aimed to conduct a critical review of papers that assessed the effectiveness of different strategies to increase ADR reporting, regardless of the health professionals o…	y				?				n	n	review of strategies to increase adr reporting, useful for background	reporting	y			N
C. Greissing, P. Buchal, H. J. Kabitz, M. Schuchmann, N. Zantl, S. Schiek and T. Bertsche	Data were extracted between 1st and 8th May 2023	2016	Medication and Treatment Adherence Following Hospital Discharge A Study of an Intervention Aimed at Reducing Risk Associated With Medication Change	Deutsches Arzteblatt International	113		44	749-+	Background: Patients' drug regimens often need to be changed when they pass from one care sector to another, but these changes sometimes pose a safety risk. To avoid such risks, a new inter-sector transition concept was developed incorporating discharge medication plans and counseling modules for the patients themselves and the doctors receiving them into their care. Methods: A prospective interv…	n								n	n		no inst				N
C. Herledan, A. Baudouin, V. Larbre, A. Gahbiche, E. Dufay, I. Alquier, F. Ranchon and C. Rioufol	Data were extracted between 1st and 8th May 2023	2020	Clinical and economic impact of medication reconciliation in cancer patients: a systematic review	Supportive Care in Cancer	28		8	3557-3569	Purpose: Medication reconciliation can reduce drug-related iatrogenesis by facilitating exhaustive information transmission at care transition points. Given the vulnerability of cancer patients to adverse drug events, medication reconciliation could provide a significant clinical benefit in cancer care. This review aims to synthesize existing evidence on medication reconciliation in cancer patien…	y		n		?				n	n		pharm			y, review of meds reconciliation	N
C. Huckvale, J. Car, M. Akiyama, S. Jaafar, T. Khoja, A. Bin Khalid, A. Sheikh and A. Majeed	Data were extracted between 1st and 8th May 2023	2010	Information technology for patient safety	Quality & Safety in Health Care	19				Background Research on patient care has identified substantial variations in the quality and safety of healthcare and the considerable risks of iatrogenic harm as significant issues. These failings contribute to the high rates of potentially avoidable morbidity and mortality and to the rising levels of healthcare expenditure seen in many health systems. There have been substantial developments in…	n								n	n		no inst				N
C. Lopez-Martin, M. Garrido Siles, J. Alcaide-Garcia and V. Faus Felipe	Data were extracted between 1st and 8th May 2023	2014	Role of clinical pharmacists to prevent drug interactions in cancer outpatients: a single-centre experience	International Journal of Clinical Pharmacy	36		6	1251-1259	Background Cancer patients are especially vulnerable to drug interactions, which may alter the efficacy and toxicity of treatment, leading to severe clinical consequences. Objective Determine the incidence of such interactions in patients receiving chemotherapy, as well as to identify the drugs most frequently involved, investigate the influence of the pharmacist’s interventions and verify the de…	N								N	n		interactions and reviews, not instrument				N
C. M. Christopher, K. C. Bhuvan, A. Blebil, D. Alex, M. I. M. Ibrahim, N. Ismail and A. A. Alrasheedy	Data were extracted between 1st and 8th May 2023	2021	Clinical and Humanistic Outcomes of Community Pharmacy-Based Healthcare Interventions Regarding Medication Use in Older Adults: A Systematic Review and Meta-Analysis	Healthcare	9		11		This review and meta-analysis aimed to determine the clinical and humanistic outcomes of community pharmacy-based interventions on medication-related problems of older adults at the primary care level. We identified randomized controlled trials (RCTs) examining the impact of various community pharmacy-based interventions from five electronic databases (namely, MEDLINE (Ovid), EMBASE (Ovid), CINAH…	y				?				n	n	review	no inst	syst review			N
C. M. Hohl, K. Badke, A. Zhao, M. E. Wickham, S. A. Woo, M. L. A. Sivilotti and J. J. Perry	Data were extracted between 1st and 8th May 2023	2018	Prospective Validation of Clinical Criteria to Identify Emergency Department Patients at High Risk for Adverse Drug Events	Academic Emergency Medicine	25		9	1015-1026	Objectives: Adverse drug events (ADEs) cause or contribute to one in nine emergency department (ED) presentations in North America and are often misdiagnosed. EDs have insufficient clinical pharmacists to complete medication reviews in all incoming patients, even though pharmacist-led medications reviews have been associated with improved health outcomes. Our objective was to validate clinical de…	y								n	n	use clinical decision rules (=variables mostly associated with pt having an ADR)	A: not primary care				N
C. McCarthy, B. Clyne, D. Corrigan, F. Boland, E. Wallace, F. Moriarty, T. Fahey, C. Hughes, P. Gillespie and S. M. Smith	Data were extracted between 1st and 8th May 2023	2017	Supporting prescribing in older people with multimorbidity and significant polypharmacy in primary care (SPPiRE): a cluster randomised controlled trial protocol and pilot	Implementation Science	12				Background: Multimorbidity, defined as the presence of at least two chronic conditions, becomes increasingly common in older people and is associated with poorer health outcomes and significant polypharmacy. The National Institute for Clinical Excellence (NICE) recently published a multimorbidity guideline that advises providing an individualised medication review for all people prescribed 15 or …	N								N	n		protocol only - find trial		Y		N
C. S. Phibbs, S. R. Love, A. K. Jacobson, R. Edson, P. Su, L. Uyeda, D. B. Matchar and T. E. C. a. S. I. writing for the	Data were extracted between 1st and 8th May 2023	2016	At-Home Versus In-Clinic INR Monitoring: A Cost–Utility Analysis from The Home INR Study (THINRS)	Journal of General Internal Medicine	31		9	1061-1067	Background: Effective management of patients using warfarin is resource-intensive, requiring frequent in-clinic testing of the international normalized ratio (INR). Patient self-testing (PST) using portable at-home INR monitoring devices has emerged as a convenient alternative. As revealed by The Home INR Study (THINRS), event rates for PST were not significantly different from those for in-clini…	Y	N	N						N	n	INR only	single measure for a single condition			Y	N
C. Ting, K. W. Sylvester and J. W. Schurr	Data were extracted between 1st and 8th May 2023	2018	Time in the Therapeutic Range for Assessing Anticoagulation Quality in Patients Receiving Continuous Unfractionated Heparin	Clinical and Applied Thrombosis/Hemostasis	24		9_suppl	178S-181S	Due to variable pharmacokinetic properties, therapeutic anticoagulation with continuous unfractionated heparin (UFH) requires ongoing laboratory monitoring, generally with activated partial thromboplastin time (aPTT). In the ambulatory setting, clinicians who manage warfarin therapy often use time in the therapeutic range (TTR) to estimate a percentage of time the international normalized ratio i…	Y	N	N						N	n		heparin only - effectiveness not ADRs			Y	N
C. Torre, M. Cary, F. C. Borges, P. S. Ferreira, J. Alarcão, H. G. Leufkens, J. Costa and A. P. Martins	Data were extracted between 1st and 8th May 2023	2019	Intensive Monitoring Studies for Assessing Medicines: A Systematic Review	Frontiers in Medicine	6				Introduction: Intensive monitoring (IM) is one of the methods of post-marketing active surveillance based upon event monitoring, which has received interest in the current medicines regulatory landscape. For a specific period of time, IM involves primary data collection and is actively focused on gathering longitudinal information, mainly safety, since the first day of drug use. Objectives: To de…	Y								N	n	intensive monitoring - post marketing surveillance method	a review - possibly useful		Y		N
C. Treceño-Lobato, M. I. Jiménez-Serranía, R. Martínez-García, F. Corzo-Delibes and L. H. Martín Arias	Data were extracted between 1st and 8th May 2023	2018	New Anticoagulant Agents: Incidence of Adverse Drug Reactions and New Signals Thereof	Seminars in Thrombosis and Hemostasis	45		2	196-204	The aim of this study was to evaluate the adverse drug reaction (ADR) incidence rate and new signals thereof for classic compared with new anticoagulants in real-life ambulatory settings. The authors performed an observational cross-sectional study in two cohorts of surveyed patients treated with vitamin K antagonists (VKAs; acenocoumarol or warfarin) or nonvitamin K antagonist oral anticoagulant…	Y		n						N	n		anti-coag only - obs study			Y	N
C. Tsang, A. Majeed and P. Aylina	Data were extracted between 1st and 8th May 2023	2012	Routinely recorded patient safety events in primary care: A literature review	Family Practice	29		1	2015-08-01	Background: Existing patient-level data can be used to measure and monitor patient safety. Data from sources including electronic patient records are routinely collected in primary care and may be suitable for adverse event screening, such as patient safety indicators. To inform the feasibility of developing primary care measures of patient harm, information about routinely collected data is need…	N								N	n		a review				N
C. Y. Lin, A. E. Barnato and H. B. Degenholtz	Data were extracted between 1st and 8th May 2023	2011	Physician Follow-Up Visits After Acute Care Hospitalization for Elderly Medicare Beneficiaries Discharged to Noninstitutional Settings	Journal of the American Geriatrics Society	59		10	1947-1954	The purpose of this study was to assess the effect of posthospital physician follow-up on readmissions in older adults. Physician follow-up visits after discharge have been promoted as a way to improve outcomes and reduce readmissions, but the evidence base for this recommendation is limited. A retrospective analysis of data from the Medicare Current Beneficiary Survey (MCBS) was conducted for 20…	N								N	n		intervention was a visit		Y		N
C.-L. Tseng, O. Soroka, M. Maney, D. C. Aron and L. M. Pogach	Data were extracted between 1st and 8th May 2023	2014	Assessing potential glycemic overtreatment in persons at hypoglycemic risk	JAMA internal medicine	174		2	259-268	Importance: Although serious hypoglycemia is a common adverse drug event in ambulatory care, current performance measures do not assess potential overtreatment.; Objective: To identify high-risk patients who had evidence of intensive glycemic management and thus were at risk for serious hypoglycemia.; Design, Setting, and Participants: Cross-sectional study of patients in the Veterans Health Admi…	Y	N							N	n	diabetes overtreatment - hypoglycaemia	diabetes only and glucose, no instrument			Y	N
D. Counter, J. W. T. Millar and J. S. McLay	Data were extracted between 1st and 8th May 2023	2018	Hospital readmissions, mortality and potentially inappropriate prescribing: a retrospective study of older adults discharged from hospital	British Journal of Clinical Pharmacology	84		8	1757-1763	AimsApplying version 2 of the STOPP/START criteria to discharge prescriptions of older adults discharged from a general medical unit, the aim of this study is to assess potentially inappropriate medications (PIMs) and potential prescribing omissions (PPOs) and their association with hospital readmission and mortality. MethodsDischarge medications, co-morbidities and patient demographics were reco…	n								n	n	PIMs	no inst		y		N
D. Fritz, A. Ceschi, I. Curkovic, M. Huber, M. Egbring, G. A. Kullak-Ublick and S. Russmann	Data were extracted between 1st and 8th May 2023	2012	Comparative evaluation of three clinical decision support systems: prospective screening for medication errors in 100 medical inpatients	European Journal of Clinical Pharmacology	68		8	1209-1219	Clinical decision support systems (CDSS) are promoted as powerful screening tools to improve pharmacotherapy. The aim of our study was to evaluate the potential contribution of CDSS to patient management in clinical practice. We prospectively analyzed the pharmacotherapy of 100 medical inpatients through the parallel use of three CDSS, namely, Pharmavista, DrugReax, and TheraOpt. After expert dis…	n								n	n	prevention	A: not primary care		y		N
D. Gateman, M. E. Trojnar and G. Agarwal	Data were extracted between 1st and 8th May 2023	2017	Time in therapeutic range: Warfarin anticoagulation for atrial fibrillation in a community-based practice	Canadian Family Physician	63		10	e425-e431	Objective To evaluate the effectiveness of an outpatient, nurse-administered warfarin anticoagulation protocol for the treatment of atrial fibrillation, and to identify clinical or biographical data that predict poor international normalized ratio control. Design Retrospective cohort study. Setting St Paul Family Health Network in Brantford, Ont. Participants A total of 150 patients with nonvalvu…	n								n	n		warfarin				N
D. H. Kim, R. T. Brown, E. L. Ding, D. P. Kiel and S. D. Berry	Data were extracted between 1st and 8th May 2023	2011	Dementia medications and risk of falls, syncope, and related adverse events: meta-analysis of randomized controlled trials	Journal of the American Geriatrics Society	59		6	1019-1031	Objectives: To evaluate the effect of cholinesterase inhibitors (ChEIs) and memantine on the risk of falls, syncope, and related events, defined as fracture and accidental injury.; Design: Meta-analysis of randomized controlled trials that were identified from MEDLINE, EMBASE, Cochrane Central Register of Controlled Trials (no language restriction, through July 2009), and manual search.; Setting:…	Y				N				N	n		a review		Y		N
D. J. Wright and M. J. Twigg	Data were extracted between 1st and 8th May 2023	2016	Community pharmacy: an untapped patient data resource	Integrated Pharmacy Research and Practice	5			19-25	As community pharmacy services become more patient centered, they will be increasingly reliant on access to good quality patient information. This review describes how the information that is currently available in community pharmacies can be used to enhance service delivery and patient care. With integration of community pharmacy and medical practice records on the horizon, the opportunities thi…	N								N	n	scope of practice for community pharmacies	opinion only		Y		N
D. Jacob, B. Marrón, J. Ehrlich and P. A. Rutherford	Data were extracted between 1st and 8th May 2023	2013	Pharmacovigilance as a tool for safety and monitoring: A review of general issues and the specific challenges with end-stage renal failure patients	Drug, Healthcare and Patient Safety	5		1	105-112	Pharmacovigilance is instrumental in helping to ensure patient safety for both newly released drugs and those that are well established in the market. However, while pharmacovigilance procedures are strictly regulated in the clinical trial setting, post-marketing adverse event reporting is not well implemented or enforced. As such, the underreporting of adverse events, in relation to drugs that a…	n								n	n		no inst				N
D. L. Kunac and M. V. Tatley	Data were extracted between 1st and 8th May 2023	2011	Detecting Medication Errors in the New Zealand Pharmacovigilance Database A Retrospective Analysis	Drug Safety	34		1	59-71	Background: Despite the traditional focus being adverse drug reactions (ADRs), pharmacovigilance centres have recently been identified as a potentially rich and important source of medication error data. Objective: To identify medication errors in the New Zealand Pharmacovigilance database (Centre for Adverse Reactions Monitoring [CARM]), and to describe the frequency and characteristics of these…	Y	Y	Y		N				N	n	retrospective database data mining	record review	Y			N
D. Mangin, L. Lamarche, G. Agarwal, H. L. Banh, N. D. Brown, A. Cassels, K. Colwill, L. Dolovich, B. Farrell, S. Garrison, J. Gillett, L. E. Griffith, A. Holbrook, J. Jurcic-Vrataric, J. McCormack, D. O'Reilly, P. Raina, J. Richardson, C. Risdon, M. Savelli, D. Sherifali, H. Siu, J. E. Tarride, J. Trimble, A. Ali, K. Freeman, J. Langevin, J. Parascandalo, J. A. Templeton, S. Dragos, S. Borhan and…	Data were extracted between 1st and 8th May 2023	2021	Team approach to polypharmacy evaluation and reduction: study protocol for a randomized controlled trial	Trials	22		1		Background: Polypharmacy in older adults can be associated with negative outcomes including falls, impaired cognition, reduced quality of life, and general and functional decline. It is not clear to what extent these are reversible if the number of medications is reduced. Primary care does not have a systematic approach for reducing inappropriate polypharmacy, and there are few, if any, approache…	n								n	n		protocol only - find trial				N
D. McCahon, D. A. Fitzmaurice, E. T. Murray, C. J. Fuller, R. F. D. Hobbs, T. F. Allan and J. P. Raftery	Data were extracted between 1st and 8th May 2023	2003	SMART: self-management of anticoagulation, a randomised trial [ISRCTN19313375]	BMC family practice	4			11	Background: Oral anticoagulation monitoring has traditionally taken place in secondary care because of the need for a laboratory blood test, the international normalised ratio (INR). The development of reliable near patient testing (NPT) systems for INR estimation has facilitated devolution of testing to primary care. Patient self-management is a logical progression from the primary care model. T…	Y	N							N	y		anti-coag only			Y	N
D. O. Riordan, K. A. Walsh, R. Galvin, C. Sinnott, P. M. Kearney and S. Byrne	Data were extracted between 1st and 8th May 2023	2016	The effect of pharmacist-led interventions in optimising prescribing in older adults in primary care: A systematic review	Sage Open Medicine	4				Objective: To evaluate studies of pharmacist-led interventions on potentially inappropriate prescribing among community-dwelling older adults receiving primary care to identify the components of a successful intervention. Data sources: An electronic search of the literature was conducted using the following databases from inception to December 2015: PubMed, Embase, Cumulative Index to Nursing and…	Y	Y	Y	Y	?	Y	Y		Y	n	Syst review of pharmacist interventions	suggest get to check for references				N
D. O'Mahony	Data were extracted between 1st and 8th May 2023	2020	STOPP/START criteria for potentially inappropriate medications/potential prescribing omissions in older people: origin and progress	Expert Review of Clinical Pharmacology	13		1	15-22	Introduction: STOPP (Screening Tool of Older Persons' Prescriptions) and START (Screening Tool to Alert to Right Treatment) are explicit criteria that facilitate medication review in multi-morbid older people in most clinical settings. This review examines the clinical trial evidence pertaining to STOPP/START criteria as an intervention. Areas covered: The literature was searched for registered c…	N								N	n		review		Y		N
D. P. Henriksen, T. B. Stage, M. R. Hansen, L. Rasmussen, P. Damkier and A. Pottegård	Data were extracted between 1st and 8th May 2023	2015	The potential drug–drug interaction between proton pump inhibitors and warfarin	Pharmacoepidemiology and Drug Safety	24		12	1337-1340	Background: Proton pump inhibitors (PPIs) have been suggested to increase the effect of warfarin, and clinical guidelines recommend careful monitoring of international normalized ratio (INR) when initiating PPI among warfarin users. However, this drug–drug interaction is sparsely investigated in a clinical setting. The aim was to assess whether initiation of PPI treatment among users of warfarin …	y	n							n	n		not generic			y	N
D. P. Nicolau, A. H. Wu, S. Finocchiaro, E. Udeh, M. S. Chow, R. Quintiliani and C. H. Nightingale	Data were extracted between 1st and 8th May 2023	1996	Once-daily aminoglycoside dosing: impact on requests and costs for therapeutic drug monitoring	Therapeutic drug monitoring	18		3	263-266	Recently, much interest has focused on the use of once-daily aminoglycosides (ODA) in the medical literature. In late 1992, we implemented a hospital-wide ODA program for adult patients at our 850-bed community-teaching hospital. In the first phase of implementation, therapeutic drug monitoring (TDM) was accomplished with the use of a random serum concentration and a nomogram that had been develo…	Y		N						N	n					Y	N
D. R. Touchette, A. L. Masica, R. J. Dolor, G. T. Schumock, Y. K. Choi, Y. Kim and S. R. Smith	Data were extracted between 1st and 8th May 2023	2012	Safety-focused medication therapy management: A randomized controlled trial	Journal of the American Pharmacists Association	52		5	603-612	Objective: To evaluate the effect of a medication therapy management (MTM) intervention on adverse drug events (ADEs), health care visits, and drug-related problems (DRPs). Design: Randomized, controlled, clinical trial. Setting: Academic medical center community pharmacies and family medicine clinics at three U.S. sites between December 2007 and January 2010 Patients: Individuals aged 65 years o…	Y	Y	Y	Y	?	Y	Y		Y	Y		may be an instrument or just reviews - can't tell				N
D. S. Budnitz and P. M. Layde	Data were extracted between 1st and 8th May 2023	2007	Outpatient drug safety: new steps in an old direction	Pharmacoepidemiology and Drug Safety	16		2	160-165	Iatrogenic injury from adverse drug events (ADEs) is a common and often preventable problem in modem medical practice. Attention to this problem has focused on the inpatient hospital setting and healthcare professionals. However, most medication is prescribed and used outside of hospitals and is managed by patients or lay caregivers in homes or workplaces. To address the public health problem of …	n								n	n		opinion		y		N
E. A. Bayliss, S. M. Shetterly, M. L. Drace, J. Norton, A. R. Green, E. Reeve, L. A. Weffald, L. Wright, M. L. Maciejewski, O. C. Sheehan, J. L. Wolff, K. S. Gleason, C. Kraus, M. Maiyani, M. Du Vall and C. M. Boyd	Data were extracted between 1st and 8th May 2023	2020	The OPTIMIZE patient- And family-centered, primary care-based deprescribing intervention for older adults with dementia or mild cognitive impairment and multiple chronic conditions: Study protocol for a pragmatic cluster randomized controlled trial	Trials	21		1		Background: Most individuals with dementia or mild cognitive impairment (MCI) have multiple chronic conditions (MCC). The combination leads to multiple medications and complex medication regimens and is associated with increased risk for significant treatment burden, adverse drug events, cognitive changes, hospitalization, and mortality. Optimizing medications through deprescribing (the process o…	n								n	n		no instrument		y		N
E. Alhmoud, S. Khalifa and A. A. Bahi	Data were extracted between 1st and 8th May 2023	2015	Prevalence and predictors of potentially inappropriate medications among home care elderly patients in Qatar	International Journal of Clinical Pharmacy	37		5	815-821	Background Older patients receiving home health care are particularly at risk of receiving potentially inappropriate medications compared to community-dwelling population. Data on appropriateness of prescribing in these patients is limited. Objective To investigate the prevalence, patterns and determinants of potentially inappropriate medications among elderly patients receiving Home Health Care …	n								n	n		pim				N
E. C. Lehnbom, M. J. Stewart, E. Manias and J. I. Westbrook	Data were extracted between 1st and 8th May 2023	2014	Impact of Medication Reconciliation and Review on Clinical Outcomes	Annals of Pharmacotherapy	48		10	1298-1312	Objective: To examine the evidence regarding the effectiveness of medication reconciliation and review and to improve clinical outcomes in hospitals, the community, and aged care facilities. Data Source: This systematic review was undertaken in concordance with the PRISMA statement. Electronic databases, including MEDLINE, PsycINFO, EMBASE, and CINAHL were searched for relevant articles published…	Y				N				N	n	medication reconcilliation	a review, but potentially has some instrucments in reference lists	Y			N
E. D. Ehrenpreis, G. Roginsky, A. Alexoff and D. G. Smith	Data were extracted between 1st and 8th May 2023	2017	Domperidone is Commonly Prescribed With QT-Interacting Drugs: Review of a Community-based Practice and a Postmarketing Adverse Drug Event Reporting Database	Journal of Clinical Gastroenterology	51		1	56-62	Introduction: Domperidone, a peripheral D2 dopamine receptor antagonist, has efficacy for treatment of nausea, dyspepsia, and gastroparesis. Domperidone prolongs the QT interval (QTc), and may cause life-threatening arrhythmias.Methods: Electronic medical records for all patients receiving domperidone in the NorthShore University HealthSystem from January 1, 2008 to December 1, 2013 were reviewed…	y	n							n	n		single drug			y	N
E. H. Wiltink	Data were extracted between 1st and 8th May 2023	2014	Anticoagulant therapy: we have to do better! A systematic review	European Journal of Hospital Pharmacy-Science and Practice	21		2	108-112	Aim Anticoagulant therapy is considered a high-risk medication strategy with a narrow therapeutic window and the need for close monitoring, particularly with vitamin K antagonists. The nature of the drugs as well as the way they are administered make it more likely mistakes will occur. At all stages of care, ambulatory as well as in hospital, avoidable medication errors are seen. This review was …	Y	N							N	n	anticoagulant therapy only, review				Y	N
E. Jano and R. R. Aparasu	Data were extracted between 1st and 8th May 2023	2007	Healthcare outcomes associated with Beers' criteria: A systematic review	Annals of Pharmacotherapy	41		3	438-448	OBJECTIVE: To examine healthcare outcomes associated with Beers' criteria of inappropriate medication use based on a literature review. DATA SOURCES: A search of MEDLINE, International Pharmaceutical Abstracts, and Cumulative Index to Nursing and Allied Health Literature was conducted to identify articles published from October 1991 to October 2006. The following key words were used: Beers, inapp…	n								n	n	prevention			y		N
E. Kiesel and Y. Hopf	Data were extracted between 1st and 8th May 2023	2018	Hospital pharmacists working with geriatric patients in Europe: A systematic literature review	European Journal of Hospital Pharmacy	25		e1	E74-E81	Objectives Multimorbidity of geriatric patients often leads to polypharmacy that increases the risk for drug interactions. Geriatric patients are also more sensitive to adverse drug reactions due to physiological changes resulting from ageing. Hence, the use of medicines should be considered thoroughly. This systematic literature review aimed at identifying and presenting available evidence on th…	N								N	n	pharmaceutical care on wards			Y		N
E. Kuipers, M. Wensing, P. De Smet and M. Teichert	Data were extracted between 1st and 8th May 2023	2018	Self-management research of asthma and good drug use (SMARAGD study): A pilot trial	Pharmaceutisch Weekblad	153		11	21-29	Self-management research of asthma and good drug use ISMARAGD studyh a pilot trial. BACKGROUND Community pharmacists play an important rote in supporting patients for optimal drug use. OBJECTIVE To assess the effectiveness of monitoring in asthma patients with inhaled corticosteroids [ICS) on disease control. DESIGN Asthma patients using ICS were invited from two intervention |IG| and two control…	Y	N			Y				y	y		questionnaire / instrument involved			Y	N
E. L. Abramson, S. Malhotra, S. N. Osorio, A. Edwards, A. Cheriff, C. Cole and R. Kaushal	Data were extracted between 1st and 8th May 2023	2013	A long-term follow-up evaluation of electronic health record prescribing safety	Journal of the American Medical Informatics Association	20		E1	e52-e58	novel approaches applying quantitative clinical pharmacology or pharmacometrics have been increasingly embraced by the drug development community in the last decade. State-of-the-art population modeling and simulation enable better characterization and pr	y	y	y		n				n	n		no instrument				N
E. M. Ibrahim, G. A. Kazkaz, K. M. Abouelkhair, A. M. Bayer and O. A. Elmasri	Data were extracted between 1st and 8th May 2023	2013	Sunitinib adverse events in metastatic renal cell carcinoma: A meta-analysis	International Journal of Clinical Oncology	18		6	1060-1069	Background: Sunitinib, a multi-targeted receptor tyrosine kinase inhibitor, has demonstrated survival benefit in patients with metastatic renal cell carcinoma (mRCC); however, significant adverse events (AEs) have been associated with its use. The significant variation in the reported incidences of AEs has prompted this meta-analysis to quantify the risk and explore associated predictors. Methods…	y	n	n						n	n		not generic			y	N
E. Pogge	Data were extracted between 1st and 8th May 2023	2015	A Pilot Study to Evaluate Effectiveness of INR Self-Testing in Elderly Patients	The Consultant pharmacist : the journal of the American Society of Consultant Pharmacists	30		12	720-727	Objective: To determine if international normalized ratio (INR) patient self-testing (PST) resulted in an increased time in therapeutic range (TTR) in an elderly population when compared with clinic testing over a six-month period.; Design: A pilot study and retrospective chart review from August 2010 to August 2014.; Setting: Ambulatory, anticoagulation clinic with two locations in Sun City West…	Y	N	n						N	n	INR self testing	anti-coag only			Y	N
E. S. Kristoffersen, J. Straand, M. B. Russell and C. Lundqvist	Data were extracted between 1st and 8th May 2023	2014	Feasibility of a brief intervention for medication-overuse headache in primary care - A pilot study	BMC Research Notes	7		1		Background: Medication-overuse headache (MOH) is a common problem in primary care. Brief intervention (BI) has successfully been used for detoxification from overuse of alcohol and drugs. The aim of this pilot study was to develop and test methodology, acceptability and logistics for a BI for MOH in primary care. Findings. Observational feasibility study of an intervention in a Norwegian general …	N								N	n		single problem				N
E. S. Wise, M. S. Armstrong, J. Watson and D. N. Lockwood	Data were extracted between 1st and 8th May 2023	2012	Monitoring toxicity associated with parenteral sodium stibogluconate in the day-case management of returned travellers with new world cutaneous leishmaniasi	PLoS Neglected Tropical Diseases	6		6		Background: Patients with New World cutaneous leishmaniasis (NWCL) caused by Leishmania Viannia are treated with parenteral sodium stibogluconate (SbV) to reduce the risk of development of mucocutanous leishmaniasis. Our centre manages patients with NWCL on an outpatient-basis. This study was conducted to assess the safety and efficacy of this approach. Methodology: We reviewed records of 67 cons…	N								N	n		just 1 drug - specialist				N
E. Y. H. Chen, K. N. Wang, J. K. Sluggett, J. Ilomäki, S. N. Hilmer, M. Corlis and J. S. Bell	Data were extracted between 1st and 8th May 2023	2019	Process, impact and outcomes of medication review in Australian residential aged care facilities: A systematic review	Australasian journal on ageing	38 Suppl 2			2025-09-01	Objective: To systematically review literature reporting processes, impact and outcomes of medication review and reconciliation in Australian residential aged care facilities (RACFs).; Methods: PubMed/MEDLINE, EMBASE, CINAHL, Informit Health and grey literature were searched from 1995 to July 2018. Studies reporting outcomes of a stand-alone medication review or reconciliation interventions in Au…	y				?				n	n	review	med.rev.	syst review			N
F. Kennedy, L. Shearsmith, M. Ayres, O. C. Lindner, L. Marston, A. Pass, S. Danson and G. Velikova	Data were extracted between 1st and 8th May 2023	2021	Online monitoring of patient self-reported adverse events in early phase clinical trials: Views from patients, clinicians, and trial staff	Clinical Trials	18		2	168-179	Background/aims: New classes of cancer drugs bring a range of unknown and undesirable adverse events. Adverse event monitoring is essential in phase I trials to assess toxicity and safety. In phase II, the focus is also on efficacy but robust data on adverse events continue to inform the safety and the adverse event profile. Standard, clinician-led monitoring has been shown to underestimate patie…	Y								N	n	self-reports	self-reporting of Adrs	Y			N
F. Leenhardt, M. Alexandre, S. Guiu, S. Pouderoux, M. Beaujouin, G. Lossaint, L. Philibert, A. Evrard and W. Jacot	Data were extracted between 1st and 8th May 2023	2021	Impact of pharmacist consultation at clinical trial inclusion: an effective way to reduce drug-drug interactions with oral targeted therapy	Cancer Chemotherapy and Pharmacology	88		4	723-729	Purpose Pharmacist consultation is unfrequently performed in oncology clinical trials that include patients who often have many co-treatments increasing the risk of drug-drug interactions (DDI). The aim of this study was to determine whether best possible medication history (BPMH) by hospital pharmacist at inclusion and therapeutic drug monitoring could be used for DDI risk evaluation and for cur…	Y				?			other - for trial inclusion, not real life setting	N	n		drug interactions, not ADRs				N
F. Pazan, J. Kather and M. Wehling	Data were extracted between 1st and 8th May 2023	2019	A systematic review and novel classification of listing tools to improve medication in older people	European Journal of Clinical Pharmacology	75		5	619-625	Purpose: Suboptimal drugs therapy is a threat to older people, and listing tools providing guidance are developed to address this problem. Methods: A systematic review was performed to identify and analyze such tools published until February 2018. A novel categorization was developed to separate patient-in-focus listing approaches (PILA) providing disease-related positive and negative guidance fr…	N								N	n		review, but get to check refs and cite		Y		N
G. D. Schiff, E. Klinger, A. Salazar, J. Medoff, M. G. Amato, E. John Orav, S. Shaykevich, E. V. Seoane, L. Walsh, T. E. Fuller, P. C. Dykes, D. W. Bates and J. S. Haas	Data were extracted between 1st and 8th May 2023	2019	Screening for Adverse Drug Events: a Randomized Trial of Automated Calls Coupled with Phone-Based Pharmacist Counseling	Journal of General Internal Medicine	34		2	285-292	Background: Medication adverse events are important and common yet are often not identified by clinicians. We evaluated an automated telephone surveillance system coupled with transfer to a live pharmacist to screen potentially drug-related symptoms after newly starting medications for four common primary care conditions: hypertension, diabetes, depression, and insomnia. Methods: Cluster randomiz…	Y				N				y	y		the calls are probably an intervention	Y			Y
G. Derumeaux, L. Ernande, A. Serusclat, E. Servan, E. Bruckert, H. Rousset, S. Senn, L. van Gaal, B. Picandet, F. Gavini and P. Moulin	Data were extracted between 1st and 8th May 2023	2012	Echocardiographic evidence for valvular toxicity of Benfluorex: A double-blind randomised trial in patients with type 2 diabetes Mellitus	PLoS ONE	7		6		Objectives: REGULATE trial was designed to compare the efficacy and safety of benfluorex versus pioglitazone in type 2 diabetes mellitus (DM) patients. Methods: Double-blind, parallel-group, international, randomised, non-inferiority trial. More than half of the 196 participating centres were primary care centres. Patients eligible had type 2 DM uncontrolled on sulfonylurea. 846 were randomised. …	y	n							n	n		single drug			y	N
G. Jamtvedt, J. M. Young, D. T. Kristoffersen, M. A. O'Brien and A. D. Oxman	Data were extracted between 1st and 8th May 2023	2006	Audit and feedback: effects on professional practice and health care outcomes	Cochrane Database of Systematic Reviews			2		Background Audit and feedback continues to be widely used as a strategy to improve professional practice. It appears logical that healthcare professionals would be prompted to modify their practice if given feedback that their clinical practice was inconsistent with that of their peers or accepted guidelines. Yet, audit and feedback has not consistently been found to be effective. Objectives To a…	n								n	n		no isnt				N
G. L. Hayward, A. J. Parnes and S. R. Simon	Data were extracted between 1st and 8th May 2023	2009	Using health information technology to improve drug monitoring: a systematic review	Pharmacoepidemiology and Drug Safety	18		12	1232-1237	Purpose To conduct a systematic review of current evidence regarding the use of health information technology (HIT) interventions to improve drug monitoring in ambulatory care. Methods We searched PubMed, CINAHL, the Cochrane Library, and other computerized databases from I January 1998 to 30 June 2008 using the key words "drug monitoring," "medical records systems, computerized," "ambulatory car…	y								n	n	review	IT				N
G. Lopane, S. Mellone, M. Corzani, L. Chiari, P. Cortelli, G. Calandra-Buonaura and M. Contin	Data were extracted between 1st and 8th May 2023	2018	Supervised versus unsupervised technology-based levodopa monitoring in Parkinson’s disease: an intrasubject comparison	Journal of Neurology	265		6	1343-1352	We aimed to assess the intrasubject reproducibility of a technology-based levodopa (LD) therapeutic monitoring protocol administered in supervised versus unsupervised conditions in patients with Parkinson’s disease (PD). The study design was pilot, intrasubject, single center, open and prospective. Twenty patients were recruited. Patients performed a standardized monitoring protocol instrumented …	Y	N	N						N	n		L-dopa only			Y	N
G. M. Asnis, E. Caneva and M. A. Henderson	Data were extracted between 1st and 8th May 2023	2016	A review of antidepressant-induced urinary hesitancy: A focus on levomilnacipran ER including two case presentations(5633)	Expert Opinion on Drug Safety	15		5	717-725	Introduction: Levomilnacipran ER was recently FDA approved as Fetzima® for the treatment of MDD. Urinary hesitancy can be an adverse event associated with levomilnacipran treatment.Areas covered: This manuscript details the longitudinal course of levomilnacipran-induced urinary hesitancy in 2 cases that were in a pivotal clinical trial, examining possible predisposing factors and treatment issues…	y	n							n	n		no instrument			y	N
G. S. Collins and D. G. Altman	Data were extracted between 1st and 8th May 2023	2012	Predicting the adverse risk of statin treatment: an independent and external validation of Qstatin risk scores in the UK	Heart (British Cardiac Society)	98		14	1091-1097	Objective: To evaluate the performance of the QStatin scores for predicting the 5-year risk of developing acute renal failure, cataract, liver dysfunction and myopathy in men and women in England and Wales receiving statins.; Design: Prospective cohort study to evaluate the performance of four statin risk prediction models.; Setting: 364 practices in the UK contributing to The Health Improvement …	y	n							n	n	no mention of ADRs	statins only			y	N
G. Trifiro, A. Pariente, P. M. Coloma, J. A. Kors, G. Polimeni, G. Miremont-Salame, M. A. Catania, F. Salvo, A. David, N. Moore, A. P. Caputi, M. Sturkenboom, M. Molokhia, J. Hippisley-Cox, C. D. Acedo, J. van der Lei, A. Fourrier-Reglat and E.-A. Grp	Data were extracted between 1st and 8th May 2023	2009	Data mining on electronic health record databases for signal detection in pharmacovigilance: which events to monitor?	Pharmacoepidemiology and Drug Safety	18		12	1176-1184	Purpose Data mining on electronic health records (EHRs) has emerged as a promising complementary method for post-marketing drug safety surveillance. The EU-ADR project, funded by the European Commission, is developing techniques that allow mining of EHRs for adverse drug events across different countries in Europe. Since mining on all possible events was considered to unduly increase the number o…	Y			N					N	n	data mining	not an instrument				N
G. Twigg, T. David and J. Taylor	Data were extracted between 1st and 8th May 2023	2019	An Improved Comprehensive Medication Review Process to Assess Healthcare Outcomes in a Rural Independent Community Pharmacy	Pharmacy	7		2		For years many pharmacists have been performing brown bag' medication reviews for patients. While most pharmacists and student pharmacists are familiar with this process, it is important to determine the value patients receive from this service. Over the course of this study the authors attempted to modernize the medication reconciliation process and collect data on patient prescription drug and …	Y	Y	Y	Y	?	Y	Y		y	y		I think this is just the pharmacist - no instrument				N
H. A. Leake Date, K. Alford, N. Hounsome, D. Moore, K. Ing and J. H. Vera	Data were extracted between 1st and 8th May 2023	2022	Structured medicines reviews in HIV outpatients: a feasibility study (The MOR Study)	HIV Medicine	23		1	39-47	Objectives: Polypharmacy in people living with HIV (PLWH) increases the risks of medicine‐related problems (events or circumstances involving drug therapy that actually or potentially interfere with desired health outcomes). We aimed to examine the feasibility and acceptability of a Medicines Management Optimisation Review (MOR) toolkit in HIV outpatients. Methods: This was a multi‐centre randomi…	Y	Y		Y	?	Y	Y		Y	y		HIV, but uses an instrument				N
H. Alshammari, E. Al-Saeed, Z. Ahmed and Z. Aslanpour	Data were extracted between 1st and 8th May 2023	2021	Reviewing Potentially Inappropriate Medication in Hospitalized Patients Over 65 Using Explicit Criteria: A Systematic Literature Review	Drug Healthcare and Patient Safety	13			183-210	Potentially inappropriate medication (PIM) is a primary health concern affecting the quality of life of patients over 65. PIM is associated with adverse drug reactions including falls, increased healthcare costs, health services utilization and hospital admissions. Various strategies, clinical guidelines and tools (explicit and implicit) have been developed to tackle this health concern. Despite …	n								n	n		A: no primary setting		y		N
H. B. Levy	Data were extracted between 1st and 8th May 2023	2003	Self-administered medication-risk questionnaire in an elderly population	Annals of Pharmacotherapy	37		2022-08-07	982-987	Objective: To evaluate and validate a 10-item self-administered questionnaire for use by elderly patients to identify who is at increased risk of potentially experiencing a medication-related problem (MRP). Methods: Forty participants aged greater than or equal to60 years who took greater than or equal to2 prescription drugs regularly completed the questionnaire. Data collection was based on pati…	N								N	n	NOT TRIAL, the questionnaire identifies RISK of ADRs, not ADRs	questionnaire / instrument involved	Y			N
H. F. Kwint, A. Faber, J. Gussekloo and M. L. Bouvy	Data were extracted between 1st and 8th May 2023	2014	Completeness of medication reviews provided by community pharmacists	Journal of Clinical Pharmacy and Therapeutics	39		3	248-252	What is known and objectives Little is known about the ability of community pharmacists who are inexperienced in medication review to identify drug-related problems (DRPs). The objective of our study was to investigate the completeness of DRPs in terms of number, type and clinical relevance identified by community pharmacists when performing home medication reviews (HMRs). Methods This is a cross…	n	Y	Y	Y	?	Y	Y	Own	Y	?		not clear if an instrument was used, but pharmacist reviews were evaluated				N
H. F. Kwint, A. Faber, J. Gussekloo and M. L. Bouvy	Data were extracted between 1st and 8th May 2023	2012	The contribution of patient interviews to the identification of drug-related problems in home medication review	Journal of Clinical Pharmacy and Therapeutics	37		6	674-680	What is known and Objective: To determine to what extent patient interviews contribute to the identification of drug-related problems (DRPs) in home medication reviews, in terms of number, type and clinical relevance. Methods: We performed a cross-sectional study within the intervention arm of a randomized controlled trial. Patients were recruited from 10 Dutch community pharmacies. Patients were…	Y	Y	Y	Y	N				Y?	?	patient intervieviews	the instrument was an interview, so I gues include	Y			N
H. Faruki and M. Lai-Goldman	Data were extracted between 1st and 8th May 2023	2008	HLA-B*5701 screening for hypersensitivity to abacavir	Personalized Medicine	5		3	297-300	The field of pharmacogenetics and personalized medicine took a leap forward with publication of a recent multicenter global study, in which prospective trial results clearly validated the use of pharmacogenetic testing in avoiding a drug toxicity reaction. In a study of over 1900 HIV-1-infected patients, HLA-B*5701 screening prior to administering an abacavir-containing regimen, with avoidance of…	n								n	n		no inst				N
H. Hafezi, T. L. Robertson, G. D. Moon, K. Y. Au-Yeung, M. J. Zdeblick and G. M. Savage	Data were extracted between 1st and 8th May 2023	2015	An ingestible sensor for measuring medication adherence	IEEE Transactions on Biomedical Engineering	62		1	99-109	In this paper, we describe the design and performance of the first integrated-circuit microsensor developed for daily ingestion by patients. The ingestible sensor is a device that allows patients, families, and physicians to measure medication ingestion and adherence patterns in real time, relate pharmaceutical compliance to important physiologic metrics, and take appropriate action in response t…	n								n	n		no isnt				N
H. Khalil and C. Huang	Data were extracted between 1st and 8th May 2023	2020	Adverse drug reactions in primary care: A scoping review	BMC Health Services Research	20		1		Background: Medication-related adverse events, or adverse drug reactions (ADRs) are harmful events caused by medication. ADRs could have profound effects on the patients' quality of life, as well as creating an increased burden on the healthcare system. ADRs are one of the rising causes of morbidity and mortality internationally, and will continue to be a significant public health issue with the …	Y								N	n		review - scoping not systematic, so probably worth		Y		N
H. Khalil, B. Bell, H. Chambers, A. Sheikh and A. J. Avery	Data were extracted between 1st and 8th May 2023	2017	Professional, structural and organisational interventions in primary care for reducing medication errors	Cochrane Database of Systematic Reviews	2017		10		Background: Medication-related adverse events in primary care represent an important cause of hospital admissions and mortality. Adverse events could result from people experiencing adverse drug reactions (not usually preventable) or could be due to medication errors (usually preventable). Objectives: To determine the effectiveness of professional, organisational and structural interventions comp…	N								N	n		errors not ADRs		Y		N
H. Khalil, M. Shahid and L. Roughead	Data were extracted between 1st and 8th May 2023	2017	Medication safety programs in primary care: a scoping review	JBI database of systematic reviews and implementation reports	15		10	2512-2526	CONCLUSION: Multi-faceted medication safety programs are likely to vary in characteristics. They include educational training, quality improvement tools, informatics, patient education and feedback provision. The most likely outcome measure for these programs is the incidence of medication errors and reported adverse events or drug-related problems. RESULTS: The objectives, inclusion criteria and…	Y								n	n	review	a review - check for studies and perhaps cite				N
H. Körtke and R. Körfer	Data were extracted between 1st and 8th May 2023	2001	International normalized ratio self-management after mechanical heart valve replacement: is an early start advantageous?	The Annals of thoracic surgery	72		1	44-48	Background: Severe thromboembolic and hemorrhagic complications after mechanical heart valve replacement essentially depend on the intensity of oral anticoagulation and the fluctuation of individual international normalized ratio (INR) values.; Methods: After heart valve replacement with Medtronic Hall, St. Jude Medical, and CarboMedics implants, patients were randomly divided into two groups, on…	Y	N							N	n	INR self-management	INR only			Y	N
H. M. Fillit, R. Futterman, B. I. Orland, T. Chim, L. Susnow, G. P. Picariello, E. C. Scheye, R. K. Spoeri, J. L. Roglieri and S. W. Warburton	Data were extracted between 1st and 8th May 2023	1999	Polypharmacy management in medicare managed care: Changes in prescribing by primary care physicians resulting from a program promoting medication reviews	American Journal of Managed Care	5		5	587-594	Objective: To examine the effects of medication reviews by primary care physicians on prescriptions written for elderly members of a Medicare managed care organization who were at risk for polypharmacy. Study Design: Prospective study with follow-up survey. Patients and Methods: We conducted a study in 1995 to demonstrate the prevalence of polypharmacy (defined as receiving 5 or move prescription…	y				?				n	n	no ADR identification instrument	no inst				N
H. Ontario	Data were extracted between 1st and 8th May 2023	2021	DPYD Genotyping in Patients Who Have Planned Cancer Treatment With Fluoropyrimidines: A Health Technology Assessment	Ontario health technology assessment series	21		14	1-186	Background: Fluoropyrimidine drugs (such as 5-fluorouracil and capecitabine) are used to treat different types of cancer. However, these drugs may cause severe toxicity in about 10% to 40% of patients. A deficiency in the dihydropyrimidine dehydrogenase (DPD) enzyme, encoded by the DPYD gene, increases the risk of severe toxicity. DPYD genotyping aims to identify variants that lead to DPD deficie…	y	N	N		N				N	n	Fluoropirimidine only	cancer and genotying			Y	N
H. P. Whitley, J. D. Fermo and E. C. G. Chumney	Data were extracted between 1st and 8th May 2023	2006	5-Year evaluation of electronic medical record flag alerts for patients warranting secondary prevention of coronary heart disease	Pharmacotherapy	26		5	682-688	Study Objectives. To assess the effect of flag alerts that were placed in electronic medical records on patients' adherence with National Cholesterol Education Program (NCEP) guidelines for secondary prevention of coronary heart disease. A secondary objective was to identify the proportion of patients who were prescribed lipid-lowering agents and assess the barriers of patients who did not reach …	N								N	n		no instrument				N
H. R. Bogner, H. F. De Vries, A. J. O'Donnell and K. H. Morales	Data were extracted between 1st and 8th May 2023	2013	Measuring concurrent oral hypoglycemic and antidepressant adherence and clinical outcomes	American Journal of Managed Care	19		3	e85-e92	Objectives: Many patients experience difficulty in adhering to medication for both physical and mental health. Our objective was to compare selfreported adherence and electronic monitoring of adherence to oral hypoglycemic agents and antidepressants and to examine the relationship of adherence with clinical outcomes. Study Design: Primary care-based longitudinal study. Methods: Adherence was asse…	n								n	n	? Not sure whether to include, the study identifies glycaemic control and depression with the use of A1C assays and patient questionnaire, respectively. Can lack of control of a chronic condition be considered ADR?	no instrument	only measures depressive symptoms, instrument present	y		N
H. R. Dischinger, E. Cheng, A. D. Mann, T. M. Grueber, S. Hawk, L. A. Davis, A. V. Prochazka, E. Hutt and L. Caplan	Data were extracted between 1st and 8th May 2023	2015	Decisional support to prevent adverse drug reactions of long latency: Pilot randomized controlled intervention for glucocorticoid-induced diabetes	Journal of Evaluation in Clinical Practice	21		4	614-619	Rationale, aims, and objectives Long-term exposure to glucocorticoids can cause adverse drug reactions of long latency (ADRLLs), including glucocorticoid-induced diabetes mellitus (GID). Providers can monitor for GID using the glycosylated haemoglobin blood (HbA1C) test. This study examined the utility of decisional support to improve HbA1C-based screening for GID. US veterans were identified as …	y	n							n	n		dia			y	N
H.A. Leake Date, K. Alford, N. Hounsome, D. Moore, K. Ing, J.H. Vera	Data were extracted between 1st and 8th May 2023	2022	Structured medicines reviews in HIV outpatients: a feasibility study (The MOR Study															y	y						N
I. A. Basheti, O. K. I. Tadros and S. Aburuz	Data were extracted between 1st and 8th May 2023	2016	Value of a Community-Based Medication Management Review Service in Jordan: A Prospective Randomized Controlled Study	Pharmacotherapy	36		10	1075-1086	Study Objective: To assess the impact of a medication management review (MMR) service on treatment-related problems (TRPs) and certain clinical outcomes in outpatients.; Design: Prospective randomized controlled study.; Setting: Two community pharmacies in Amman, Jordan.; Patients: A total of 160 people who visited the two community pharmacies between September 2009 and June 2010.; Intervention: …	y	y							n	n		A: no instument		identifies treatment related problems which include ADRs. ADRs were identified by conducting a complete review of patients' symptoms and evaluating the patients' clinical data		N
I. Bayoumi, M. A. Balas, S. M. Handler, L. Dolovich, B. Hutchison and A. Holbrook	Data were extracted between 1st and 8th May 2023	2014	The effectiveness of computerized drug-lab alerts: A systematic review and meta-analysis	International Journal of Medical Informatics	83		6	406-415	Background: Inadequate lab monitoring of drugs is a potential cause of ADEs (adverse drug events) which is remediable. Objectives: To determine the effectiveness of computerized drug-lab alerts to improve medication-related outcomes. Data sources: Citations from the Computerized Clinical Decision Support System Systematic Review (CCDSSR) and MMIT (Medications Management through Health Information…	n								n	n		no instrument		y		N
I. Doña, J. C. Caubet, K. Brockow, M. Doyle, E. Moreno, I. Terreehorst and M. J. Torres	Data were extracted between 1st and 8th May 2023	2018	An EAACI task force report: Recognising the potential of the primary care physician in the diagnosis and management of drug hypersensitivity	Clinical and Translational Allergy	8		1		Adverse drug reactions include drug hypersensitivity reactions (DHRs), which can be immunologically mediated (allergy) or non-immunologically mediated. The high number of DHRs that are unconfirmed and often self-reported is a frequent problem in daily clinical practice, with considerable impact on future prescription choices and patient health. It is important to distinguish between hypersensitiv…	n								n	n		no inst		y		N
I. Hoch, A. D. Heymann, I. Kurman, L. J. Valinsky, G. Chodick and V. Shalev	Data were extracted between 1st and 8th May 2023	2003	Countrywide computer alerts to community physicians improve potassium testing in patients receiving diuretics	Journal of the American Medical Informatics Association	10		6	541-546	More than 20% of approximately 35,000 patients filling a diuretic prescription had no potassium blood test recorded within the previous year. A laboratory reporting system used throughout Israel by Maccabi Healthcare Services physicians was modified to provide physician alerts regarding potassium testing. The physicians were experienced users of a computerized medical record (CMR) that provided o…	y		n						n	n		no generic inst.	y			N
I. Ricci-Cabello, D. C. Gonçalves, A. Rojas-Garcóa and J. M. Valderas	Data were extracted between 1st and 8th May 2023	2015	Measuring experiences and outcomes of patient safety in primary care: A systematic review of available instruments	Family Practice	32		1	106-119	Background. Despite the enormous potential for adverse events in primary care, the knowledge base about patient safety in this context is still sparse. The lack of appropriate measurement methods is a key factor limiting the development of research in this field. Objective. To identify and characterize available patient reported instruments to measure patient safety in primary care. Methods. We c…	Y								Y	n	review of pt-reported methods of reporting safety (ADRs)	review, might be worth citing				N
I. Torjesen	Data were extracted between 1st and 8th May 2023	2015	Medication reviews may not improve health outcomes, study finds	Pharmaceutical Journal	294		7868-7869	685		N								N	N		?THIS MAY BE JUST A REPORT OF A STUDY				N
I. Wong, P. Campion, S. Coulton, B. Cross, H. Edmondson, A. Farrin, G. Hill, A. Hilton, Z. Philips, S. Richmond and I. Russell	Data were extracted between 1st and 8th May 2023	2004	Pharmaceutical care for elderly patients shared between community pharmacists and general practitioners: a randomised evaluation. RESPECT (Randomised Evaluation of Shared Prescribing for Elderly people in the Community over Time) ISRCTN16932128	Bmc Health Services Research	4				Background: This trial aims to investigate the effectiveness and cost implications of 'pharmaceutical care' provided by community pharmacists to elderly patients in the community. As the UK government has proposed that by 2004 pharmaceutical care services should extend nationwide, this provides an opportunity to evaluate the effect of pharmaceutical care for the elderly. Design: The trial design …	Y				N				N	n		reviews, no instruments				N
J. A. Thomson, W. C. Wang, C. Browning and H. L. Kendig	Data were extracted between 1st and 8th May 2023	2010	Self-reported medication side effects in an older cohort living independently in the community--the Melbourne Longitudinal Study on Healthy Ageing (MELSHA): cross-sectional analysis of prevalence and risk factors	BMC geriatrics	10			37	Background: Medication side effects are an important cause of morbidity, mortality and costs in older people. The aim of our study was to examine prevalence and risk factors for self-reported medication side effects in an older cohort living independently in the community.; Methods: The Melbourne Longitudinal Study on Healthy Ageing (MELSHA), collected information on those aged 65 years or older …	Y				N				N	n		survey only				N
J. B. Beuscart, L. G. Pont, S. Thevelin, B. Boland, O. Dalleur, A. W. S. Rutjes, J. I. Westbrook and A. Spinewine	Data were extracted between 1st and 8th May 2023	2017	A systematic review of the outcomes reported in trials of medication review in older patients: the need for a core outcome set	British Journal of Clinical Pharmacology	83		5	942-952	AIM Medication review has been advocated as one of themeasures to tackle the challenge of polypharmacy in older patients, yet there is no consensus on how best to evaluate its efficacy. This study aimed to assess outcome reporting in trials of medication review in older patients. METHODS Randomized controlled trials (RCTs), prospective studies and RCT protocols involving medication review perform…	?				?				n	n		no instrument	Systematic review			N
J. Becerra, F. Martinez, M. Bohorquez, M. L. Guevara and E. Ramirez	Data were extracted between 1st and 8th May 2023	2012	VALIDATION OF A METHODOLOGY FOR INPATIENT PHARMACOTHERAPY FOLLOW-UP	Vitae-Revista De La Facultad De Quimica Farmaceutica	19		3	261-269	Background: Pharmacotherapy follow-up is a practice in which the pharmacist assumes responsibility for the patient's drug-related Problems. Its goal is to achieve positive clinical outcomes. Methods to perform pharmacotherapy follow-up have centered principally on ambulatory patients. Objective: The purpose of this study is to propose and validate a methodology for inpatient pharmacotherapy follo…	y			validation of methodology, not RCT					n	n	identifies instruments for pharmacist follow-up	not trial	Y! not a trial but identifies methodology			N
J. Burt, N. Elmore, S. M. Campbell, S. Rodgers, A. J. Avery and R. A. Payne	Data were extracted between 1st and 8th May 2023	2018	Developing a measure of polypharmacy appropriateness in primary care: Systematic review and expert consensus study	BMC Medicine	16		1		Background: Polypharmacy is an increasing challenge for primary care. Although sometimes clinically justified, polypharmacy can be inappropriate, leading to undesirable outcomes. Optimising care for polypharmacy necessitates effective targeting and monitoring of interventions. This requires a valid, reliable measure of polypharmacy, relevant for all patients, that considers clinical appropriatene…	n								n	n		no inst		y		N
J. C. Frich, E. S. Kristoffersen and C. Lundqvist	Data were extracted between 1st and 8th May 2023	2014	GPs' experiences with brief intervention for medication-overuse headache: A qualitative study in general practice	British Journal of General Practice	64		626	e525-e531	Background Medication-overuse headache (MOH) is common in the general population, and most patients are managed in primary health care. Brief Intervention (BI) has been used as a motivational technique for patients with drug and alcohol overuse, and may a have role in the treatment of MOH. Aim To explore GPs' experiences using BI in the management of patients with MOH. Design and setting Qualitat…	n								n	n		no inst				N
J. Conway, A. J. Coats and R. Bird	Data were extracted between 1st and 8th May 2023	1990	Lisinopril and enalapril in hypertension: a comparative study using ambulatory monitoring	Journal of human hypertension	4		3	235-239	Detecting differences in the effect of two antihypertensive agents is bedevilled by the inherent variability of blood pressure itself. Using an ambulatory blood pressure monitoring technique, we compared, in a cross-over design study, the effects of four weeks' treatment with enalapril, 10 mg once daily, to lisinopril, 10 mg once daily, on the blood pressure of 19 patients with mild to moderate h…	y	n							n	n		single drug only			y	N
J. Cortes, M. Mauro, J. L. Steegmann, G. Saglio, R. Malhotra, J. A. Ukropec and N. T. Wallis	Data were extracted between 1st and 8th May 2023	2015	Cardiovascular and pulmonary adverse events in patients treated with BCR-ABL inhibitors: Data from the FDA Adverse Event Reporting System	American Journal of Hematology	90		4	E66-E72	Rare but serious cardiovascular and pulmonary adverse events (AEs) have been reported in patients with chronic myeloid leukemia treated with BCR-ABL inhibitors. Clinical trial data may not reflect the full AE profile of BCR-ABL inhibitors because of stringent study entry criteria, relatively small sample size, and limited duration of follow-up. To determine the utility of the FDA AE Reporting Sys…	y	n							n	n		not generic			y	N
J. D. Mason and C. A. Colley	Data were extracted between 1st and 8th May 2023	1993	EFFECTIVENESS OF AN AMBULATORY CARE CLINICAL PHARMACIST - A CONTROLLED TRIAL	Annals of Pharmacotherapy	27		5	555-559	OBJECTIVE: To compare two general medicine clinics to determine the effectiveness of an ambulatory care clinical pharmacist in assisting recognition of drug therapy problems for physicians and decreasing drug therapy costs. DESIGN: Controlled trial. SETTING: Two general medicine ambulatory care clinics associated with a large, tertiary-care teaching hospital. PATIENTS: Those with scheduled and co…	n	Y	Y	Y	?	Y	Y		Y	y	Pharmacist intervention	evaluating the pharmacist				N
J. D. Smith, E. A. Coleman and S.-J. Min	Data were extracted between 1st and 8th May 2023	2004	A new tool for identifying discrepancies in postacute medications for community-dwelling older adults	The American journal of geriatric pharmacotherapy	2		2	141-147	Background: Despite a national focus on the problem of medication safety, few studies have examined the frequency, causes, and factors contributing to discrepancies between the medications prescribed in acute care settings and what elderly patients (age>or=65 years) actually take after their discharge.; Objective: The aims of this study were to develop a new instrument, the Medication Discrepancy…	N								N	n	meds discrepancy: secondary and primary care	reconciliation not ADRs	Y			N
J. Hikaka, C. Hughes, R. Jones, M. J. Connolly and N. Martini	Data were extracted between 1st and 8th May 2023	2019	A systematic review of pharmacist-led medicines review services in New Zealand - is there equity for Maori older adults?	Research in Social & Administrative Pharmacy	15		12	1383-1394	Background: Pharmacist involvement in medicines reviews for older adults can improve prescribing and reduce adverse drug reactions. Maori experience poorer health outcomes than non-Maori resulting, in part, from inequitable access to and quality of medicine-related care. Despite international data showing benefit, it is unclear whether pharmacist-led medicines review services can improve outcomes…	y				?				n	n		pharm				N
J. I. Wolfstadt, J. H. Gurwitz, T. S. Field, M. Lee, S. Kalkar, W. Wu and P. A. Rochon	Data were extracted between 1st and 8th May 2023	2008	The effect of computerized physician order entry with clinical decision support on the rates of adverse drug events: A systematic review	Journal of General Internal Medicine	23		4	451-458	CONTEXT: Computerized physician order entry (CPOE) with clinical decision support (CDS) has been promoted as an effective strategy to prevent the development of a drug injury defined as an adverse drug event (ADE). OBJECTIVE: To systematically review studies evaluating the effects of CPOE with CDS on the development of an ADE as an outcome measure. DATA SOURCES: PUBMED versions of MEDLINE (from i…	Y				N				N	n	Review compusterised data entry + clinical decision support	review	Y			N
J. J. Cabre, M. Ripoll, J. M. Hernandez, J. Basora, F. Bejarano and V. Arija	Data were extracted between 1st and 8th May 2023	2011	Safety during the monitoring of diabetic patients: trial teaching course on health professionals and diabetics - SEGUDIAB study	Bmc Public Health	11				Background: Safety for diabetic patients means providing the most suitable treatment for each type of diabetic in order to improve monitoring and to prevent the adverse effects of drugs and complications arising from the disease. The aim of this study is to analyze the effect of imparting educational interventions to health professionals regarding the safety of patients with Diabetes Mellitus (DM…	y	n			n				n	n		dia			y	N
J. Josipović, D. Marinac, D. Katićić, D. Detelić and D. Pavlović	Data were extracted between 1st and 8th May 2023	2013	Ambulatory blood pressure monitoring in diabetic hypertensive patients, single center report - Preliminary results	Collegium Antropologicum	37		3	795-800	ABPM (ambulatory blood pressure monitoring) has been considered to be a useful tool for the diagnosis and management of arterial hypertension and is a better predictor of future cardiovascular events as compared with conventional office-based BP measurements. Despite its potential values, ABPM is not yet widely used in many clinical offices mainly because of lack of knowledge and unavailability. …	Y	N							N	n		single measure for a single condition				N
J. L. Altavela, M. K. Jones and M. Ritter	Data were extracted between 1st and 8th May 2023	2008	A Prospective Trial of a Clinical Pharmacy Intervention in a Primary Care Practice in a Capitated Payment System	Journal of Managed Care Pharmacy	14		9	831-843	BACKGROUND: There is evidence that pharmacist interventions improve clinical outcomes. The few studies that address economic outcomes (a) often report estimated instead of actual medical costs, (b) report only medication costs, or (c) have been conducted in settings that are not typical of community-based primary care. OBJECTIVES: To (a) determine whether a clinical pharmacist's recommendations t…	n								n	n		no instrument		y		N
J. L. Schnipper and J. M. Rothschild	Data were extracted between 1st and 8th May 2023	2012	Improving medication safety	The Lancet	379		9823	1278-1280		N								N	n	not a study, intro to the PINCER study	likely just a commentary				N
J. L. Schnipper, T. K. Gandhi, J. S. Wald, R. W. Grant, E. G. Poon, L. A. Volk, A. Businger, D. H. Williams, E. Siteman, L. Buckel and B. Middleton	Data were extracted between 1st and 8th May 2023	2012	Effects of an online personal health record on medication accuracy and safety: a cluster-randomized trial	Journal of the American Medical Informatics Association	19		5	728-734	Objective To determine the effects of a personal health record (PHR)-linked medications module on medication accuracy and safety. Design From September 2005 to March 2007, we conducted an on-treatment sub-study within a cluster-randomized trial involving 11 primary care practices that used the same PHR. Intervention practices received access to a medications module prompting patients to review th…	Y				N				N	n	online personal health record	instrument detects discrepancies not ADRs		Y		N
J. P. Aguiar, A. M. Brito, A. P. Martins, H. G. M. Leufkens and F. A. da Costa	Data were extracted between 1st and 8th May 2023	2019	Potentially inappropriate medications with risk of cardiovascular adverse events in the elderly: A systematic review of tools addressing inappropriate prescribing	Journal of Clinical Pharmacy and Therapeutics	44		3	349-360	What i+5s known and objective In the last decades, many lists have been developed to screen for inappropriate prescribing. However, information on which potentially inappropriate medications (PIMs) could increase the cardiovascular risk in the elderly is not objectively presented. This eview a-imed to identify and quantify those PIMs by extracting information from published PIM-lists. Methods In …	n								n	n		review, PIPs		y		N
J. P. DiPoto, M. S. Buckley and S. L. Kane-Gill	Data were extracted between 1st and 8th May 2023	2015	Evaluation of an automated surveillance system using trigger alerts to prevent adverse drug events in the intensive care unit and general ward	Drug safety	38		3	311-317	Introduction: Adverse events in the intensive care unit (ICU) may be associated with several possible causes, so determining a drug-related causal assessment is more challenging than in general ward patients. Therefore, the hypothesis was that automated trigger alerts may perform differently in various patient care settings. The purpose of this study was to compare the frequency and type of clini…	y						n		n	n		not primary care		y		N
J. P. Jameson and G. R. VanNoord	Data were extracted between 1st and 8th May 2023	2001	Pharmacotherapy consultation on polypharmacy patients in ambulatory care	The Annals of pharmacotherapy	35		2022-08-07	835-840	Objective: To investigate actual cost and adverse effect outcomes associated with a phamacotherapy consultation in ambulatory care patients receiving polypharmacy.; Methods: Patients receiving five or more chronic medications were randomized to receive pharmacotherapy consultation or usual medical care. Outcomes measured were changes in drug costs, medical costs, and drug-related symptoms six mon…	y				?				y	y			y - uses a questionnaire with 18 symptoms but intervention was pharmacist review			Y
J. P. Olsen, S. Baldwin and A. C. Houts	Data were extracted between 1st and 8th May 2023	2011	The Patient Care Monitor-Neutropenia Index: development, reliability, and validity of a measure for chemotherapy-induced neutropenia	Oncology nursing forum	38		3	360-367	Purpose/objectives: To provide an initial evaluation of the psychometric properties of the Patient Care Monitor 1.0 Revised-Neutropenia Index (PCM-N), a symptom-based assessment tool designed to measure health-related quality-of-life (HRQOL) changes associated with chemotherapy-induced neutropenia.; Design: Known-groups methodology and self-report instrument validation.; Setting: A large communit…	Y	N							N	n		WBC monitoring			Y	N
J. Peabody, M. Tran, D. Paculdo, J. Schrecker, C. Valdenor and E. Jeter	Data were extracted between 1st and 8th May 2023	2018	Clinical Utility of Definitive Drug-Drug Interaction Testing in Primary Care	Journal of Clinical Medicine	7		11		Drug-drug interactions (DDIs) are a leading cause of morbidity and mortality. New tools are needed to improve identification and treatment of DDIs. We conducted a randomized controlled trial to assess the clinical utility of a new test to identify DDIs and improve their management. Primary care physicians (PCPs) cared for simulated patients presenting with DDI symptoms from commonly prescribed me…	Y	Y	Y	Y	Y	Y	Y		n	n	drug-drug interactions text					N
J. Q. Chao, L. Yang, H. Xu, Q. Yu, L. L. Jiang and M. M. Zong	Data were extracted between 1st and 8th May 2023	2015	The effect of integrated health management model on the health of older adults with diabetes in a randomized controlled trial	Archives of Gerontology and Geriatrics	60		1	82-88	The objective of this study was to evaluate the effect of integrated health management model on the health of older adults with diabetes. The 100 older adults with diabetes who gave informed consent were randomly allocated 1:1 into management and control groups. The integrated health management model was applied in the former while the latter was only given usual care. This model included the fol…	n								n	n		no inst				N
J. S. Haas, M. Amato, L. Marinacci, E. J. Orav, G. D. Schiff and D. W. Bates	Data were extracted between 1st and 8th May 2023	2012	Do Package Inserts Reflect Symptoms Experienced in Practice? Assessment Using an Automated Phone Pharmacovigilance System with Varenicline and Zolpidem in a Primary Care Setting	Drug Safety	35		8	623-628	Background: While the US FDA maintains a voluntary reporting system, postmarketing adverse drug events (ADEs) are underreported, and this case report-based system does not allow accurate determination of incidence. Objective: The aim of the study was to assess the usefulness of an automated phone pharmacovigilance system for ambulatory patients by comparing systematically collected, patient-repor…	y	n							n	n		single drug	y	y		N
J. S. Johansen, K. H. Halvorsen, K. Havnes, H. L. Wetting, K. Svendsen and B. H. Garcia	Data were extracted between 1st and 8th May 2023		Intervention fidelity and process outcomes of the IMMENSE study, a pharmacist-led interdisciplinary intervention to improve medication safety in older hospitalized patients	Journal of Clinical Pharmacy and Therapeutics					What is known and Objective The majority of hospitalized older patients experience medication-related problems (MRPs), and there is a call for interventions to solve MRPs and improve clinical outcomes like medical visits. The IMMENSE study is a randomized controlled trial investigating the impact of a pharmacist-led interdisciplinary intervention on emergency medical visits. Its multistep interve…	n								n	n				y		N
J. Sellors, J. Kaczorowski, C. Sellors, L. Dolovich, C. Woodward, A. Willan, R. Goeree, R. Cosby, K. Trim, R. Sebaldt, M. Howard, L. Hardcastle and J. Poston	Data were extracted between 1st and 8th May 2023	2003	A randomized controlled trial of a pharmacist consultation program for family physicians and their elderly patients	Canadian Medical Association Journal	169		1	17-22	Background: Pharmacists can improve patient outcomes in institutional and pharmacy settings, but little is known about their effectiveness as consultants to primary care physicians. We examined whether an intervention by a specially trained pharmacist could reduce the number of daily medication units taken by elderly patients, as well as costs and health care use. Methods: We conducted a randomiz…	N								N	n		? No instruments, just review				N
J. T. Hanlon, C. I. Lindblad and S. L. Gray	Data were extracted between 1st and 8th May 2023	2004	Can clinical pharmacy services have a positive impact on drug-related problems and health outcomes in community-based older adults?	The American journal of geriatric pharmacotherapy	2		1	2013-03-01	Background: Although pharmacotherapy can be beneficial in the elderly, it can also lead to drug-related problems (DRPs), including untreated indications, drug use without an indication, improper drug selection, subtherapeutic dosage, overdosage, medication error, medication nonadherence, drug interactions, adverse drug reactions, adverse drug withdrawal events, and therapeutic failure.; Objective…	y				?				n	n	review	pharm.action	y, review, no access			N
J. Tjia, S. H. Fischer, M. A. Raebel, D. Peterson, Y. F. Zhao, S. J. Gagne, J. H. Gurwitz and T. S. Field	Data were extracted between 1st and 8th May 2023	2011	Baseline and Follow-up Laboratory Monitoring of Cardiovascular Medications	Annals of Pharmacotherapy	45		9	1077-1084	BACKGROUND: Laboratory monitoring of medications is typically used to establish safety prior to drug initiation and to detect drug-related injury following initiation. It is unclear whether black box warnings (BBWs) as well as evidence- and consensus-based clinical guidelines increase the likelihood of appropriate monitoring. OBJECTIVE: To determine the proportion of patients newly initiated on s…	Y	Y	N						N	n	lab monitoring only	prevalence of lab monitoring	Y			N
J. Tjia, T. S. Field, L. D. Garber, J. L. Donovan, A. O. Kanaan, M. A. Raebel, Y. F. Zhao, J. C. Fuller, S. J. Gagne, S. H. Fischer and J. H. Gurwitz	Data were extracted between 1st and 8th May 2023	2010	Development and Pilot Testing of Guidelines to Monitor High-Risk Medications in the Ambulatory Setting	American Journal of Managed Care	16		7	489-496	Objectives: To develop guidelines to monitor high-risk medications and to assess the prevalence of laboratory testing for these medications among a multispecialty group practice. Study Design: Safety intervention trial. Methods: We developed guidelines for the laboratory monitoring of high-risk medications as part of a patient safety intervention trial. An advisory committee of national experts a…	Y	Y	N						N	n	lab tests only	lab only	Y			N
J. Tjia, T. S. Field, S. H. Fischer, S. J. Gagne, D. J. Peterson, L. D. Garber and J. H. Gurwitz	Data were extracted between 1st and 8th May 2023	2011	Quality Measurement of Medication Monitoring in the "Meaningful Use" Era	American Journal of Managed Care	17		9	633-637	Objectives: While the 2011 implementation of "meaningful use" legislation for certified electronic health records (EHRs) promises to change quality reporting by overcoming data capture issues affecting quality measurement, the magnitude of this effect is unclear. We compared the measured quality of laboratory monitoring of Healthcare Effectiveness Data and Information Set (HEDIS) medications base…	N								?	n		lab test only		Y		N
J. W. Vandiver and T. G. Vondracek	Data were extracted between 1st and 8th May 2023	2013	A comparative trial of anti-factor Xa levels versus the activated partial thromboplastin time for heparin monitoring	Hospital practice (1995)	41		2	16-24	To determine if laboratory monitoring of intravenous (IV) unfractionated heparin (UFH) using an anti-activated factor X (anti-factor Xa) assay, as opposed to the activated partial thromboplastin time (aPTT), would result in a higher percentage of results within the goal range, fewer monitoring tests, and fewer dose adjustments. Retrospective, single-center, cohort study conducted at a community t…	Y	N	N						N	n	heparin monitoring	hep only				N
K. A. Al-Jumah and N. A. Qureshi	Data were extracted between 1st and 8th May 2023	2012	Impact of pharmacist interventions on patients' adherence to antidepressants and patient-reported outcomes: a systematic review	Patient Preference and Adherence	6			87-100	Background: Pharmacist intervention in improving patient adherence to antidepressants is coupled with better outcomes. Aims: The aim of this investigation was to systematically examine the published literature to explore different types of pharmacist interventions used for enhancing patient adherence to antidepressant medications. Three specific questions guided the review: what is the impact of …	n								n	n		pharm.rev.		y		N
K. A. J. Al Khaja, R. P. Sequeira and A. H. H. Damanhori	Data were extracted between 1st and 8th May 2023	2012	Medication prescribing errors pertaining to cardiovascular/antidiabetic medications: a prescription audit in primary care	Fundamental & Clinical Pharmacology	26		3	410-417	This study was carried out to identify the medication prescribing errors (MPEs) pertaining to cardiovascular/antidiabetic medications in prescriptions issued to hypertensive and diabetic hypertensive patients. A retrospective, nationwide audit of prescriptions (n = 2773) issued by primary care physicians (n = 194) of 20 health centres in Bahrain was carried out. Approximately one-quarter of presc…	n								n	n		no instrument				N
K. A. Wallis, C. R. Elley, S. Moyes and N. Kerse	Data were extracted between 1st and 8th May 2023	2018	Safer Prescribing and Care for the Elderly (SPACE): A pilot study in general practice	BJGP Open	2		3		Background: High-risk prescribing places patients at increased risk of adverse drug events (ADEs). High-risk prescribing and ADE hospitalisations are increasingly common as people are living longer and taking more medicines for multiple chronic conditions. The Safer Prescribing and Care for the Elderly (SPACE) intervention is designed to foster patient engagement in medicines management and promp…	N								N	n	no instrument to identify ADRs	an instrument for some meds	Y			N
K. Boman, T. Davidson, M. Gustavsson, M. Olofsson, G. B. Renström and L. Johansson	Data were extracted between 1st and 8th May 2023	2012	Telemedicine improves the monitoring process in anticoagulant treatment	Journal of Telemedicine and Telecare	18		6	312-316	We compared the INR (International Normalized Ratio) monitoring process using a telemedicine device with the conventional approach in which blood samples were sent to the hospital for analysis. We conducted a randomized controlled trial. We enrolled 40 patients on chronic warfarin therapy from two primary healthcare centres (PHCs). Half were monitored using the telemedicine device and half were m…	y	n	n						n	n		anticoag			y	N
K. Buchet-Poyau, P. Occelli, S. Touzet, C. Langlois-Jacques, S. Figon, J. P. Dubois, A. Duclos, M. Chanelière, C. Colin, M. Rabilloud and M. Keriel-Gascou	Data were extracted between 1st and 8th May 2023	2021	Improving patient self-reporting of antihypertensive adverse drug events in primary care: a stepped wedge cluster randomised trial	BMC Family Practice	22		1		Background: About 25% of patients experience adverse drug events (ADE) in primary care, but few events are reported by the patients themselves. One solution to improve the detection and management of ADEs in primary care is for patients to report them to their general practitioner. The study aimed to assess the effect of a booklet designed to improve communication and interaction between patients…	y				?				y	n	Patient education to improve self-reporting of ADRs. Need to contact authors to determine the content of the booklet.	A: no generic instrument	y, teaching intervention, but does not include ADRs lists			Y
K. Dalton, D. O'Mahony, D. O'Sullivan, M. N. O'Connor and S. Byrne	Data were extracted between 1st and 8th May 2023	2019	Prescriber Implementation of STOPP/START Recommendations for Hospitalised Older Adults: A Comparison of a Pharmacist Approach and a Physician Approach	Drugs & Aging	36		3	279-288	BackgroundTwo randomised controlled trials (RCTs) conducted simultaneously in the same Irish university teaching hospital have shown that provision of Screening Tool of Older Persons' Prescriptions (STOPP)/Screening Tool to Alert doctors to Right Treatment (START) recommendations to attending prescribers by a physician or a pharmacist can reduce in-hospital adverse drug reactions (ADRs) in older …	n								y	n	prevention	prediction		y		N
K. Denecke, E. Gabarron, R. Grainger, S. T. Konstantinidis, A. Lau, O. Rivera-Romero, T. Miron-Shatz and M. Merolli	Data were extracted between 1st and 8th May 2023	2019	Artificial Intelligence for Participatory Health: Applications, Impact, and Future Implications	Yearbook of medical informatics	28		1	165-173	OBJECTIVE: Artificial intelligence (AI) provides people and professionals working in the field of participatory health informatics an opportunity to derive robust insights from a variety of online sources. The objective of this paper is to identify current state of the art and application areas of AI in the context of participatory health. METHODS: A search was conducted across seven databases (P…	y				?				n	n		no inst		y		N
K. G. Blumenthal, J. L. Kuhlen, Jr., A. A. Weil, C. A. Varughese, D. W. Kubiak, A. Banerji and E. S. Shenoy	Data were extracted between 1st and 8th May 2023	2016	Adverse Drug Reactions Associated with Ceftaroline Use: A 2-Center Retrospective Cohort	Journal of Allergy and Clinical Immunology: In Practice	4		4	740-746	Background: Ceftaroline fosamil is a cephalosporin approved for treating skin and soft tissue infections (SSTIs), including those caused by methicillin-resistant Staphylococcus aureus and community-acquired pneumonia (CAP). Objectives: We aimed to study ceftaroline use and associated adverse drug reactions (ADRs), including hypersensitivity reactions (HSRs), among inpatients. Methods: We performe…	y	n							n	n		A: not generic instrument			y	N
K. H. Thomas, R. M. Martin, J. Potokar, M. Pirmohamed and D. Gunnell	Data were extracted between 1st and 8th May 2023	2014	Reporting of drug induced depression and fatal and non-fatal suicidal behaviour in the UK from 1998 to 2011	BMC Pharmacology and Toxicology	15		1		Background: Psychiatric adverse drug reactions (ADRs) are distressing for patients and have important public health implications. We identified the drugs with the most frequent spontaneous reports of depression, and fatal and non-fatal suicidal behaviour to the UK's Yellow Card Scheme from 1998 to 2011. Methods: We obtained Yellow Card data from the Medicines and Healthcare products Regulatory Ag…	N								N	n	Yellow Card scheme data extraction	review of a database		Y		N
K. Hedna, K. M. Hakkarainen, H. Gyllensten, A. K. Jönsson, M. Petzold and S. Hägg	Data were extracted between 1st and 8th May 2023	2015	Potentially inappropriate prescribing and adverse drug reactions in the elderly: A population-based study	European Journal of Clinical Pharmacology	71		12	1525-1533	Purpose: Potentially inappropriate prescriptions (PIPs) criteria are widely used for evaluating the quality of prescribing in elderly. However, there is limited evidence on their association with adverse drug reactions (ADRs) across healthcare settings. The study aimed to determine the prevalence of PIPs, defined by the Screening Tool of Older Persons' potentially inappropriate Prescriptions (STO…	y				y				n	n		PIP				N
K. L. Cropsey, P. S. Lane, A. C. Perkins, C. Brendan Clark, S. Hardy, C. McCullumsmith and M. L. Stitzer	Data were extracted between 1st and 8th May 2023	2013	Buprenorphine and medication management in a community corrections population: A pilot Study	Journal of Addiction Medicine	7		3	210-215	Aims: This project sought to demonstrate the feasibility and acceptability of providing on-site buprenorphine treatment to individuals under community corrections supervision. Methods: Seventeen women and 13 men were enrolled on-site over a 2-week period at a community corrections location. Study participants received open-label study medication dispensed weekly over 12 weeks, weekly medication m…	y	n							n	n		not general			y	N
K. M. Cresswell, S. Sadler, S. Rodgers, A. Avery, J. Cantrill, S. A. Murray, A. Sheikh and P. E. Team	Data were extracted between 1st and 8th May 2023	2012	An embedded longitudinal multi-faceted qualitative evaluation of a complex cluster randomized controlled trial aiming to reduce clinically important errors in medicines management in general practice	Trials	13				Background: There is a need to shed light on the pathways through which complex interventions mediate their effects in order to enable critical reflection on their transferability. We sought to explore and understand key stakeholder accounts of the acceptability, likely impact and strategies for optimizing and rolling-out a successful pharmacist-led information technology-enabled (PINCER) interve…	n								n	n	inspiration	no inst		y		N
K. T. Bomboy, J. S. Graber and E. P. Wallis	Data were extracted between 1st and 8th May 2023	2021	Improved Prescriber Adherence to Guidelines on Antipsychotic Medication Management Through Increased Access to Metabolic Monitoring Forms	Journal of the American Psychiatric Nurses Association	27		2	162-168	INTRODUCTION: Patients diagnosed with a chronic mental illness have a 2 to 3 times higher likelihood of developing metabolic abnormalities than their non-mentally ill counterparts due to prescription medication use. Metabolic syndrome has been reported in 52% of patients prescribed atypical antipsychotic medications, compared to the general population rate of 23%, and has been found to place indi…	y	y	?						y	n	Uses metabolic monitoring which is a defined instrument. Unfortunately, ADRs were not an outcome but I think include.					N
K. T. Mills, E. Peacock, J. Chen, A. Zimmerman, K. Brooks, H. He, A. Cyprian, G. Davis, S. R. Fuqua, A. Greer, L. Gray-Winfrey, S. Williams, G. M. Wiltz, K. L. Winfrey, P. K. Whelton, M. Krousel-Wood and J. He	Data were extracted between 1st and 8th May 2023	2020	Implementation of Multifaceted Patient-Centered Treatment Strategies for Intensive Blood Pressure Control (IMPACTS): Rationale and design of a cluster-randomized trial	American Heart Journal	230			13-24	Background: The Systolic Blood Pressure Intervention Trial (SPRINT) reported that intensive blood pressure (BP) treatment reduced cardiovascular disease and mortality compared to standard BP treatment in hypertension patients. The next important question is how to implement more intensive BP treatment in real-world clinical practice. We designed an effectiveness-implementation hybrid trial to sim…	N								N	n	BP treatment strategy	BP only				N
K. W. T. Tam, K. H. Kwok, Y. M. C. Fan, K. B. Tsui, K. K. Ng, K. Y. A. Ho, K. T. Lau, Y. C. Chan, C. W. C. Tse and C. M. Lau	Data were extracted between 1st and 8th May 2023	2008	Detection and prevention of medication misadventures in general practice	International journal for quality in health care : journal of the International Society for Quality in Health Care	20		3	192-199	Background: Adverse drug events are leading categories of iatrogenic patient injury. Development of preventive strategies for general practice setting depends on effective detection of events.; Objective: The aim of the study is to compare the strengths and weaknesses of voluntary reporting, chart review and patient survey in measuring medication misadventures in general practice and to analyze t…	Y	Y	Y		N				y	y	comparison of ways of reporting ADRs in GP	instrument is chart review	Y			N
K. Wallis and R. Tuckey	Data were extracted between 1st and 8th May 2023	2017	Safer Prescribing and Care for the Elderly (SPACE): feasibility of audit and feedback plus practice mail-out to patients with highrisk prescribing	Journal of Primary Health Care	9		2	145-152	INTRODUCTION: High-risk prescribing in general practice is common and places patients at increased risk of adverse events. AIM: The Safer Prescribing and Care for the Elderly (SPACE) intervention, comprising audit and feedback plus practice mail-out to patients with high-risk prescribing, was designed to promote medicines review and support safer prescribing. This study aims to test the SPACE int…	N								N	n		SAME STUDY AS ABOVE, BUT JUST INTERVIEWS - NO ADR DATA	Y			N
L. Adam, E. Moutzouri, C. Baumgartner, A. L. Loewe, M. Feller, K. M'Rabet-Bensalah, N. Schwab, S. Hossmann, C. Schneider, S. Jegerlehner, C. Floriani, A. Limacher, K. T. Jungo, C. J. A. Huibers, S. Streit, M. Schwenkglenks, M. Spruit, A. Van Dorland, J. Donze, P. M. Kearney, P. Juni, D. Aujesky, P. Jansen, B. Boland, O. Dalleur, S. Byrne, W. Knol, A. Spinewine, D. O'Mahony, S. Trelle and N. Rodon…	Data were extracted between 1st and 8th May 2023	2019	Rationale and design of OPtimising thERapy to prevent Avoidable hospital admissions in Multimorbid older people (OPERAM): a cluster randomised controlled trial	Bmj Open	9		6		Introduction Multimorbidity and polypharmacy are important risk factors for drug-related hospital admissions (DRAs). DRAs are often linked to prescribing problems (overprescribing and underprescribing), as well as non-adherence with drug regimens for different reasons. In this trial, we aim to assess whether a structured medication review compared with standard care can reduce DRAs in multimorbid…	n								n	n	useful	A: no primary setting		y		N
L. Awdishu, C. R. Coates, A. Lyddane, K. Tran, C. E. Daniels, J. Lee and R. El-Kareh	Data were extracted between 9th and 14th May 2023	2016	The impact of real-time alerting on appropriate prescribing in kidney disease: a cluster randomized controlled trial	Journal of the American Medical Informatics Association	23		3	609-616	Background Patients with kidney disease are at risk for adverse events due to improper medication prescribing. Few randomized controlled trials of clinical decision support (CDS) utilizing dynamic assessment of patients' kidney function to improve prescribing for patients with kidney disease have been published. Methods We developed a CDS tool for 20 medications within a commercial electronic hea…	y		not a multiple measure, only uses estimated creatinine clearance						n	n	pharmacists use estimated creatinine clearance to create prospective and retrospective alerts for medicines prescribing	not general inst, only creatinine clearance	yes, uses estimated creatinine clearance			N
L. Campins, M. Serra-Prat, I. Gozalo, D. Lopez, E. Palomera, C. Agusti, M. Cabre and R. Grp	Data were extracted between 9th and 14th May 2023	2017	Randomized controlled trial of an intervention to improve drug appropriateness in community-dwelling polymedicated elderly people	Family Practice	34		1	36-42	Background. Polypharmacy is frequent in the elderly population and is associated with potentially drug inappropriateness and drug-related problems. Objectives. To assess the effectiveness and safety of a medication evaluation programme for community-dwelling polymedicated elderly people. Design. Randomized, open-label, multicentre, parallel-arm clinical trial with 1-year follow-up. Setting. Prima…	n								y	n		no inst	y			N
L. El Raichani, Q. Du, A. Mathieu, S. Almassy, L. Lalonde, D. Berbiche, E. Gélinas-Lemay, N. Boudreau and H. Cardinal	Data were extracted between 9th and 14th May 2023	2019	Development and validation of PART (Pharmacotherapy Assessment in Renal Transplant Patients) criteria to assess drug-related problems in an outpatient renal transplant population: A cross-sectional study	Pharmacology Research and Perspectives	7		1		Kidney transplant recipients are at risk of pharmacological interactions and adverse drug reactions. Community pharmacists are uniquely poised to detect and intervene in cases of drug-related problems. The aims of this study were to develop and validate a list of explicit criteria to be used by community pharmacists to assess drug-related problems in kidney transplant patients, and to assess thei…	y	y			y				n	n	intrument = PART criteria, only for kidney transplant pts	A: kidney transplant pts only	y			N
L. Frings, K. Wagner, T. Maiwald, A. Carius, A. Schinkel, C. Lehmann and A. Schulze-Bonhage	Data were extracted between 9th and 14th May 2023	2008	Early detection of behavioral side effects of antiepileptic treatment using handheld computers	Epilepsy & behavior : E&B	13		2	402-406	Objective: Treatment-emergent side effects are frequent events, particularly during the uptitration of antiepileptic drugs. So far, monitoring of such adverse events in outpatients has often been limited to intervals of weeks or months. We here report the application of a new device for temporally fine-grained assessment of objective well-being and cognitive performance using personal digital ass…	y		n						n	n	only looks at side effects of levetiracetam-epilepsy med, but instrument exists to evaluate side effects	single drug	yes		y	N
L. Gers, M. Petrovic, S. Perkisas and M. Vandewoude	Data were extracted between 9th and 14th May 2023	2018	Antidepressant use in older inpatients: current situation and application of the revised STOPP criteria	Therapeutic Advances in Drug Safety	9		8	373-384	Objectives: Antidepressant use increases as age rises. Moreover, older patients are more sensitive to side effects and drug interactions. This descriptive study aims to map antidepressant use among patients at the geriatrics department of a university hospital and to evaluate whether prescribing happens in an evidence-based manner. Methods: Patients aged 75 years and over, admitted to the geriatr…	n								n	n	prevention	stopp start		y		N
L. Guthrie and L. Kelly	Data were extracted between 9th and 14th May 2023	2019	Bringing microbiome-drug interaction research into the clinic	EBioMedicine	44			708-715	Our understanding of the scope and clinical relevance of gut microbiota metabolism of drugs is limited to relatively few biotransformations targeting a subset of therapeutics. Translating microbiome research into the clinic requires, in part, a mechanistic and predictive understanding of microbiome-drug interactions. This review provides an overview of microbiota chemistry that shapes drug effica…	n								n	n		no isnt				N
L. Hakobyan, F. M. Haaijer-Ruskamp, D. de Zeeuw, D. Dobre and P. Denig	Data were extracted between 9th and 14th May 2023	2011	A review of methods used in assessing non-serious adverse drug events in observational studies among type 2 diabetes mellitus patients	Health and Quality of Life Outcomes	9				Clinical drug trials are often conducted in selective patient populations, with relatively small numbers of patients, and a short duration of follow-up. Observational studies are therefore important for collecting additional information on adverse drug events (ADEs). Currently, there is no guidance regarding the methodology for measuring ADEs in such studies. Our aim was to evaluate whether the m…	y								n	n	review	A: not generic instrument	y, review - diabetic pts only			N
L. Lašová, M. Göböová and J. Sýkora	Data were extracted between 9th and 14th May 2023	2016	Digoxin medication control from the point of view of a community pharmacist	Farmaceuticky Obzor	85		4	79-86	In spite of the indisputable advantages of the digoxin therapy several risk factors as narrow therapeutic index, elimination of P-glycoprotein exclusively by kidney still exists. Moreover, interaction risks increase with polymorbidity, polypharmacy and self-medication. Objectives: To assess digoxin dosing for patients in dependence on age, sex, height, weight, diagnosis and serum creatinine level…	Y	N	N						N	n	digoxin only	digoxin only			Y	N
L. M. de Almeida Vieira Lima, N. G. S. C. Nunes, P. G. P. da Silva Dias and F. J. B. Marques	Data were extracted between 9th and 14th May 2023	2012	Implemented data mining and signal management systems on spontaneous reporting systems' databases and their availability to the scientific community - a systematic review	Current Drug Safety	7		2	170-175	Adverse drug reactions' spontaneous reporting systems are an important element in worldwide pharmacovigilance, gathering potentially useful information for post-marketing drug safety surveillance. Data mining and signal management systems, providing the capability of reading and interpreting these systems' raw data (data that has not been subjected to processing or any other manipulation), improv…	n								n	n	data mining	no inst	y review			N
L. M. Rasmussen, K. Phanareth, H. Nolte and V. Backer	Data were extracted between 9th and 14th May 2023	2005	Internet-based monitoring of asthma: a long-term, randomized clinical study of 300 asthmatic subjects	The Journal of allergy and clinical immunology	115		6	1137-1142	Background: Experience from other fields of internal medicine shows that Internet-based technology can be used to monitor various diseases. The new technology handles complex calculation programs easily, and it is a unique way of communicating. These advantages might be used in optimizing the treatment for asthmatic subjects because undertreatment is a common problem found in European asthmatic s…	N								y	y	online asthma monitoring tool	internet could be an instruemtn	Y			N
L. McCann, R. Maguire, M. Miller and N. Kearney	Data were extracted between 9th and 14th May 2023	2009	Patients' perceptions and experiences of using a mobile phone-based advanced symptom management system (ASyMS) to monitor and manage chemotherapy related toxicity	European journal of cancer care	18		2	156-164	Chemotherapy forms a core component of treatment for the majority patients with cancer. Recent changes in cancer services mean patients frequently receive such treatment as outpatients and are often required to manage side effects at home without direct support from oncology health professionals. Information technology continues to develop to support patients in the community; this study evaluate…	Y		n						Y	y?	appears for chemo patients only but need to see	an instrument for cancer care			Y	N
L. Monteiro, M. Monteiro-Soares, L. V. Mendonça, I. Ribeiro-Vaz, C. Martins and A. Teixeira	Data were extracted between 9th and 14th May 2023	2021	Translation and adaptation of the STOPP-START screening tool to Portuguese for detecting inappropriate prescriptions in older people: A protocol	BMJ Open	11		6		Introduction Rational prescribing for older adults is a challenge because they usually exhibit multimorbidity and multimedication. One available and reliable tool to tackle this issue consists of the Screening Tool of Older People's Prescriptions (STOPP) and the Screening Tool to Alert to Right Treatment (START), which has been associated with improvements in clinical outcomes. Our goal here is t…	N								N	n		protocol only				N
L. Monteiro, T. Maricoto, I. Solha, I. Ribeiro-Vaz, C. Martins and M. Monteiro-Soares	Data were extracted between 9th and 14th May 2023	2019	Reducing Potentially Inappropriate Prescriptions for Older Patients Using Computerized Decision Support Tools: Systematic Review	Journal of Medical Internet Research	21		11		Background: Older adults are more vulnerable to polypharmacy and prescriptions of potentially inappropriate medications. There are several ways to address polypharmacy to prevent its occurrence. We focused on computerized decision support tools. Objective: The available literature was reviewed to understand whether computerized decision support tools reduce potentially inappropriate prescriptions…	N								N	n	computerised decision support system	a review - PIPs rather than ADRs		Y		N
L. R. Ulrich, J. J. Petersen, K. Mergenthal, I. Roehl, S. Rauck, A. Erler, B. Kemperdick, S. Schulz-Rothe, F. M. Gerlach and A. Siebenhofer	Data were extracted between 9th and 14th May 2023	2013	A monitoring list for oral anticoagulation case management in primary care	Zeitschrift fur Allgemeinmedizin	89		4	165-171	Background: Oral anticoagulation (OAC) with coumarin derivatives or new oral anticoagulants has been shown to be highly effective in preventing thromboembolic complications. However, monitoring, documentation and patient decision making in OAC treatment still have potential for improvement. The aim of this paper is to present the Coagulation-Monitoring-List (CoMoL), for monitoring patients on lon…	N		n						N	n		anti-coag only			Y	N
L. Sorensen, J. A. Stokes, D. M. Purdie, M. Woodward and M. S. Roberts	Data were extracted between 9th and 14th May 2023	2005	Medication management at home: medication-related risk factors associated with poor health outcomes	Age and Ageing	34		6	626-632	Background: some patients may have medication-related risk factors only identified by home visits, but the extent to which those risk factors are associated with poor health outcomes remains unclear. Objective: to determine the association between medication-related risk factors and poor patient health outcomes from observations in the patients' homes. Design: cross-sectional study. Setting: pati…	N								N	n		no instrument	Y			N
L. Sorensen, J. A. Stokes, D. M. Purdie, M. Woodward, R. Elliott and M. S. Roberts	Data were extracted between 9th and 14th May 2023	2004	Medication reviews in the community: results of a randomized, controlled effectiveness trial	British Journal of Clinical Pharmacology	58		6	648-664	Aims To examine the effectiveness of a multidisciplinary service model delivering medication review to patients at risk of medication misadventure in the community. Methods The study was carried out in three Australian states; Queensland, New South Wales and Western Australia, and conducted as a randomized, controlled effectiveness trial with the general practitioner (GP) as the unit of randomiza…	Y								n	n		just pt review				N
L. Traeger, T. M. McDonnell, C. E. McCarty, J. A. Greer, A. El-Jawahri and J. S. Temel	Data were extracted between 9th and 14th May 2023	2015	Nursing intervention to enhance outpatient chemotherapy symptom management: Patient-reported outcomes of a randomized controlled trial	Cancer	121		21	3905-3913	BACKGROUND The authors conducted a randomized controlled trial to evaluate a nurse practitioner (NP)-delivered symptom management intervention for patients initiating chemotherapy for nonmetastatic cancer. The aim was to reduce patient-reported symptom burden by facilitating patient-NP collaboration and the early management of symptoms. METHODS At the time of the first chemotherapy visit, adult p…	Y								Y	y		cancer, but may have an instrument - some ADRs will be from analgesia etc				N
L. V. Hernandez, I. Gilson, J. Jacobson, A. Affi, T. R. Puetz and V. J. Dindzans	Data were extracted between 9th and 14th May 2023	2001	Antiretroviral hepatotoxicity in human immunodeficiency virus-infected patients	Alimentary pharmacology & therapeutics	15		10	1627-1632	Background: Drug hepatotoxicity is a potentially serious adverse reaction of antiretroviral therapy in human immunodeficiency virus-infected patients. The impact of this problem in the routine treatment of patients with human immunodeficiency virus infection is poorly defined.; Objectives: Our aim was to determine what clinical features are associated with hepatotoxicity in human immunodeficiency…	y		n						n	n	labs only	HIV				N
L. Young, P. Ockelford and P. Harper	Data were extracted between 9th and 14th May 2023	2004	Audit of community-based anticoagulant monitoring in patients with thromboembolic disease: is frequent testing necessary?	Internal medicine journal	34		11	639-641	Oral anticoagulant monitoring is managed by general practitioners in Auckland. An audit of this service in 452 patients demonstrated that anticoagulant control was in line with recommended international guidelines, with 58.3% of international normalized ratio (INR) measurements in the therapeutic range. However, the frequency of testing was high, with the majority of patients (68%), including tho…	Y	N	N						N	n	anticoagulants, INR only	single measure for a single condition			Y	N
L. Z. Rubenstein, A. S. Robbins, K. R. Josephson, B. L. Schulman and D. Osterweil	Data were extracted between 9th and 14th May 2023	1990	The value of assessing falls in an elderly population. A randomized clinical trial	Annals of internal medicine	113		4	308-316	Objective: To measure the effects of a specialized postfall assessment intended to detect causes and underlying risk factors for falls, and to recommend preventive and therapeutic interventions.; Design: Randomized, controlled trial.; Setting: A long-term residential care facility for elderly persons.; Subjects: Within 7 days of a fall, 160 ambulatory subjects (mean age, 87 years) were randomly a…	Y				N				N	n		about falls, not ADRs				N
M. A. Bryan, E. Charron, O. Adeoye-Olatunde, J. Brown, U. Ghitza, T. J. Winhusen and G. Cochran	Data were extracted between 9th and 14th May 2023	2021	Concomitant Cannabis Misuse and Associations with Depression, Pain and Substance Misuse among Patients Prescribed Opioids	Pharmacy	9		3		Background: Cannabis use is common among individuals with pain who are prescribed opioids, occurring in approximately 10% of this population. This study aims to explore the relationship between non-medical cannabis use and other health risks among individuals filling opioids at community pharmacies. Methods: This study was an exploratory secondary data analysis of a National Drug Abuse Treatment …	y	n							n	n		no generic inst.				N
M. A. Dolansky, M. A. W. Hawkins, J. T. Schaefer, A. Sattar, J. Gunstad, J. D. Redle, R. Josephson, S. M. Moore and J. W. Hughes	Data were extracted between 9th and 14th May 2023	2016	Association between Poorer Cognitive Function and Reduced Objectively Monitored Medication Adherence in Patients with Heart Failure	Circulation: Heart Failure	9		12		Background - Subclinical cognitive impairment is prevalent in heart failure (HF); however, its role in important clinical outcomes, such as HF treatment adherence, is unclear. Given the complex polypharmacy in HF treatment, cognitive deficits may be important in predicting medication management. Thus, the objective of the current study was to examine the impact of cognitive function on medication…	n								n	n		no inst				N
M. A. Levine, W. Shao and D. Klein	Data were extracted between 9th and 14th May 2023	2012	Monitoring of international normalized ratios: comparison of community nurses with family physicians	Canadian family physician Medecin de famille canadien	58		8	e465-e471	Objective: To determine whether community-based, nurse-led monitoring of the international normalized ratio (INR) in patients requiring long-term warfarin therapy was comparable to traditional physician monitoring.; Design: A retrospective cohort analysis of patients taking long-term warfarin therapy.; Setting: The study used data gathered from 3 family medicine clinics in a primary care network …	Y		N	N					N	n		warfarin only			Y	N
M. A. Raebel, E. E. Lyons, E. A. Chester, M. A. Bodily, J. A. Kelleher, C. L. Long, C. Miller and D. J. Magid	Data were extracted between 9th and 14th May 2023	2005	Improving laboratory monitoring at initiation of drug therapy in ambulatory care: a randomized trial	Archives of Internal Medicine	165		20	2395-2401		N		N						N	n	lab tests only	lab only				N
M. A. Steinman, S. M. Handler, J. H. Gurwitz, G. D. Schiff and K. E. Covinsky	Data were extracted between 9th and 14th May 2023	2011	Beyond the Prescription: Medication Monitoring and Adverse Drug Events in Older Adults	Journal of the American Geriatrics Society	59		8	1513-1520	Whether a person will suffer harm from a medication or how severe that harm will be is difficult to predict precisely. As a result, many adverse drug events (ADEs) occur in patients in whom it was reasonable to believe that the drug's benefits exceeded its risks. Improving safety and reducing the burden of ADEs in older adults requires addressing this uncertainty by not only focusing on the appro…	N			N					?	n	opinion piece	opinion only		Y		N
M. A. Wallander, E. Dimenäs, K. Svärdsudd and I. Wiklund	Data were extracted between 9th and 14th May 2023	1991	Evaluation of three methods of symptom reporting in a clinical trial of felodipine	European journal of clinical pharmacology	41		3	187-196	251 patients from 23 primary health care centres were recruited to a clinical trial in which either felodipine or placebo was added to baseline metoprolol treatment. Three methods of symptom reporting were used in 191 patients, namely two previously documented self-administered questionnaires and an adverse event monitoring system (spontaneous reports to treating physician). Higher frequencies of…	Y	N	n	Y					y	?	NEED ACCESS	single drug, but still worth a look	Y		Y	N
M. Asamoah-Boaheng, O. A. Badejo, L. V. Bell, N. Buckley, J. W. Busse, T. S. Campbell, K. Corace, L. Cooper, D. Flusk, D. A. Garcia, M. A. Hossain, A. Iorio, K. L. Lavoie, P. A. Poulin, B. Skidmore and J. A. Rash	Data were extracted between 9th and 14th May 2023	2021	Interventions to Influence Opioid Prescribing Practices for Chronic Noncancer Pain: A Systematic Review and Meta-Analysis	American Journal of Preventive Medicine	60		1	E15-E26	Context: This study is a systematic review of interventions to improve adherence to guideline recommendations for prescribing opioids for chronic noncancer pain. Evidence acquisition: Investigators searched CINAHL, Em base, MEDLINE, PsycINFO, the Cochrane Library, and Joanna Briggs Institute Evid Based Pract database from inception until June 3, 2019. Interventional studies to improve adherence t…	y	n							n	n		opioids			y	N
M. Bories, G. Bouzille, M. Cuggia and P. Le Corre	Data were extracted between 9th and 14th May 2023	2021	Drug-Drug Interactions in Elderly Patients with Potentially Inappropriate Medications in Primary Care, Nursing Home and Hospital Settings: A Systematic Review and a Preliminary Study	Pharmaceutics	13		2		Drug-drug interactions (DDI) occurring with potentially inappropriate medications (PIM) are additional risk factors that may increase the inappropriate character of PIM. The aim of this study was (1) to describe the prevalence and severity of DDI in patients with PIM and (2) to evaluate the DDI specifically regarding PIM. This systematic review is based on a search carried out on PubMed and Web-o…	y				?				n	n	syst. Review, describes prevalence of DDI, identifies DDI checking tools - Micromedex, Lexicomp	review, PIPs	y, lists some indexing tools for prevention			N
M. C. Woodward, C. L. Streeton, A. Guttmann, G. T. Killer and R. W. Peck	Data were extracted between 9th and 14th May 2023	2008	Polypharmacy management among Australian veterans: improving prescribing through the Australian Department of Veterans' Affairs' prescriber feedback programme	Internal Medicine Journal	38		2	95-100	Background: Older patients are potentially at risk from the effects of polypharmacy (PP) and/or drug-drug interactions. Aims: To examine the effects of a targeted patient-specific prescriber feedback programme on patients prescribed more than 19 individual medications over the 3-month study period. Methods: The Commonwealth Department of Veterans' Affairs commissioned a review of Repatriation Pha…	N								N	n	prescribing	a feedback programme - may be an instrument		Y		N
M. Cordina, J. C. McElnay and C. M. Hughes	Data were extracted between 9th and 14th May 2023	2001	no i	Pharmacotherapy	21		10	1196-1203	Study Objective: To implement and assess a community-based pharmaceutical care program for patients with asthma.; Design: Prospective, randomized, controlled trial.; Setting: Community pharmacies (11 control, 11 intervention) in Malta.; Patients: Community-dwelling patients with asthma.; Interventions: A comprehensive asthma education and monitoring program was implemented. Intervention patients …	y?				?				n	n		no inst				N
M. D. Murray, M. E. Ritchey, J. W. Wu and W. Z. Tu	Data were extracted between 9th and 14th May 2023	2009	Effect of a Pharmacist on Adverse Drug Events and Medication Errors in Outpatients With Cardiovascular Disease	Archives of Internal Medicine	169		8	757-763	Background: Adverse drug events and medication errors are threats to quality care. Inpatient studies suggest that a pharmacist may reduce these events, but outpatient studies have not been forthcoming. Methods: We conducted a pooled analysis of 2 randomized controlled trials to determine the effect of pharmacist intervention on adverse drug events and medication errors. We studied 800 outpatient …	Y	Y?	Y?	Y	Y	Y	Y	other - Outpatient	Y	n	pharmacist intervention in people with hypertension, appears that not single group, not single measure	just pharmacist reviews				N
M. de Barra, C. L. Scott, N. W. Scott, M. Johnston, M. de Bruin, N. Nkansah, C. M. Bond, C. I. Matheson, P. Rackow, A. J. Williams and M. C. Watson	Data were extracted between 9th and 14th May 2023	2018	Pharmacist services for non-hospitalised patients	Cochrane Database of Systematic Reviews	2018		9		Background: This review focuses on non-dispensing services from pharmacists, i.e. pharmacists in community, primary or ambulatory-care settings, to non-hospitalised patients, and is an update of a previously-published Cochrane Review. Objectives: To examine the effect of pharmacists' non-dispensing services on non-hospitalised patient outcomes. Search methods: We searched CENTRAL, MEDLINE, Embase…	y				?				n	n	useful as an example of lit review and tables to include	pharm. Rev	y			N
M. Demyen, K. Alkhalloufi and N. T. Pyrsopoulos	Data were extracted between 9th and 14th May 2023	2013	Lipid-Lowering Agents and Hepatotoxicity	Clinics in Liver Disease	17		4	699-+	Lipid-lowering therapy is increasingly being used in patients for a variety of diseases, the most important being secondary prevention of cardiovascular disease. Many lipid-lowering drugs carry side effects that include elevations in hepatic function tests and liver toxicity. In many cases, these drugs are not prescribed or they are underprescribed because of fears of injury to the liver. This ar…	y				?				n	n		not generic				N
M. Dong, T. Fukuda and A. A. Vinks	Data were extracted between 9th and 14th May 2023	2014	Optimization of Mycophenolic Acid Therapy Using Clinical Pharmacometrics	Drug Metabolism and Pharmacokinetics	29		1	2022-11-04	Novel approaches applying quantitative clinical pharmacology or pharmacometrics have been increasingly embraced by the drug development community in the last decade. State-of-the-art population modeling and simulation enable better characterization and prediction of drug exposure. For narrow therapeutic index drugs such as mycophenolic acid (MPA) which exhibit large inter-individual variation in …	y			n					n	n		not empirical				N
M. E. Gabe, F. Murphy, G. A. Davies, I. T. Russell and S. Jordan	Data were extracted between 9th and 14th May 2023	2014	Medication monitoring in a nurse-led respiratory outpatient clinic: Pragmatic randomised trial of the west wales adverse drug reaction profile	PLoS ONE	9		5		Objective: To assess the clinical effect of medication monitoring using the West Wales Adverse Drug Reaction (ADR) Profile for Respiratory Medicine. Design: Single-site parallel-arm pragmatic trial using stratified randomisation. Setting: Nurse-led respiratory outpatient clinic in general hospital in South Wales. Participants: 54 patients with chronic respiratory disease receiving bronchodilators…	y								y	n	ADRe paper, can accept respiratory meds?	A: not generic instrument				N
M. E. Gabe, G. A. Davies, F. Murphy, M. Davies, L. Johnstone and S. Jordan	Data were extracted between 9th and 14th May 2023	2011	Adverse drug reactions: treatment burdens and nurse-led medication monitoring	Journal of Nursing Management	19		3	377-392	Aim This paper focuses on adverse drug reactions and the potential for introduction of nurse-led medication monitoring. Background The prevention of patient harm caused by health-care organizations was accorded international priority over a decade ago, yet adverse drug reactions remain a significant treatment burden to patients. Evaluation This paper reviews the literature to summarize existing k…	y								?	n	review, ADRe paper, 2011	not empirical	y			N
M. E. Matheny, T. D. Sequist, A. C. Seger, J. M. Fiskio, M. Sperling, D. Bugbee, D. W. Bates, T. K. Gandhi, M. E. Matheny, T. D. Sequist, A. C. Seger, J. M. Fiskio, M. Sperling, D. Bugbee, D. W. Bates and T. K. Gandhi	Data were extracted between 9th and 14th May 2023	2008	A randomized trial of electronic clinical reminders to improve medication laboratory monitoring	Journal of the American Medical Informatics Association	15		4	424-429	Objective: Recommendations for routine laboratory monitoring to reduce the risk of adverse medication events are not consistently followed. We evaluated the impact of electronic reminders delivered to primary care physicians on rates of appropriate routine medication laboratory monitoring.Design: We enrolled 303 primary care physicians caring for 1,922 patients across 20 ambulatory clinics that h…	N								N	n		lab test only				N
M. F. Warle-van Herwaarden, V. E. Valkhoff, M. Teichert, A. R. Koffeman, G. W. t Jong, M. Sturkenboom and P. De Smet	Data were extracted between 9th and 14th May 2023	2014	Development and application of indicators for the reduction of potentially preventable hospital admissions related to medications	Expert Opinion on Drug Safety	13		2	157-165	Objective: The Dutch HARM-Wrestling (HW) Task Force issued general and drug-specific recommendations aimed at reducing hospital admissions related to medication (HARMs). This study examines if the drug-specific recommendations could be converted into indicators that could be monitored in existing databases of general practitioner (GP) or community pharmacy (CP) data. The study also assesses the p…	N								N	n	the effect of recommendations on hospitalisation	there is an instrument here, v unlike ADRe				N
M. Guedes and C. Rego	Data were extracted between 9th and 14th May 2023	2016	The HIPOGAIA study: Monitoring of oral anticoagulation with vitamin K antagonists in the municipality of Gaia	Revista Portuguesa de Cardiologia	35		9	459-465	Introduction Anticoagulant therapy is an effective measure in preventing thromboembolic adverse events. Of the diseases in which this treatment is indicated, atrial fibrillation (AF) has the highest incidence worldwide, with a prevalence of 1.5‐2%. Objectives To assess the quality of monitoring of patients with non‐valvular AF under oral anticoagulation with vitamin K antagonists in Vila Nova de …	y	n							n	n		anticoag			y	N
M. J. Byerly, P. A. Nakonezny and A. J. Rush	Data were extracted between 9th and 14th May 2023	2008	The Brief Adherence Rating Scale (BARS) validated against electronic monitoring in assessing the antipsychotic medication adherence of outpatients with schizophrenia and schizoaffective disorder	Schizophrenia research	100		2022-03-01	60-69	Among outpatients with schizophrenia, antipsychotic non-adherence is common, grossly under-detected by patients and their prescribers, and is associated with poor clinical outcomes. Using electronic monitoring (EM) as the reference standard we evaluated the reliability and validity as well as the sensitivity and specificity of a recently developed, brief, pencil-paper, clinician-administered adhe…	n								n	n	adherence monitoring	no inst				N
M. J. C. Willemen, A. K. Mantel-Teeuwisse, Y. Buggy, D. Layton, S. Straus, H. G. M. Leufkens and T. C. G. Egberts	Data were extracted between 9th and 14th May 2023	2012	Reasons for and Time to Discontinuation of Rimonabant Therapy A Modified Prescription-Event Monitoring Study	Drug Safety	35		12	1147-1158	Background: Early treatment discontinuation will have a negative effect on a drug's benefit-risk profile if discontinuation occurs earlier in time than the positive effects of treatment. This non-persistence of therapy has been associated with an increased risk of adverse health outcomes. Objective: The aim of this study was to explore relationships between patient characteristics and reasons for…	Y	N							N	n		single drug			Y	N
M. J. Denham and N. L. Barnett	Data were extracted between 9th and 14th May 2023	1998	Drug therapy and the older person - Role of the pharmacist	Drug Safety	19		4	243-250	Older people in the UK receive a disproportionate amount of medication. They comprise 18% of the population but receive 45% of all prescription items. Not surprisingly they experience drug-related illnesses - in 1980, 1 in 10 admissions to acute geriatric units were wholly or partly due to adverse drug reactions. Drugs which should be used with particular care or even avoided in older people incl…	n								n	n		pharm rev		y		N
M. J. Makowsky, K. Cor and T. Wong	Data were extracted between 9th and 14th May 2023	2017	Exploring Electronic Medical Record and Self-Administered Medication Risk Screening Tools in a Primary Care Clinic	Journal of managed care & specialty pharmacy	23		5	566-572	Background: Electronic medical record (EMR) screening for indicators of medication risk could improve efficiency in identifying primary care clinic patients in need of clinical pharmacist care compared with patient self-reporting.; Objectives: To (a) compare the performance of an EMR medication risk assessment questionnaire (MRAQ) with a self-administered (SA) MRAQ and (b) explore each tool's abi…	N								y	y			Y			N
M. Jeffries, D. L. Phipps, R. L. Howard, A. J. Avery, S. Rodgers and D. M. Ashcroft	Data were extracted between 9th and 14th May 2023	2017	Understanding the implementation and adoption of a technological intervention to improve medication safety in primary care: a realist evaluation	Bmc Health Services Research	17				Background: Monitoring for potentially hazardous prescribing is increasingly important to improve medication safety. Healthcare information technology can be used to achieve this aim, for example by providing access to prescribing data through surveillance of patients' electronic health records. The aim of our study was to examine the implementation and adoption of an electronic medicines optimis…	n								n	n	prevention			y		N
M. K. Krzyzanowska, J. A. Julian, C. S. Gu, M. Powis, Q. Li, K. Enright, D. Howell, C. C. Earle, S. Gandhi, S. Rask, C. Brezden-Masley, S. Dent, L. Hajra, O. Freeman, S. Spadafora, C. Hamm, N. Califaretti, M. Trudeau, M. N. Levine, E. Amir, L. Bordeleau, J. A. Chiarotto, C. Elser, J. Husain, N. Laferriere, Y. Rahim, A. G. Robinson, T. Vandenberg and E. Grunfeld	Data were extracted between 9th and 14th May 2023	2021	Remote, proactive, telephone based management of toxicity in outpatients during adjuvant or neoadjuvant chemotherapy for early stage breast cancer: Pragmatic, cluster randomised trial	The BMJ	375				AbstractObjective To evaluate the effectiveness of remote proactive management of toxicities during chemotherapy for early stage breast cancer. Design Pragmatic, cluster randomised trial. Setting 20 cancer centres in Ontario, Canada, allocated by covariate constrained randomisation to remote management of toxicities or routine care. Participants All patients starting adjuvant or neoadjuvant chemo…	Y	Y	Y		?				n	n	chemotherapy patients	cancer only, but may have an instrument				N
M. Keriel-Gascou, K. Buchet-Poyau, A. Duclos, M. Rabilloud, S. Figon, J. P. Dubois, J. Brami, T. Vial and C. Colin	Data were extracted between 9th and 14th May 2023	2013	Evaluation of an interactive program for preventing adverse drug events in primary care: Study protocol of the InPAct cluster randomised stepped wedge trial	Implementation Science	8		1		Background: Adverse drug events could often be prevented. One of their main causes is that patients rarely know how to detect them. Another cause is inadequate communication between patients and physicians. If patients were to be effectively trained in detecting and reporting adverse drug events, this should help to prevent their occurrence and subsequent complications. Our purpose is to present …	Y	Y	Y	Y	?				n	n	patient reporting, found study report: Buchet-Poyau,	protocol only, but need to find study results				N
M. Khalili, B. Mesgarpour, H. Sharifi, S. D. Dehnavi and A. A. Haghdoost	Data were extracted between 9th and 14th May 2023	2020	Interventions to improve adverse drug reaction reporting: A scoping review	Pharmacoepidemiology and Drug Safety	29		9	965-992	Purpose Underreporting is the major limitation of a voluntary adverse drug reaction (ADR) reporting system. Many studies have assessed the effectiveness of different interventions designed to improve ADR reporting. The aim of this study was to systematically map interventions and strategies to improve ADR reporting among health care professionals. Methods The six-stage methodological framework of…	N								N	n	review of strategies to increase ADR reporting	worth checking for possible studies, also may be worth citing		Y		N
M. L. Andersson, Y. Böttiger, J. D. Lindh, B. Wettermark and B. Eiermann	Data were extracted between 9th and 14th May 2023	2013	Impact of the drug-drug interaction database SFINX on prevalence of potentially serious drug-drug interactions in primary health care	European journal of clinical pharmacology	69		3	565-571	Purpose: To investigate the impact of the integration of the drug-drug interaction database SFINX into primary health care records on the prevalence of potentially serious drug-drug interactions.; Methods: The study was a controlled before-and-after study on the prevalence of potential drug-drug interactions before and after the implementation of SFINX at 15 primary healthcare centres compared wi…	n								n	n		no ADRs	y			N
M. L. Yeh, Y. J. Chang, P. Y. Wang, Y. C. Li and C. Y. Hsu	Data were extracted between 9th and 14th May 2023	2013	Physicians' responses to computerized drug-drug interaction alerts for outpatients	Computer Methods and Programs in Biomedicine	111		1	17-25	Introduction: Adverse drug reactions (ADR) increase morbidity and mortality; potential drug-drug interactions (DDI) increase the probability of ADR. Studies have proven that computerized drug-interaction alert systems (DIAS) might reduce medication errors and potential adverse events. However, the relatively high override rates obscure the benefits of alert systems, which result in barriers for a…	N								N	n		responses to alerts for interactions, not ADRs				N
M. Lainer, A. Vögele, M. Wensing and A. Sönnichsen	Data were extracted between 9th and 14th May 2023	2015	Improving medication safety in primary care. A review and consensus procedure by the LINNEAUS collaboration on patient safety in primary care	European Journal of General Practice	21			14-18	Background: Drug treatment is an important clinical process in primary care that is associated with risk of error and adverse events.Objective: To review currently available research evidence on the topic and to develop a framework, which can help to guide improvement of medication safety.Methods: Systematic reviews were performed on adverse drug events (ADE), their preventability, and on availab…	N								N	n	development of framework to reduce med. Errors	review & opinion, but likely as useful paper to mention		Y		N
M. Le Berre, G. Maimon, N. Sourial, M. Gueriton and I. Vedel	Data were extracted between 9th and 14th May 2023	2017	Impact of Transitional Care Services for Chronically Ill Older Patients: A Systematic Evidence Review	Journal of the American Geriatrics Society	65		7	1597-1608	Transitions in care from hospital to primary care for older patients with chronic diseases (CD) are complex and lead to increased mortality and service use. In response to these challenges, transitional care (TC) interventions are being widely implemented. They encompass education on self management, discharge planning, structured follow-up and coordination among the different healthcare professi…	N								N	n	the effect of transitional care	a review on transition, not ADRs	Y			N
M. M. Burton, C. Hope, M. D. Murray, S. Hui and J. M. Overhage	Data were extracted between 9th and 14th May 2023	2007	The cost of adverse drug events in ambulatory care	AMIA ... Annual Symposium proceedings. AMIA Symposium				90-93	Background: Many justifications for ePrescribing predict savings achieved by reducing the number of adverse drug events (ADEs) in the ambulatory setting however, there is little evidence from which to estimate the size of these savings. Estimating the cost of ADEs in the ambulatory setting would improve the reliability of these predictions.; Methods: We identified patients with potential ADEs in …	n								n	n		no inst		y		N
M. M. E. Geurts, R. E. Stewart, J. R. B. J. Brouwers, P. A. de Graeff and J. J. de Gier	Data were extracted between 9th and 14th May 2023	2016	Implications of a clinical medication review and a pharmaceutical care plan of polypharmacy patients with a cardiovascular disorder	International Journal of Clinical Pharmacy	38		4	808-815	Background A clinical medication review, including patient involvement, is expected to improve pharmaceutical care. Objective To determine whether a clinical medication review followed by a pharmaceutical care plan decreases the number of potential drug-related problems (DRPs) and pharmaceutical care issues (PCIs) and leads to a positive effect on relevant clinical and laboratory parameters for e…	y				?				n	n	terminology: drug-related problesms vs ADRs	no ADRs	y			N
M. M. Kuilboer, M. A. M. van Wijk, M. Mosseveld, E. van der Does, J. C. de Jongste, S. E. Overbeek, B. Ponsioen and J. van der Lei	Data were extracted between 9th and 14th May 2023	2006	Computed critiquing integrated into daily clinical practice affects physicians' behavior--a randomized clinical trial with AsthmaCritic	Methods of information in medicine	45		4	447-454	Objective: We developed AsthmaCritic, a non-inquisitive critiquing system integrated with the general practitioners' electronic medical records. The system is based on the guidelines for asthma and chronic obstructive pulmonary disease (COPD) as issued by the Dutch College of General Practitioners. This paper assesses the effect of AsthmaCritic on monitoring and treatment of asthma and COPD by Du…	N	N							N	n	asthma guidelines provided electronically to prescribers	not really ADRs				N
M. McFarland, K. Davis, J. Wallace, J. Wan, R. Cassidy, T. Morgan and D. Venugopal	Data were extracted between 9th and 14th May 2023	2012	Use of home telehealth monitoring with active medication therapy management by clinical pharmacists in veterans with poorly controlled type 2 diabetes mellitus	Pharmacotherapy	32		5	420-426	Study Objective: To compare the effect of medication therapy management by a clinical pharmacy specialist who used the Care Coordination Home Telehealth (CCHT) program with the effect of medication therapy management by a clinical pharmacy specialist who did not use the CCHT program in a cohort of patients with poorly controlled type 2 diabetes mellitus.; Design: Nonrandomized, parallel, control …	Y		N						N	n	insulin management only	telehealth monitoring is an instrument			Y	N
M. Messerli, E. Blozik, N. Vriends and K. E. Hersberger	Data were extracted between 9th and 14th May 2023	2016	Impact of a community pharmacist-led medication review on medicines use in patients on polypharmacy - a prospective randomised controlled trial	Bmc Health Services Research	16				Background: In 2010 the 'Polymedication Check' (PMC), a pharmacist-led medication review, was newly introduced to be delivered independently from the prescriber and reimbursed by the Swiss health insurances. This study aimed at evaluating the impact of this new cognitive service focusing on medicines use and patients' adherence in everyday life. Methods: This randomised controlled trial was condu…	N								N	n	patient adherence intervention					N
M. Naunton, G. Kyle, F. Owoka and K. Naunton-Boom	Data were extracted between 9th and 14th May 2023	2014	Pharmacist review prevents evolving metformin-associated lactic acidosis	Journal of Clinical Pharmacy & Therapeutics	39		5	567-570	What is known There is controversy surrounding the risk of metformin and the development of lactic acidosis. There have been no reports of a pharmacist preventing a patient developing metformin-associated lactic acidosis. Objectives Our objective was to report on a pharmacist potentially preventing an evolving case of metformin-associated lactic acidosis ( MALA). Case description A patient who ha…	Y	N	N	N					N	n		metformin only				N
M. Price, I. Davies, R. Rusk, M. Lesperance and J. Weber	Data were extracted between 9th and 14th May 2023	2017	Applying STOPP Guidelines in Primary Care Through Electronic Medical Record Decision Support: Randomized Control Trial Highlighting the Importance of Data Quality	Jmir Medical Informatics	5		2	38-48	Background: Potentially Inappropriate Prescriptions (PIPs) are a common cause of morbidity, particularly in the elderly. Objective: We sought to understand how the Screening Tool of Older People's Prescriptions (STOPP) prescribing criteria, implemented in a routinely used primary care Electronic Medical Record (EMR), could impact PIP rates in community (non-academic) primary care practices. Metho…	N								N	n	PIP - prevention, not identification	identified PIPs not ADRs		Y		N
M. R. Blum, B. Sallevelt, A. Spinewine, D. O'Mahony, E. Moutzouri, M. Feller, C. Baumgartner, M. Roumet, K. T. Jungo, N. Schwab, L. Bretagne, S. Beglinger, C. E. Aubert, I. Wilting, S. Thevelin, K. Murphy, C. J. A. Huibers, A. C. Drenth-van Maanen, B. Boland, E. Crowley, A. Eichenberger, M. Meulendijk, E. Jennings, L. Adam, M. J. Roos, L. Gleeson, Z. R. Shen, S. Marien, A. J. Meinders, O. Baretel…	Data were extracted between 9th and 14th May 2023	2021	Optimizing Therapy to Prevent Avoidable Hospital Admissions in Multimorbid Older Adults (OPERAM): cluster randomised controlled trial	Bmj-British Medical Journal	374				OBJECTIVE To examine the effect of optimising drug treatment on drug related hospital admissions in older adults with multimorbidity and polypharmacy admitted to hospital. DESIGN Cluster randomised controlled trial. SETTING 110 clusters of inpatient wards within university based hospitals in four European countries (Switzerland, Netherlands, Belgium, and Republic of Ireland) defined by attending …	y?								n	n	drug optimisation strategy, but ADR instrument not described, past a question 'do you experience any side effects?'	pip	y			N
M. Rasschaert, C. Vulsteke, S. De Keersmaeker, K. Vandenborne, S. Dias, V. Verschaeve, P. Vuylsteke, I. V. Brussel, J. Ravelingien, P. V. Dam, E. Segelov and M. Peeters	Data were extracted between 9th and 14th May 2023	2021	AMTRA: a multicentered experience of a web-based monitoring and tailored toxicity management system for cancer patients	Supportive Care in Cancer	29		2	859-867	Background: Technology-based interventions are increasingly being introduced in routine clinical cancer care. There is a need for reliable systems to monitor treatment-related toxicity in a standardized manner. Such electronic tools bridge the gap in providing quality home-based monitoring. Methods: From July 2017 to December 2017, we performed a multicentered, non-randomized prospective cohort a…	Y	?	Y	Y	Y	Y	Y	OWN	Y	y	Establish if for inclusion	cancer population, but looks a bit like ADRe				N
M. Rhalimi, A. Rauss and E. Housieaux	Data were extracted between 9th and 14th May 2023	2018	Drug-related problems identified during geriatric medication review in the community pharmacy	International Journal of Clinical Pharmacy	40		1	109-118	Background In line with the changing role of community pharmacists, we describe here a standardised procedure for detecting DRPs in elderly patients for use in community pharmacies. Objectives The primary aim was to describe the number and type of DRPs identified by community pharmacists in elderly patients. Secondary aims were to determine the number and type of associated pharmacist interventio…	Y	Y	Y	Y	?	Y	Y	other - pharmacy	n	n	pharmacist review, observational study	pharmacist reviews only				N
M. Shoji, H. Maeda, F. Watanabe, K. Tanuma, A. Fujiwara, Y. Iwanaga	Data were extracted on between 15th and 23rd November 2023	2023	A non-randomized, controlled, interventional study to investigate the effects of community pharmacists’ cognitive behavioral therapy–based interventions on medication adherence and relevant indicators in patients with depression						The prevalence of depression is increasing in Japan. Pharmacists play an important role in helping patients use medicines effectively. Several studies had investigated the impact of community pharmacists on patient adherence to antidepressant therapy, and their results indicated that further study was warranted. This study was conducted from June 2019 to May 2020 using a cluster non-randomized, o…				n					y	y						N
M. Simoons, H. G. Ruhé, E. N. Van Roon, R. A. Schoevers, R. Bruggeman, D. C. Cath, D. Muis, J. Arends, B. Doornbos and H. Mulder	Data were extracted between 9th and 14th May 2023	2019	Design and methods of the 'monitoring outcomes of psychiatric pharmacotherapy' (MOPHAR) monitoring program - A study protocol	BMC Health Services Research	19		1		Background: At many outpatient departments for psychiatry worldwide, standardized monitoring of the safety of prescribed psychotropic drugs is not routinely performed in daily clinical practice. Therefore it is unclear to which extent the drugs used by psychiatric outpatients are prescribed effectively and safely. These issues warrant structured monitoring of medication use, (pre-existing) co-mor…	Y	Y	Y						N	n	protocol, no results yet	this is a protocol, but need to find the outcome of the trial	Y			N
M. Vervloet, P. Spreeuwenberg, M. L. Bouvy, E. R. Heerdink, D. H. De Bakker and L. Van Dijk	Data were extracted between 9th and 14th May 2023	2013	Lazy Sunday afternoons: The negative impact of interruptions in patients' daily routine on adherence to oral antidiabetic medication. A multilevel analysis of electronic monitoring data	European Journal of Clinical Pharmacology	69		8	1599-1606	Purpose: Considerable variability in adherence over time exists. The aim of this study was to investigate to what extent deviations from the prescribed regimen in type 2 diabetes patients can be explained by characteristics of the individual 'medication intake moments' and the patient. Methods: Medication intake of 104 non-adherent type 2 diabetes patients from 37 community pharmacies was electro…	N								N	n	interuptions affect compliance	database review				N
M. W. Jann, J. H. Froemming and R. L. Borison	Data were extracted between 9th and 14th May 2023	1990	Movement disorders and new azapirone anxiolytic drugs	The Journal of the American Board of Family Practice	3		2	111-119	Dopamine is a neurotransmitter affecting motor function, and the dopamine system is the focus of abnormality in dyskinetic diseases. An important side effect of many psychotropic drugs possessing dopamine activity is the production of movement disorders; this potential problem needs to be examined carefully with any new central nervous system drug, such as the azapirone anxiolytic drugs. The phar…	n								n	n		no inst		y		N
M. Yu, A. A. Zecevic, S. W. Hunter, M. Wenxin and R. G. Tirona	Data were extracted between 9th and 14th May 2023	2021	Medication Review in Preventing Older Adults' Fall-Related Injury: a Systematic Review & Meta-Analysis	Canadian Geriatrics Journal	24		3	237-250	Background Medication review is essential in managing adverse drug reactions and improving drug safety in older adults. This systematic review evaluated medication review's role as a single intervention or combined with other interventions in preventing fall-related injuries in older adults. Methods Electronic databases search was conducted in PubMed, EMBASE, Scopus, and CINAHL. Two reviewers scr…	Y								y	n	med review - need to establish if instrument used					N
M. Zwarentein, J. Goldman and S. Reeves	Data were extracted between 9th and 14th May 2023	2009	Interprofessional collaboration: effects of practice-based interventions on professional practice and healthcare outcomes	Cochrane Database of Systematic Reviews			3		Background Poor interprofessional collaboration (IPC) can negatively affect the delivery of health services and patient care. Interventions that address IPC problems have the potential to improve professional practice and healthcare outcomes. Objectives To assess the impact of practice-based interventions designed to change IPC, compared to no intervention or to an alternate intervention, on one …	N								N	n	interprofessional collaboration	worth checking for possible studies, also may be worth citing		Y		N
N. Binkley, J. Lappe, R. J. Singh, S. Khosla, D. Krueger, M. K. Drezner and R. D. Blank	Data were extracted between 9th and 14th May 2023	2015	Can vitamin D metabolite measurements facilitate a “treat-to-target” paradigm to guide vitamin D supplementation?	Osteoporosis International	26		5	1655-1660	Summary: Substantial variability exists in the serum 25(OH)D increase observed in response to vitamin D supplementation. Measurement of circulating cholecalciferol and 24,25(OH)2D, as indicators of vitamin D absorption and degradation, respectively, account for approximately half of the variation in serum 25(OH)D observed following supplementation.Introduction: Vitamin D supplementation produces …	n	n	n						n	n		no instruemnt			y	N
N. Jokanovic, E. C. K. Tan, D. van den Bosch, C. M. Kirkpatrick, M. J. Dooley and J. S. Bell	Data were extracted between 9th and 14th May 2023	2016	Clinical medication review in Australia: A systematic review	Research in Social and Administrative Pharmacy	12		3	384-418	Background: Clinical medication review (CMR) is a structured and collaborative service aimed at identifying and resolving medication-related problems (MRPs). This is the first systematic review of CMR research in Australia. Objective: To systematically review the processes and outcomes of CMR in community-settings in Australia. Methods: MEDLINE, EMBASE, International Pharmaceutical Abstracts (IPA…	n	Y	Y	Y	?	Y	Y		n	n	review, need to see full text					N
N. Jokanovic, E. C. Tan, S. Sudhakaran, C. M. Kirkpatrick, M. J. Dooley, T. E. Ryan-Atwood and J. S. Bell	Data were extracted between 9th and 14th May 2023	2017	Pharmacist-led medication review in community settings: An overview of systematic reviews	Research in Social and Administrative Pharmacy	13		4	661-685	Background Pharmacist-led medication review is a collaborative service which aims to identify and resolve medication-related problems. Objective To critically evaluate published systematic reviews relevant to pharmacist-led medication reviews in community settings. Methods MEDLINE, EMBASE, International Pharmaceutical Abstracts (IPA), Cumulative Index to Nursing and Allied Health Literature (CINA…	N								N	n		a review - check for studies and perhaps cite		Y		N
N. L. Dawson, I. E. Porter Ii, D. Klipa, W. R. Bamlet, M. A. Hedges, M. J. Maniaci, J. Persoff, A. Roy and A. V. Patel	Data were extracted between 9th and 14th May 2023	2012	Inpatient warfarin management: Pharmacist management using a detailed dosing protocol	Journal of Thrombosis and Thrombolysis	33		2	178-184	Hospitalized patients receiving anticoagulants such as warfarin are at increased risk for adverse events because of difficulties maintaining a therapeutic international normalized ratio (INR). We sought to determine whether a detailed warfarin dosing protocol administered by pharmacists with minimal physician oversight significantly reduced the proportion of hospitalized patients with a suprather…	y	n							n	n		warfarin			y	N
N. M. B. L. De Prado, G. C. Messias, G. O. Santos, V. S. Nunes, M. I. Schinonni and R. Paraná	Data were extracted between 9th and 14th May 2023	2019	Prospective monitoring of drug use: Drug-induced liver injury in a primary healthcare center	Arquivos de Gastroenterologia	56		4	390-393	Background – Drug-induced liver injury is still misunderstood in Brazil due to diagnostic difficulties or lack of reporting incidents. Objective – To assess the frequency of adverse events related to the use of medicines in a primary healthcare unit, in a city locate southwestern of the state of Bahia, Brazil. Methods – Prospective study conducted at the Primary Center for Specialized Health (CEM…	y		n						n	n	labs only	A: not generic instrument	y			N
N. McDerby, S. Kosari, K. Bail, A. Shield, G. Peterson and M. Naunton	Data were extracted between 9th and 14th May 2023	2019	The effect of a residential care pharmacist on medication administration practices in aged care: A controlled trial	Journal of Clinical Pharmacy and Therapeutics	44		4	595-602	What is known and objective: With the ageing of the population also comes increasing comorbidities and the use of multiple medications and administration methods, along with greater susceptibility to adverse drug reactions. Dosage form modification to facilitate drug administration in older adults can be potentially problematic as altering the original licensed formulation can affect medication s…	Y				N		Y	nursing home residents	N	n	pharmacist input effect, measures numbers of medication formula modifications, eg. Crushing tablets	need to check if this is just the presence of the pharmacist or if an instrument wasused.				N
N. Moore	Data were extracted between 9th and 14th May 2023	2001	The role of the clinical pharmacologist in the management of adverse drug reactions	Drug Safety	24		1	2022-07-01	The classical definition of clinical pharmacology is the study or the knowledge of the effects of drugs in humans. The activities of a clinical pharmacologist can vary from country to country, usually ranging from involvement in clinical trials, especially fundamental pharmacodynamic studies, to studies of pharmacokinetics and drug metabolism, to pharmacogenetics. Most clinical pharmacologists ou…	N								N	n		opinion only				N
N. O. Ahmed, B. Osman, Y. M. Abdelhai and T. M. H. El-Hadiyah	Data were extracted between 9th and 14th May 2023	2017	Impact of clinical pharmacist intervention in anticoagulation clinic in Sudan	International Journal of Clinical Pharmacy	39		4	769-773	Background Many trials have compared anticoagulation management provided by a pharmacist led anticoagulation clinic versus usual physician care showing the role for clinical pharmacist in the management of anticoagulant therapy, and demonstrating excellent outcomes. In Sudan, there is no published research evaluating the role of pharmacist in providing pharmaceutical care for patients taking warf…	y	n							n	?	INR checks	anticoag			y	N
N. Oake, C. van Walraven, M. A. Rodger and A. J. Forster	Data were extracted between 9th and 14th May 2023	2009	Effect of an interactive voice response system on oral anticoagulant management	Canadian Medical Association Journal	180		9	927-933	Background: Monitoring oral anticoagulants is logistically challenging for both patients and medical staff. We evaluated the effect of adding an interactive voice response system to computerized decision support for oral anticoagulant management. Methods: We developed an interactive voice response system to communicate to patients the results of international normalized ratio testing and their do…	Y	N	N						N	n	effect of voiced INR reports on staff time	anticoagulants only				N
N. Parekh, J. M. Stevenson, R. Schiff, J. Graham Davies, S. Bremner, T. Van der Cammen, J. Harchowal, C. Rajkumar, K. Ali and P. s. g. on behalf of the	Data were extracted between 9th and 14th May 2023	2018	Can doctors identify older patients at risk of medication harm following hospital discharge? A multicentre prospective study in the UK	British Journal of Clinical Pharmacology	84		10	2344-2351	Aims: Medication-related harm (MRH) is common in older adults following hospital discharge. In resource-limited health systems, interventions to reduce this risk can be targeted at high-risk patients. This study aims to determine whether (1) doctors can predict which older patients will experience MRH requiring healthcare following hospital discharge, (2) clinical experience and confidence in pre…	N								N	n	can drs predict adrs?	GET - shows we need an instrument		Y		N
N. Parekh, K. Ali, J. G. Davies and C. Rajkumar	Data were extracted between 9th and 14th May 2023	2019	Do the 2015 Beers Criteria predict medication-related harm in older adults? Analysis from a multicentre prospective study in the United Kingdom	Pharmacoepidemiology and Drug Safety	28		11	1464-1469	Purpose: To investigate whether inappropriate prescribing, defined by the Beers Criteria, is associated with medication-related harm (MRH), hospital admission, and mortality in older adults in England. Methods: A multicentre, prospective cohort study recruited 1280 patients (median age 82 years) at hospital discharge. Patients were followed-up in the community by pharmacists for 8 weeks to identi…	Y	Y	Y		N				N	n	PIMs and ADRs	database study - important in that it shows the BEERs criteria do not work		Y		N
N. R. Dunn, G. L. Pearce and S. A. W. Shakir	Data were extracted between 9th and 14th May 2023	2000	Adverse effects associated with the use of donepezil in general practice in England	Journal of Psychopharmacology	14		4	406-408	Donepezil is an acetylcholinesterase inhibitor indicated for the symptomatic treatment of mild to moderate Alzheimer's disease. It is reported to have a relatively favourable side-effect profile. We report here on a pharmacovigilance study carried out post-marketing in England. An observational cohort study using the technique of Prescription-Event Monitoring was carried out. Some 1762 patients (…	y	n							n	n		single med			y	N
N. Savage, J. Green, M. Seshadri and M. D. Thalitaya	Data were extracted between 9th and 14th May 2023	2017	STUDY ON LITHIUM MONITORING AMONGST PATIENTS IN A COMMUNITY MENTAL HEALTH AND PRIMARY CARE SETTING IN RURAL ENGLAND	Psychiatria Danubina	29			S481-S486	Background: Lithium is widely used as a mood stabilizer in managing Bipolar Disorder. It is also licensed as an augmenting agent for recurrent depression and treatment resistant depression. However, it has a narrow therapeutic index with potentially significant side effects and adverse drug interactions. Toxicity is one of the main concerns for prescribers and serum levels should be checked regul…	Y	N	N						N	n		audit of practice			Y	N
N. Zakopoulos, K. Spengos, G. Tsivgoulis, V. Zis, E. Manios and K. Vemmos	Data were extracted between 9th and 14th May 2023	2006	Assessment of blood pressure control in hypertensive stroke survivors: an ambulatory blood pressure monitoring study	Blood pressure monitoring	11		5	235-241	Background: We compared the sensitivity of office blood pressure and ambulatory blood pressure monitoring recordings in evaluating the effectiveness of antihypertensive treatment and identified factors related to inadequate blood pressure control among hypertensive stroke survivors.; Methods: Office blood pressure and ambulatory blood pressure monitoring measurements were performed at 120+/-30 da…	Y	N	N						N	n	antihypertensives, BP monitoring only	BP monitoring only			Y	N
O. D. Ostroumova	Data were extracted between 9th and 14th May 2023	2017	Effect of a fixed-dose combination of perindopril arginine/amlodipine on the level and variability of blood pressure according to its office visit-to-visit measurements and self-measurements at home: A subanalysis of the PREVOSHODSTVO (SUPERIORITY) program	Terapevticheskii Arkhiv	89		8	29-36	Aim. To study the effect of a fixed-dose combination of perindopril arginine/amlodipine (prestans) on the goal levels and variability of blood pressure (BP) according to its office visit-to-visit measurements and self-measurement (OVVM and SM) in a subgroup of 483 people from the population of the Russian observational SUPERIORITY program, most cases of whom are given the combination replacing th…	Y	N	N						N	n	the effect of single med on BP	single drug tiral			Y	N
O. M. Ibrahim, R. M. Ibrahim, Y. A. Ibrahim, E. A. Madawi and M. Y. Al Deri	Data were extracted between 9th and 14th May 2023	2022	Shedding the light on Pharmacists' roles during COVID-19 global pandemic	Saudi Pharmaceutical Journal	30		1	14-27	Introduction: (Background) The role of pharmacists revolves around providing the highest levels of care to society and ensuring the provision of medicine to all patients. However, with the spread of coronavirus disease 2019 (COVID -19), pharmacists as a very important part of healthcare professionals' team are responsible for fighting against the disease regardless of their setting of practice. T…	n								n	n		no inst		y		N
O. Moser, J. K. Mader, G. Tschakert, A. Mueller, W. Groeschl, T. R. Pieber, G. Koehler, J. Messerschmidt and P. Hofmann	Data were extracted between 9th and 14th May 2023	2016	Accuracy of continuous glucose monitoring (CGM) during continuous and high-intensity interval exercise in patients with type 1 diabetes mellitus	Nutrients	8		8		Continuous exercise (CON) and high-intensity interval exercise (HIIE) can be safely performed with type 1 diabetes mellitus (T1DM). Additionally, continuous glucose monitoring (CGM) systems may serve as a tool to reduce the risk of exercise-induced hypoglycemia. It is unclear if CGM is accurate during CON and HIIE at different mean workloads. Seven T1DM patients performed CON and HIIE at 5% below…	N								N	n		diabetes only				N
O. Ojeleye, A. Avery, V. Gupta and M. Boyd	Data were extracted between 9th and 14th May 2023	2013	The evidence for the effectiveness of safety alerts in electronic patient medication record systems at the point of pharmacy order entry: a systematic review	Bmc Medical Informatics and Decision Making	13				Background: Electronic Patient Medication Record (ePMR) systems have important safety features embedded to alert users about potential clinical hazards and errors. To date, there is no synthesis of evidence about the effectiveness of these safety features and alerts at the point of pharmacy order entry. This review aims to systematically explore the literature and synthesise published evidence ab…	N								N	n		a review, but potentially useful				N
P. Aggarwal, S. J. Woolford and H. P. Patel	Data were extracted between 9th and 14th May 2023	2020	Multi-Morbidity and Polypharmacy in Older People: Challenges and Opportunities for Clinical Practice	Geriatrics	5		4		Multi-morbidity and polypharmacy are common in older people and pose a challenge for health and social care systems, especially in the context of global population ageing. They are complex and interrelated concepts in the care of older people that require early detection and patient-centred shared decision making underpinned by multi-disciplinary team-led comprehensive geriatric assessment (CGA) …	n								n	n		opinion		y		N
P. Alonso-Coello, Q. Zhou and G. Guyatt	Data were extracted between 9th and 14th May 2023	2012	Home-monitoring of oral anticoagulation vs. dabigatran: An indirect comparison	Thrombosis and Haemostasis	108		4	647-653	Oral anticoagulation with vitamin k antagonists (VKAs) requires regular testing and dose adjustment. Home-monitoring (self-testing or self-management) is more effective than usual management. Dabigatran, does not require dose-adjustment and appears to be more effective at reducing the risk of stroke with similar risks of bleeding in patients with atrial fibrillation (AF). Dabigatran, however, has…	y	n							n	n		anticoag			y	N
P. Bofí Martínez, E. García Jiménez and F. Martínez Martínez	Data were extracted between 9th and 14th May 2023	2015	Comparison of health education and drug therapy monitoring interventions in patients with cardiovascular risk factors attending a community pharmacy (FISFTES-PM Study)	Atencion Primaria	47		3	141-148	Aim To compare health education (HE) and drug therapy monitoring (DTM) interventions in patients with cardiovascular risk factors (CVRF). Design Randomised experimental studys: 100 patients per group. Setting Playa-Miramar pharmacy (Valencia, Spain). March 2010-November 2011. Participants Patients with one or more CVRF detected based on medication they were taking or questions they asked when dru…	n								n	n		no instrument				N
P. D. Hibbert, C. J. Molloy, T. D. Hooper, L. K. Wiles, W. B. Runciman, P. Lachman, S. E. Muething and J. Braithwaite	Data were extracted between 9th and 14th May 2023	2016	The application of the global trigger tool: A systematic review	International Journal for Quality in Health Care	28		6	640-649	Purpose: This study describes the use of, and modifications and additions made to, the Global Trigger Tool (GTT) since its first release in 2003, and summarizes its findings with respect to counting and characterizing adverse events (AEs). Data sources: Peer-reviewed literature up to 31st December 2014. Study selection: A systematic review was conducted in accordance with the Preferred Reporting …	n								n	n	also look at: Use of a trigger tool to detect adverse drug reactions in an emergency department and Adverse drug event trigger tool: a practical methodology for measuring medication related harm	A: global trigger tool		review		N
P. De Smet, W. Denneboom, C. Kramers and R. Grol	Data were extracted between 9th and 14th May 2023	2007	A composite screening tool for medication reviews of outpatients - General issues with specific examples	Drugs & Aging	24		9	733-760	Regular performance of medication reviews is prominent among methods that have been advocated to reduce the extent and seriousness of drug-related problems, such as adverse drug reactions, drug-disease interactions, drug-drug interactions, drug ineffectiveness and cost ineffectiveness. Several screening tools have been developed to guide practising healthcare professionals and researchers in revi…	n								n	n		no inst		y!		N
P. Durieux, L. Trinquart, I. Colombet, J. Nies, R. T. Walton, A. Rajeswaran, M. R. Walther, E. Harvey and B. Burnand	Data were extracted between 9th and 14th May 2023	2008	Computerized advice on drug dosage to improve prescribing practice	Cochrane Database of Systematic Reviews			3		Background Maintaining therapeutic concentrations of drugs with a narrow therapeutic window is a complex task. Several computer systems have been designed to help doctors determine optimum drug dosage. Significant improvements in health care could be achieved if computer advice improved health outcomes and could be implemented in routine practice in a cost effective fashion. This is an updated ve…	n								n	n		Adam only filled in column K, not sure if he wants to include	y	y		N
P. F. Gallagher, M. N. O'Connor and D. O'Mahony	Data were extracted between 9th and 14th May 2023	2011	Prevention of Potentially Inappropriate Prescribing for Elderly Patients: A Randomized Controlled Trial Using STOPP/START Criteria	Clinical Pharmacology & Therapeutics	89		6	845-854	Inappropriate prescribing is particularly common in older patients and is associated with adverse drug events (ADEs), hospitalization, and wasteful utilization of resources. We randomized 400 hospitalized patients aged >= 65 years to receive either the usual pharmaceutical care (control) or screening with STOP/START criteria followed up with recommendations to their attending physicians (interven…	n								n	n	prevention	stopp start		y		N
P. H. F. Gois and E. R. D. Souza	Data were extracted between 9th and 14th May 2023	2017	Pharmacotherapy for hyperuricemia in hypertensive patients	Cochrane Database of Systematic Reviews			4		Background High blood pressure represents a major public health problem. Worldwide, approximately one-fourth of the adult population has hypertension. Epidemiological and experimental studies suggest a link between hyperuricemia and hypertension. Hyperuricemia affects 25% to 40% of individuals with untreated hypertension; a much lower prevalence has been reported in normotensives or in the genera…	n								n	n		no inst				N
P. Hanlon, N. Corcoran, G. Rughani, A. S. V. Shah, F. S. Mair, B. Guthrie, J. P. Renton and D. A. McAllister	Data were extracted between 9th and 14th May 2023	2021	Observed and expected serious adverse event rates in randomised clinical trials for hypertension: an observational study comparing trials that do and do not focus on older people	Lancet Healthy Longevity	2		7	E398-E406	Background Representativeness of antihypertensive drug trials is uncertain, as many trials recruit few or no older people. Some trials specifically recruit older participants to address this. Here, we assess the representativeness of trials focusing on older people by comparing the rates of serious adverse events in these trials with the rates in trials of a general adult population (ie, standard…	n								n	n		A: not generic instrument		y		N
P. Jaillon, B. Dupuis, R. Dahan, G. Bottineau, J. Caron, J. L. Cazor, M. Chauvenet, J. P. Clement, D. Escande, Y. Faisandier, C. FunckBrentano, H. Kolsky, R. Koen, D. Lacroix, A. Leenhardt, J. P. Lehner, J. F. Prost, B. Swynghedauw, G. Vassort, J. Weissenburger and C. Wohlhuter	Data were extracted between 9th and 14th May 2023	1997	Drug-induced torsade de pointes: pre-clinical and clinical studies for the prediction of a potential proarrhythmic adverse drug reaction	Therapie	52		4	271-280	The risk of drug-induced torsade de pointes, a potentially lethal ventricular arrhythmia, raises the problem of the early detection of the effects of any new chemical entity (NCE) on Ventricular repolarization since prolongation of myocardial repolarization isa major trigger among others (hypokalaemia, bradycardia, congenital abnormalities in cellular ionic channels) for this arrhythmia. During p…	y		n						n	n		no isnt	y			N
P. L. Smithburger, M. S. Buckley, S. Bejian, K. Burenheide and S. L. Kane-Gill	Data were extracted between 9th and 14th May 2023	2011	A critical evaluation of clinical decision support for the detection of drug-drug interactions	Expert Opinion on Drug Safety	10		6	871-882	Introduction: Incorporation of clinical decision support systems (CDSSs) into computerized physician order entry assists prescribers with medication dosing, identification of duplicate therapies, drug-allergy alerts and drug-drug interactions (DDIs). The generation of DDI alerts is one aspect of CDSS that may improve patient safety and reduce adverse drug events. Areas covered: Currents issues wi…	N								N	n	incorporation of clinical decision support systems			Y		N
P. M. van den Bemt, S. van den Broek, A. K. van Nunen, J. B. Harbers and A. W. Lenderink	Data were extracted between 9th and 14th May 2023	2009	Medication reconciliation performed by pharmacy technicians at the time of preoperative screening	The Annals of pharmacotherapy	43		5	868-874	Background: Medication errors occur regularly in surgical patients, especially due to transfer problems at the time of hospital admission. A method for decreasing the error rate is medication reconciliation by hospital pharmacists as part of a preoperative clinic. The role of pharmacy technicians in this process has not been studied.; Objective: To study the use of pharmacy technicians in medicat…	N								N	n	prevention - pharmacist review b/4 surgery	meds reconciation, not ADRs				N
P. Martin, R. Tamblyn, A. Benedetti, S. Ahmed and C. Tannenbaum	Data were extracted between 9th and 14th May 2023	2018	Effect of a Pharmacist-Led Educational Intervention on Inappropriate Medication Prescriptions in Older Adults The D-PRESCRIBE Randomized Clinical Trial	Jama-Journal of the American Medical Association	320		18	1889-1898	IMPORTANCE High rates of inappropriate prescribing persist among older adults in many outpatient settings, increasing the risk of adverse drug events and drug-related hospitalizations. OBJECTIVE To compare the effectiveness of a consumer-targeted, pharmacist-led educational intervention vs usual care on discontinuation of inappropriate medication among community-dwelling older adults. DESIGN, SET…	N								N	n	pharmacists encourage deprescribing, used Beers criteria to identify eligible patients, then encouraged deprescribing	need to check if there is an intervention here or just a review		Y		N
P. R. Freeman, G. M. Curran, K. L. Drummond, B. C. Martin, B. S. Teeter, K. Bradley, N. Schoenberg and M. J. Edlund	Data were extracted between 9th and 14th May 2023	2019	Utilization of prescription drug monitoring programs for prescribing and dispensing decisions: Results from a multi-site qualitative study	Research in Social and Administrative Pharmacy	15		6	754-760	Background: Prescription drug monitoring programs (PDMPs) track the dispensing of prescription-controlled substances with the goal of mitigating misuse and diversion. Authorized users query the PDMP for controlled substance prescription histories at the point of care. Despite widespread implementation of PDMPs, there is much not known about how PDMPs influence prescribing and dispensing decisions…	n								n	n	prevention	no inst	y	y		N
P. Y. H. Wong, S. Schulman, S. Woodworth and A. Holbrook	Data were extracted between 9th and 14th May 2023	2013	Supplemental patient education for patients taking oral anticoagulants: Systematic review and meta-analysis	Journal of Thrombosis and Haemostasis	11		3	491-502	Objective: Lack of patient knowledge has been associated with poor anticoagulation control, but the effect of patient education on clinical outcomes is unclear. We systematically reviewed the effect of supplemental patient education vs. usual care on hemorrhage, thromboembolic events (TEEs), time in therapeutic range (TTR) and knowledge test scores for all oral anticoagulants. Data sources: The d…	N								N	n		review of pt education				N
R. A. Abbott, D. A. Moore, M. Rogers, A. Bethel, K. Stein and J. T. Coon	Data were extracted between 9th and 14th May 2023	2020	Effectiveness of pharmacist home visits for individuals at risk of medication-related problems: A systematic review and meta-analysis of randomised controlled trials	BMC Health Services Research	20		1		Background: Medication mismanagement is a major cause of both hospital admission and nursing home placement of frail older adults. Medication reviews by community pharmacists aim to maximise therapeutic benefit but also minimise harm. Pharmacist-led medication reviews have been the focus of several systematic reviews, but none have focussed on the home setting. Review methods: To determine the ef…	y	y	y	?	?	y	y		n	n		A: no instrument	Review, worth checking articles for a tool			N
R. A. Al-Qudah, D. Al-Badriyeh, F. M. Al-Ali, S. M. Altawalbeh and I. A. Basheti	Data were extracted between 9th and 14th May 2023	2020	Cost-benefit analysis of clinical pharmacist intervention in preventing adverse drug events in the general chronic diseases outpatients	Journal of Evaluation in Clinical Practice	26		1	115-124	Rationale, aims, and objectives: Clinical pharmacy services are vital in the prevention of adverse drug events (ADEs) in clinical practice, extending beyond the hospital to chronic disease management in outpatient settings. This study sought to evaluate the cost benefit of a clinical pharmacy intervention in resolving treatment-related problems (TRPs) among hospital outpatients with chronic disea…	y				?				n	n	need to see how the treatment-related problems were identified - patient interview + access to medical notes + pathology results, pharmacist action, follow-up visit	pharm.rev.	pharmacist review			N
R. A. Elliott, G. Martinac, S. Campbell, J. Thorn and M. C. Woodward	Data were extracted between 9th and 14th May 2023	2012	Pharmacist-Led Medication Review to Identify Medication-Related Problems in Older People Referred to an Aged Care Assessment Team A Randomized Comparative Study	Drugs & Aging	29		7	593-605	Background: Aged Care Assessment Teams (ACATs) in Australia assess the care needs of frail older people. Despite being at high risk of medication-related problems (MRPs), ACAT patients do not routinely receive a comprehensive medication review. Objectives: The aims of the study were to compare three methods for facilitating a pharmacist-led comprehensive medication review for people referred to a…	y				?				n	y	this study identifies prblms with meds - eg. expired meds taken, or no dose stated. No identification of ADRs	pharm.rev.	pharmacist intervention			N
R. A. Mesa	Data were extracted between 9th and 14th May 2023	2013	Clearing the path for MPN therapy monitoring	Blood	122		23	3704-3705	In this issue of Blood, Takahashi and colleagues have helped clarify the validity of using peripheral blood for monitoring the JAK2-V617F allele burden among the myeloproliferative neoplasms.1 The understanding of the BCR-ABL-negative MPNs of essential thrombocythemia (ET), polycythemia vera (PV), and primary myelofibrosis (PMF) encountered a true watershed in 2005 with the discovery of the JAK2 …	n		N						N	n	lab tests only	lab work				N
R. A. Reiss, C. E. Haas, D. L. Griffis, B. Porter and M. A. Tara	Data were extracted between 9th and 14th May 2023	2002	Point-of-care versus laboratory monitoring of patients receiving different anticoagulant therapies	Pharmacotherapy	22		6	677-685	Study Objective: To compare point-of-care and standard hospital laboratory assays for monitoring patients receiving single or combination anticoagulant regimens.; Design: Prospective analysis.; Setting: Nursing units and clinics at a large, community hospital.; Patients: One hundred fifty patients receiving anticoagulants for cardiac, vascular, orthopedic, or cancer indications. Thirty patients w…	Y	N							N	n		anti-coag only - bloods				N
R. Abaurre, P. García-Delgado, M. D. Maurandi, C. Arrebola, M. Á. Gastelurrutia and F. Martínez-Martínez	Data were extracted between 9th and 14th May 2023	2015	Design and piloting of a structured service medication dispensing process	Atencion Primaria	47		1	2014-07-01	Objective: The aim of this article is to design and pilot a protocol for the dispensing of medications service. Design: Using the requirements proposed in the Ministry of Health Pharmaceutical Care Consensus, a literature search was made applying qualitative consensus techniques. An observational, cross-sectional study was conducted from March to June 2009. Setting: A total of 53 community pharma…	y	y	y	y	?	y	y	other - pharmacies	n	N		Adam: no ADRe identif	protocol, measures prblms associated with meds, worth checking			N
R. B. Goossen, D. J. Freeman, A. M. Satchell and B. L. Urquhart	Data were extracted between 9th and 14th May 2023	2003	Monitoring clozapine: are fingerprick blood and plasma clozapine levels equivalent to arm venipuncture blood and plasma levels?	Therapeutic drug monitoring	25		4	469-472	The objective of this pilot study was to determine whether fingerprick blood and plasma clozapine levels were equivalent to arm venipuncture blood and plasma levels for the purpose of therapeutic monitoring. A convenient sample of 10 outpatients from the Elgin Program of Assertive Community Treatment Team (PACT) participated in the study. Blood samples were obtained simultaneously from both the a…	y		n						n	n		clozapine			y	N
R. B. Haynes, N. L. Wilczynski and C. S. R. Team	Data were extracted between 9th and 14th May 2023	2010	Effects of computerized clinical decision support systems on practitioner performance and patient outcomes: Methods of a decision-maker-researcher partnership systematic review	Implementation Science	5				Background: Computerized clinical decision support systems are information technology-based systems designed to improve clinical decision-making. As with any healthcare intervention with claims to improve process of care or patient outcomes, decision support systems should be rigorously evaluated before widespread dissemination into clinical practice. Engaging healthcare providers and managers in…	y								n	n	review	it				N
R. Bart, C. Bartl and R. Gradinger	Data were extracted between 9th and 14th May 2023	2009	Drug-induced osteopathies. Drugs, pathogenesis, forms, diagnosis, prevention and therapy	Orthopade	38		12	1245-1260	A number of drugs can have "side effects" on bone metabolism and formation, causing bone atrophy, impaired mineralisation, as well as osteonecrosis. In both clinical and general practitioner settings, these forms of bone damage have been hitherto considered as adverse drug side effects and have received insufficient attention; moreover, they have not been the subject of patient information. Preve…	n								n	n		no instrument				N
R. Brünn, B. S. Müller, B. Flaig, P. Kellermann-Mühlhoff, U. Karbach, S. Söling, C. Muth, M. van den Akker, L. Düvel, T. Beckmann, R. Hammerschmidt, J. Jachmich, E. Leicher, B. Brandt, J. Richard, F. Meyer, M. Flume, T. Müller, F. M. Gerlach, A. I. González-González, T. S. Dinh, K. Chapidi, P. Ihle, I. Meyer, N. Timmesfeld, H. J. Trampisch, R. Klaaßen-Mielke, J. Basten, W. Greiner, B. Surmann, H.…	Data were extracted between 9th and 14th May 2023	2021	“I must, and I can live with that”: a thematic analysis of patients’ perspectives on polypharmacy and a digital decision support system for GPs	BMC Family Practice	22		1		Background: To investigate patients’ perspectives on polypharmacy and the use of a digital decision support system to assist general practitioners (GPs) in performing medication reviews. Methods: Qualitative interviews with patients or informal caregivers recruited from participants in a cluster-randomized controlled clinical trial (cRCT). The interviews were transcribed verbatim and analyzed usi…	n								n	n		prediction		y		N
R. C. Ude-Okeleke, Z. Aslanpour, S. Dhillon and N. Umaru	Data were extracted between 9th and 14th May 2023	2021	Medicines Related Problems (MRPs) Originating in Primary Care Settings in Older Adults-A Systematic Review	Journal of Pharmacy Practice					Background: As people age, they become increasingly vulnerable to the untoward effects of medicines due to changes in body systems. These may result in medicines related problems (MRPs) and consequent decline or deterioration in health. Aim: To identify MRPs, indicators of deterioration associated with these MRPs, and preventative interventions from the literature. Design and Setting: Systematic …	Y				?				n	N	check for 2 included studies re: community ADRs	a review - no date				N
R. E. Aubry, L. Scott and E. Cassidy	Data were extracted between 9th and 14th May 2023	2017	Lithium monitoring patterns in the United Kingdom and Ireland: Can shared care agreements play a role in improving monitoring quality? A systematic review	Irish Journal of Psychological Medicine	34		2	127-140	Background The appropriate monitoring of patients on lithium therapy has been the subject of extensive research in the form of clinical audits and surveys culminating in the development of specific guidelines to help clinicians provide optimal care for patients on lithium. The concept of 'shared care' has also gained attention in the literature with various types of shared care interventions bein…	y	n							n	n		lithium			y	N
R. Fernández-Urrusuno, M. Flores-Dorado, E. Moreno-Campoy and M. C. Montero-Balosa	Data were extracted between 9th and 14th May 2023	2015	Selection of indicators for continuous monitoring of the impact of programs optimizing antimicrobial use in Primary Care	Enfermedades Infecciosas y Microbiologia Clinica	33		5	311-319	Objectives To determine core indicators for monitoring quality prescribing in Primary Care based on the evidence, and to assess the feasibility of these indicators for monitoring the use of antibiotics. Methods A literature review was carried out on quality indicators for antimicrobial prescribing through an electronic search limited to the period 2001-2012. It was completed with an "ad hoc" sear…	n								n	n		no inst				N
R. Hashimoto, K. Fujii, S. Shimoji, A. Utsumi, K. Hosokawa, H. Tochino, S. Sanehisa, M. Akishita and M. Onda	Data were extracted between 9th and 14th May 2023	2020	Study of pharmacist intervention in polypharmacy among older patients: Non-randomized, controlled trial	Geriatrics & Gerontology International	20		3	229-237	Aim We investigated the outcomes of interdisciplinary drug therapy interventions by pharmacists among older residents of special elderly nursing homes. Methods The study was designed as a non-randomized, parallel-group, controlled study. Four nursing homes were allocated in a 1:1 ratio to an intervention group (IG) or control group (CG). The participants of the study were residents taking five or…	y		n						n	n		pharm.interv.	y	y		N
R. Holland, E. Lenaghan, I. Harvey, R. Smith, L. Shepstone, A. Lipp, M. Christou, D. Evans and C. Hand	Data were extracted between 9th and 14th May 2023	2005	Does home based medication review keep older people out of hospital? The HOMER randomised controlled trial	Bmj-British Medical Journal	330		7486	293-295	Objective To determine whether home based medication review by pharmacists affects hospital readmission rates among older people. Design Randomised controlled trial. Setting Home based medication review after discharge from acute or community hospitals in Norfolk and Suffolk. Participants 872 patients aged over 80 recruited during an emergency admission (any cause) if returning to own home or war…	y				?				n	n		no inst	y, pharmacist home visit, but no instrument			N
R. Laaksonen, C. Duggan and I. Bates	Data were extracted between 9th and 14th May 2023	2010	Performance of Community Pharmacists in Providing Clinical Medication Reviews	Annals of Pharmacotherapy	44		2022-08-07	1181-1190	BACKGROUND: Drug-related problems (DRPs) may result in adverse drug reactions causing hospital admissions (5-17%); older patients in particular may experience such reactions during a hospital stay (6-17%). While community pharmacists can identify DRPs through clinical medication reviews, little is known about how well they perform in providing such reviews. OBJECTIVE: To assess trained community …	Y	Y	Y	Y	?				n	n	the main objective is to assess pharmacist performance, no instrument	reviews, no instruments				N
R. Lenssen, K. Schmitz, C. Griesel, A. Heidenreich, J. B. Schulz, C. Trautwein, N. Marx, C. Fitzner, U. Jaehde and A. Eisert	Data were extracted between 9th and 14th May 2023	2018	Comprehensive pharmaceutical care to prevent drug-related readmissions of dependent-living elderly patients: a randomized controlled trial	BMC geriatrics	18		1	135	Background: Elderly patients are vulnerable to adverse drug reactions (ADRs). Drug-related readmissions (DRRs) can be a major consequence of ADR. Therefore, this study aimed to investigate the effects of a ward-based, comprehensive pharmaceutical care service on the occurrence of DRRs as the endpoint in dependent-living elderly patients.; Methods: A randomized, controlled trial was performed at a…	Y	Y	Y	Y	?	Y	Y	nursing	N	n		close, should be worth checking, but hospital work only				N
R. Lim, L. K. Ellett, E. E. Roughead, P. Y. Cheah and N. Masnoon	Data were extracted between 9th and 14th May 2023	2021	Patient-Reported Questionnaires to Identify Adverse Drug Reactions: A Systematic Review	International Journal of Environmental Research and Public Health	18		22		Background: This systematic review aims to summarise available patient-reported questionnaires to detect adverse drug reactions (ADRs) that can be utilised by healthcare professionals in clinical practice and to summarise the psychometric properties (validity, reliability, and responsiveness) of the questionnaires. Methods: A systematic literature search was conducted using Medline, Pubmed, Embas…	Y	Y	Y						n	n		a review - need to check for instruments and cite				N
R. M. Arabyat, A. Sanchez Martinez and M. B. Nusair	Data were extracted between 9th and 14th May 2023	2020	Adverse drug event reporting by pharmacists: a systematic literature review	Journal of Pharmaceutical Health Services Research	11		1	2023-05-01	Background: Adverse drug event (ADE) reporting enhances early detection of risks associated with drug use. Pharmacists are uniquely suited to detect and report ADEs, but their contribution is diminished by under-reporting. Objectives: To assess pharmacists' knowledge and perceptions towards ADE reporting and to determine factors that improve or impede reporting using data from published survey ar…	n								n	n		A: no instrument	y			N
R. Nieuwlaat, S. J. Connolly, J. A. Mackay, L. Weise-Kelly, T. Navarro, N. L. Wilczynski, R. B. Haynes and C. S. R. Team	Data were extracted between 9th and 14th May 2023	2011	Computerized clinical decision support systems for therapeutic drug monitoring and dosing: A decision-maker-researcher partnership systematic review	Implementation Science	6				Background: Some drugs have a narrow therapeutic range and require monitoring and dose adjustments to optimize their efficacy and safety. Computerized clinical decision support systems (CCDSSs) may improve the net benefit of these drugs. The objective of this review was to determine if CCDSSs improve processes of care or patient outcomes for therapeutic drug monitoring and dosing. Methods: We con…	Y	Y	Y	Y	?				n	n	computerised decision support system	lab work				N
R. S. Gupta, J. L. Fierstein, K. L. Boon, M. K. Kanaley, A. Bozen, K. Kan, D. Vojta and C. M. Warren	Data were extracted between 9th and 14th May 2023	2021	Sensor-based electronic monitoring for asthma: A randomized controlled trial	Pediatrics	147		1		BACKGROUND: Although sensor-based monitoring of daily inhaled corticosteroids (ICSs) and short-acting β-agonist medications may improve asthma outcomes, the effectiveness of these interventions in diverse pediatric populations remains unclear. METHODS: Caregiver and child dyads were randomly assigned to receive inhaler sensors that allowed for caregiver and clinician electronic monitoring of medi…	n								n	n	adherence	no inst				N
R. S. Teruel, G. Thue, S. I. Fylkesnes, S. Sandberg and A. H. Kristoffersen	Data were extracted between 9th and 14th May 2023	2017	Warfarin monitoring in nursing homes assessed by case histories. Do recommendations and electronic alerts affect judgements?	Scandinavian journal of primary health care	35		3	299-306	Purpose: Older adults treated with warfarin are prone to complications, and high-quality monitoring is essential. The aim of this case history based study was to assess the quality of warfarin monitoring in a routine situation, and in a situation with an antibiotic-warfarin interaction, before and after receiving an electronic alert.; Materials and Methods: In April 2014, a national web-based sur…	Y	N	N						N	n		assess professionals knowledge			Y	N
R. Santolaya-Perrín, B. Calderón-Hernanz, G. Jiménez-Díaz, N. Galán-Ramos, M. T. Moreno-Carvajal, J. M. Rodríguez-Camacho, P. Serra-Simó, J. C. García-Ortiz, J. Tarradas-Torras, A. Ginés-Palomares and I. Sánchez-Navarro	Data were extracted between 9th and 14th May 2023	2019	The efficacy of a medication review programme conducted in an emergency department	International journal of clinical pharmacy	41		3	757-766	Background Older age and inappropriate prescribing is related to a greater rate of emergency department visits and hospitalisations. Objective To assess the efficacy of an interprofessional collaboration programme in which a review of the medication of older patients seen in the emergency observation unit was carried out. Setting Emergency departments at four Spanish hospitals. Method Randomised,…	N								N	n	ADR prevention, not identification					N
R. Singh, D. Anderson, E. McLean-Plunkett, R. Brooks, A. Wisniewski, N. Satchidanand and G. Singh	Data were extracted between 9th and 14th May 2023	2012	IT-enabled systems engineering approach to monitoring and reducing ADEs	American Journal of Managed Care	18		3	169-175	Objectives: To develop and pilot-test a Web-based implementation of a team resource management (TRM) intervention to improve medication safety in primary care. Study Design: Randomized controlled trial. Methods: Eight practices were randomized to either the Web-based TRM or usual practice (4 practices in each group). Primary outcome was adverse drug events (ADEs) in older adults, ascertained usin…	Y				N				y	y	team resource intervention for risk reduction	web-based instrument	Y			N
R. Singh, D. Anderson, E. McLean-Plunkett, R. Brooks, A. Wisniewski, N. Satchidanand and G. Singh	Data were extracted between 9th and 14th May 2023	2012	IT-enabled systems engineering approach to monitoring and reducing ADEs						Objectives: To develop and pilot-test a Web-based implementation of a team resource management (TRM) intervention to improve medication safety in primary care. Study Design: Randomized controlled trial. Methods: Eight practices were randomized to either the Web-based TRM or usual practice (4 practices in each group). Primary outcome was adverse drug events (ADEs) in older adults, ascertained usin…	n								?	n						N
R. Sunderji, K. Gin, K. Shalansky, C. Carter, K. Chambers, C. Davies, L. Schwartz and A. Fung	Data were extracted between 9th and 14th May 2023	2004	A randomized trial of patient self-managed versus physician-managed oral anticoagulation	The Canadian journal of cardiology	20		11	1117-1123	Background: Self-management (SM) of warfarin by patients is an attractive strategy, particularly if it improves anticoagulation control and can be done safely under minimal physician supervision.; Objective: To compare the effect of SM with physician-management (PM) on the maintenance of therapeutic anticoagulation.; Methods: A randomized, open-label eight-month trial was performed. Patients 18 y…	Y	N							N	n		anti-coag and no instrument			Y	N
R. T. Pammett, D. Blackburn, J. Taylor, K. Mansell, D. Kwan, C. Papoushek and D. Jorgenson	Data were extracted between 9th and 14th May 2023	2015	Evaluation of a Community Pharmacy-Based Screening Questionnaire to Identify Patients at Risk for Drug Therapy Problems	Pharmacotherapy	35		9	881-886	STUDY OBJECTIVE To determine if a short screening questionnaire can identify patients at risk for drug therapy problems (DTPs) in a community pharmacy setting. DESIGN Self-administered questionnaire. SETTING Three community pharmacies in Saskatoon, Canada. PATIENTS Forty-nine adults who were picking up a refill prescription for a medication that had remained stable over the past 6 months (i.e., n…	Y	Y	Y	?	?				Y	y	partially risk identification, partially ADR identification	screening quesionnaire				N
R. Tamblyn, K. Reidel, A. Huang, L. Taylor, N. Winslade, G. Bartlett, R. Grad, A. Jacques, M. Dawes, P. Larochelle and A. Pinsonneault	Data were extracted between 9th and 14th May 2023	2010	Increasing the detection and response to adherence problems with cardiovascular medication in primary care through computerized drug management systems: a randomized controlled trial	Medical Decision Making	30		2	176-188	BACKGROUND: Adherence with antihypertensive and lipid-lowering therapy is poor, resulting in an almost 2-fold increase in hospitalization. Treatment side effects, cost, and complexity are common reasons for nonadherence, and physicians are often unaware of these potentially modifiable problems. OBJECTIVE: To determine if a cardiovascular medication tracking and nonadherence alert system, incorpor…	N								N	y	electronic med tracking + non-adherence, no instrument to detect ADRs	not sure what the instrument is - need the paper. ADRs are cited as reason for non-adherence, so their detaction would be important				N
R. Tamblyn, M. Abrahamowicz, D. L. Buckeridge, M. Bustillo, A. J. Forster, N. Girard, B. Habib, J. Hanley, A. Huang, S. Kurteva, T. C. Lee, A. N. Meguerditchian, T. Moraga, A. Motulsky, L. Petrella, D. L. Weir and N. Winslade	Data were extracted between 9th and 14th May 2023	2019	Effect of an Electronic Medication Reconciliation Intervention on Adverse Drug Events: A Cluster Randomized Trial	JAMA network open	2		9	e1910756	Importance: Adverse drug events (ADEs) account for up to 16% of emergency department (ED) visits and 7% of hospital admissions. Medication reconciliation is required for hospital accreditation because it can reduce medication discrepancies, but there is no evidence that reducing discrepancies reduces ADEs or other adverse outcomes. Objective: To evaluate whether electronic medication reconciliati…	N								N	n		instrument was for medicines reconsiliation, not ADRs / ADEs				N
R. Thomas, A. L. Huntley, M. Mann, D. Huws, G. Elwyn, S. Paranjothy and S. Purdy	Data were extracted between 9th and 14th May 2023	2014	Pharmacist-led interventions to reduce unplanned admissions for older people: A systematic review and meta-analysis of randomised controlled trials	Age and Ageing	43		2	174-187	Purpose: Medication problems are thought to cause between 10 and 30% of all hospital admissions in older people. This systematic review aimed to evaluate the effectiveness of interventions led by hospital or community pharmacists in reducing unplanned hospital admissions for older people. Methods: Eighteen databases were searched with a customised search strategy. Relevant websites and reference …	N								N	n		a review		Y		N
R. W. Grant, J. M. Ashburner, M. C. Jernigan, J. Chang, L. H. Borowsky, Y. C. Chang and S. J. Atlas	Data were extracted between 9th and 14th May 2023	2015	Randomized Trial of a Health IT Tool to Support Between-Visit-Based Laboratory Monitoring for Chronic Disease Medication Prescriptions	Journal of General Internal Medicine	30		5	619-625	Lack of timely medication intensification and inadequate medication safety monitoring are two prevalent and potentially modifiable barriers to effective and safe chronic care. Innovative applications of health information technology tools may help support chronic disease management. To examine the clinical impact of a novel health IT tool designed to facilitate between-visit ordering and tracking…	y		n						n	n	lab monitoring	labs only				N
Rankin, Audrey ; Cadogan, Cathal A ; Patterson, Susan M ; Kerse, Ngaire ; Cardwell, Chris R ; Bradley, Marie C ; Ryan, Cristin ; Hughes, Carmel	Data were extracted between 9th and 14th May 2023	2018	Interventions to improve the appropriate use of polypharmacy for older people	Cochrane Database of Systematic Reviews			5		Background Inappropriate polypharmacy is a particular concern in older people and is associated with negative health outcomes. Choosing the best interventions to improve appropriate polypharmacy is a priority, hence there is growing interest in appropriate polypharmacy, where many medicines may be used to achieve better clinical outcomes for patients. Objectives This review sought to determine wh…	Y				N				N	y	review of interventions re: appropriate use of polypharmacy, new version from 2018	I think this has bee superceded. We cite this regularly.		Y		N
S. A. Blakey and J. A. Hixson-Wallace	Data were extracted between 9th and 14th May 2023	2000	Clinical and economic effects of pharmacy services in a geriatric ambulatory clinic	Pharmacotherapy	20		10	1198-1203	Pharmacy services were introduced in an established multidisciplinary geriatric ambulatory clinic. The pharmacist collaborated with primary care providers to optimize patients' drug regimens. Over 8 months there were 250 patient visits to the clinic. Traditional medical care was provided at 144 (57.6%) of these visits and traditional medical care plus pharmacist evaluation tvas provided at 106 (4…	y				?				n	n	Old study, instrument for ADR identification not described	pharm.rev.	pharmacist meds optimisation			N
S. B. Haga, N. M. A. LaPointe, A. Cho, S. D. Reed, R. Mills, J. Moaddeb and G. S. Ginsburg	Data were extracted between 9th and 14th May 2023	2014	Pilot study of pharmacist-assisted delivery of pharmacogenetic testing in a primary care setting	Pharmacogenomics	15		13	1677-1686	Aim: To describe the rationale and design of a pilot program to implement and evaluate pharmacogenetic (PGx) testing in a primary care setting. Study rationale: Several factors have impeded the uptake of PGx testing, including lack of provider knowledge and challenges with operationalizing PGx testing in a clinical practice setting. Study design: We plan to compare two strategies for the implemen…	n								n	n		pharm.action				N
S. Briggs, R. Pearce, S. Dilworth, I. Higgins, C. Hullick and J. Attia	Data were extracted between 9th and 14th May 2023	2015	Clinical pharmacist review: A randomised controlled trial	Emergency Medicine Australasia	27		5	419-426	Objectives: To determine if medication review by a clinical pharmacist of older patients in the ED impacted on admission to hospital and other outcomes. Methods: A stratified, randomised controlled study comparing the intervention to current practice. A tertiary referral ED in New South Wales, Australia. Older people (>70 years) living at home who initially reported taking greater than five medic…	y				?				n	n	Pharmacist review, no instrument	pharm.rev.	y			N
S. C. Bailey, M. K. Paasche-Orlow, W. G. Adams, S. A. Brokenshire, R. P. Hickson, C. U. Oramasionwu, L. M. Curtis, M. J. Kwasny and M. S. Wolf	Data were extracted between 9th and 14th May 2023	2016	The electronic medication complete communication (EMC2) study: Rationale and methods for a randomized controlled trial of a strategy to promote medication safety in ambulatory care	Contemporary Clinical Trials	51			72-77	Background Adverse drug events (ADEs) affect millions of patients annually and place a significant burden on the healthcare system. The Food and Drug Administration (FDA) has developed patient safety information for high-risk medications that pose serious public health concerns. However, there are currently few assurances that patients receive this information or are able to identify or respond c…	y	y	y	trial proposal, no data yet, cannot find completed trial					n	n		protocol	yes, proposes asking pts about adverse effects of meds in the clinical follow-up, this is in addition to prospective medication alerts, but no systematic list to guide the ADR questions			N
S. C. Li	Data were extracted between 9th and 14th May 2023	2003	An overview of community pharmacist interventions - Assessing cost-effectiveness and patients' willingness to pay	Disease Management & Health Outcomes	11		2	95-110	This article evaluates the cost effectiveness of and patients' willingness to pay for interventions by community pharmacists in the overall context of pharmaceutical care. The rationale for interventions by pharmacists in patient care is examined from the viewpoint of clinical and economic needs of the healthcare system. The philosophy of the practice of pharmaceutical care is compared with that …	N								N	n		about paying				N
S. C. Masson, V. H. Mabasa, D. L. Malyuk and J. L. Perrott	Data were extracted between 9th and 14th May 2023	2013	Validity evidence for FASTHUG-MAIDENS, a mnemonic for identifying drug-related problems in the intensive care unit	Canadian Journal of Hospital Pharmacy	66		3	157-162	Methods: This randomized, prospective validation study took place between January and May 2011 in the ICUs of 4 hospitals: 2 community-level ICUs and 2 tertiary referral ICUs. Each ICU had a dedicated ICU pharmacist and one or more pharmacy residents completing an ICU rotation as part of their pharmacy practice residency (total of 6 residents). The 6 pharmacy residents were randomly assigned to a…	Y	Y	Y				N		N	n		not primary care	Y			N
S. Cook, E. Vettese, G. A. Tomlinson, D. Soman, T. Schechter, S. Kuczynski, B. Gladstone, L. L. Dupuis and L. Sung	Data were extracted between 9th and 14th May 2023	2020	Feasibility of a randomized controlled trial of symptom screening and feedback to healthcare providers compared with standard of care using the SPARK platform	Supportive Care in Cancer	28		6	2729-2734	Purpose: Supportive care Prioritization, Assessment and Recommendations for Kids (SPARK) is a web-based application that enables symptom screening and access to clinical practice guidelines for symptom management. Objective was to determine the feasibility of a randomized trial of daily symptom screening for 5 days among children receiving cancer treatments. Methods: We included English-speaking …	y				y	n			n	n	children	children	y			N
S. Das and D. B. Johnson	Data were extracted between 9th and 14th May 2023	2019	Immune-related adverse events and anti-tumor efficacy of immune checkpoint inhibitors	Journal for ImmunoTherapy of Cancer	7		1		Although immune checkpoint inhibitors (ICIs) have transformed the treatment landscape for patients with many advanced malignancies, only 15-60% of patients respond, leaving a broad swath of patients who do not derive benefit. Identifying biomarkers to optimally identify patients who will benefit from ICIs is a major research focus for the oncology community. Thus far, predictive biomarker researc…	y			n					n	n		not empirical		?		N
S. Desmaele, A. G. Dupont, K. Putman, P. Cornu and S. Steurbaut	Data were extracted between 9th and 14th May 2023	2015	Comparison of two approaches of INR-follow-up and determinants of INR-stability	Acta clinica Belgica	70		3	167-174	Introduction: Patients with atrial fibrillation (AF) and treated with coumarins need a close follow-up of the international normalized ratio (INR)-values. This can be done by the general practitioner (GP) or by a haematologist in an outpatient hospital clinic.; Objective: To compare both ways of follow-up and to investigate determinants of stable INR-patterns.; Methods: Cross-sectional single-cen…	y	n							n	n		INR			y	N
S. E. Anderson, B. Lubberts, A. D. Strong, D. Guss, A. H. Johnson and C. W. DiGiovanni	Data were extracted between 9th and 14th May 2023	2019	Adverse Events and Their Risk Factors Following Intra-articular Corticosteroid Injections of the Ankle or Subtalar Joint	Foot and Ankle International	40		6	622-628	Background: Little data exists regarding the incidence of adverse events and their associated risk factors following intra-articular corticosteroid injection of the ankle and subtalar joint. The aim of this study was to determine the complication rate associated with such injections and to identify any predictive risk factors. Methods: Adult patients who had received an intra-articular ankle or s…	y	n							n	n		A: not generic instrument			y	N
S. E. McDowelll and R. E. Ferner	Data were extracted between 9th and 14th May 2023	2011	Biochemical Monitoring of Patients Treated with Antihypertensive Therapy for Adverse Drug Reactions A Systematic Review	Drug Safety	34		11	1049-1059	Biochemical monitoring of patients treated with antihypertensive therapy is recommended in order to identify potential adverse reactions to treatment. we aimed to review the literature investigating the nature of biochemical monitoring in adults treated in primary care with antihypertensive drugs. Specifically, we wished to establish (i) the proportion of patients with biochemical baseline testin…	Y	N	N						N	n	biochemical monitoring, antihypertensive therapy only	review - ? Worth a look, but old			Y	N
S. F. Isaksen, J. Jonassen, D. C. Malone, S. J. Billups, B. L. Carter and C. D. Sintek	Data were extracted between 9th and 14th May 2023	1999	Estimating risk factors for patients with potential drug-related problems using electronic pharmacy data. IMPROVE investigators	The Annals of pharmacotherapy	33		4	406-412	Objective: To validate a computer-based program to identify patients at high risk for drug-related problems.; Design: Computerized analysis of pharmacy dispensing records and manual review of medical records.; Setting: Ambulatory clinics at a Veterans Affairs Medical Center.; Patients: 246 randomly selected patients who were receiving at least one outpatient medication in the previous 24 months.;…	n								n	n	prevention	no inst		y		N
S. Falamić, M. Lucijanić, M. Ortner-Hadžiabdić, S. Marušić and V. Bačić-Vrca	Data were extracted between 9th and 14th May 2023	2021	Pharmacists’ interventions improve health-related quality of life of rural older person on warfarin: a randomized controlled trial	Scientific Reports	11		1		Warfarin therapy can significantly affect patients’ quality of life and cause therapy discontinuation. This study aimed to investigate the effect of the pharmacists’ interventions on the health-related quality of life (HRQoL) in older rural patients on warfarin therapy. Eligible older patients from rural area of Croatian province Slavonia were randomized into the intervention and control groups a…	y	n							n	n		warfarin			y	N
S. G. Chrysant, T. C. Marbury and T. N. Silfani	Data were extracted between 9th and 14th May 2023	2006	Use of 24-h ambulatory blood pressure monitoring to assess blood pressure control: a comparison of olmesartan medoxomil and amlodipine besylate	Blood Pressure Monitoring	11		3	135-141	OBJECTIVE: Olmesartan medoxomil is an angiotensin II receptor blocker with similar antihypertensive efficacy as the calcium channel blocker amlodipine besylate in patients with mild-to-moderate hypertension. In addition to a drug's ability to lower blood pressure, the effectiveness of the agent in enabling patients to achieve specific blood pressure targets is an important clinical consideration.…	y	n	n						n	n		single drug			y	N
S. H. Fischer, J. Tjia and T. S. Field	Data were extracted between 9th and 14th May 2023	2010	Impact of health information technology interventions to improve medication laboratory monitoring for ambulatory patients: a systematic review	Journal of the American Medical Informatics Association	17		6	631-636	Medication errors are a major source of morbidity and mortality. Inadequate laboratory monitoring of high-risk medications after initial prescription is a medical error that contributes to preventable adverse drug events. Health information technology (HIT)-based clinical decision support may improve patient safety by improving the laboratory monitoring of high-risk medications, but the effective…	Y		n						n	n		lab monitoring	y			N
S. J. Billups, T. Delate, C. Newlon, S. Schwiesow, R. Jahnke and A. Nadrash	Data were extracted between 9th and 14th May 2023	2013	Outcomes of a pharmacist-managed medication refill program	Journal of the American Pharmacists Association	53		5	505-512	Objective: To compare the completeness of medication and blood pressure monitoring among patients requesting medication refills through the pharmacist-managed medication refill and laboratory monitoring program (MRLMP) versus usual care. Design: Quasiexperimental study. Setting: Kaiser Permanente Colorado between November 2011 and June 2012. Patients: Patients requesting chronic medication prescr…	n								n	n		no instrument		y		N
S. J. Blalock, S. P. Ferreri, C. P. Renfro, J. M. Robinson, J. F. Farley, N. Ray and J. Busby‐Whitehead	Data were extracted between 9th and 14th May 2023	2020	Impact of STEADI‐Rx: A Community Pharmacy‐Based Fall Prevention Intervention	Journal of the American Geriatrics Society	68		8	1778-1786	OBJECTIVES To evaluate the effects of a community pharmacy‐based fall prevention intervention (STEADI‐Rx) on the risk of falling and use of medications associated with an increased risk of falling. DESIGN Randomized controlled trial. SETTING A total of 65 community pharmacies in North Carolina (NC). PARTICIPANTS Adults (age ≥65 years) using either four or more chronic medications or one or more m…	y		n		y				n	n		no general, falls prevention only	y, there is an instrument, but only single measure (falls)			N
S. J. Edwards, R. Abbott, J. Edwards, M. LeBlanc, G. Dranitsaris, J. Donnan, K. Laing, M. A. Whelan and N. J. MacKinnon	Data were extracted between 9th and 14th May 2023	2014	Outcomes assessment of a pharmacist-directed seamless care program in an ambulatory oncology clinic	Journal of pharmacy practice	27		1	46-52	The primary goal of seamless care is improved patient outcomes and improved standards of care for patients with cancer. The pharmacy service of the Newfoundland Cancer Treatment and Research Foundation conducted a randomized control study that measured clinical and humanistic outcomes of a pharmacist-directed seamless care program in an ambulatory oncology clinic. This article focuses on the inte…	y				?				n	n	There is an instrument (questionnaire for pt completion) - in appendix A, but only looks at chemotherapy	chemo	y			N
S. J. Shoemaker-Hunt and B. E. Wyant	Data were extracted between 9th and 14th May 2023	2020	The Effect of Opioid Stewardship Interventions on Key Outcomes: A Systematic Review	Journal of patient safety	16		3S Suppl 1	S36-S41	OBJECTIVES: We sought to identify potential patient safety practices to reduce high-risk opioid prescribing. METHODS: We conducted a systematic review of the literature to identify opioid stewardship (OS) strategies implemented in primary care and other settings. Included studies evaluated an OS strategy or a multicomponent OS initiative to address potential harms of opioids and used experimental…	Y	N							N	n	Review - opioid stewardship	opioids only			Y	N
S. Jordan	Data were extracted between 9th and 14th May 2023	2002	Managing adverse drug reactions: an orphan task	Journal of Advanced Nursing	38		5	437-448	Background. Nurse prescribing initiatives have potential to impact on medication management for long-term conditions. Over time, the adverse effects of medications become increasingly onerous. This 'side-effect burden' is particularly heavy for users of antipsychotic medication. Although consensus exists that strategies are needed to alleviate these problems, currently, they are not clearly the r…	Y	Y	Y	Y	Y	Y	n	other - mental health outpatients	Y	y		this is us, but we are CMHTs, but we looked at all meds				N
S. Jordan, C. Tunnicliffe and A. Sykes	Data were extracted between 9th and 14th May 2023	2002	Minimizing side-effects: the clinical impact of nurse-administered 'side-effect' checklists	Journal of Advanced Nursing	37		2	155-165	Background. For those with chronic illness, the adverse effects of medication are important causes of morbidity and distress which may not always receive due attention. Guidelines and checklists may be one strategy to focus professionals' attention on long-term problems. Therefore, client-centred 'side-effect' evaluation checklists were developed to be administered and actioned by nurses. Aim. Th…	Y								Y	y		this is us - same study as above, again in CMHTs				N
S. Jordan, H. Prout, N. Carter, J. Dicomidis, J. Hayes, J. Round and A. Carson-Stevens	Data were extracted between 9th and 14th May 2023	2021	Nobody ever questions-Polypharmacy in care homes: A mixed methods evaluation of a multidisciplinary medicines optimisation initiative	Plos One	16		1		Background Nurse-led monitoring of patients for signs and symptoms associated with documented 'undesirable effects' of medicines has potential to prevent avoidable harm, and optimise prescribing. Intervention The Adverse Drug Reaction Profile for polypharmacy (ADRe-p) identifies and documents putative adverse effects of medicines commonly prescribed in primary care. Nurses address some problems, …	Y							nursing	Y	y		this is us - in care homes				N
S. Kaur, G. Mitchell, L. Vitetta and M. S. Roberts	Data were extracted between 9th and 14th May 2023	2009	Interventions that can Reduce Inappropriate Prescribing in the Elderly A Systematic Review	Drugs & Aging	26		12	1013-1028	Inappropriate prescribing of medicines may lead to a significant risk of an adverse drug-related event. In particular, prescribing may be regarded as inappropriate when alternative therapy that is either more effective or associated with a lower risk exists to treat the same condition. This review aims to identify interventions and strategies that can significantly reduce inappropriate prescribin…	N								N	n	review of strategies to reduce inappropriate prescribing	worth checking for possible studies, also may be worth citing				N
S. L. Kane-Gill, J. Van Den Bos and S. M. Handler	Data were extracted between 9th and 14th May 2023	2010	Adverse drug reactions in hospital and ambulatory care settings identified using a large administrative database	The Annals of pharmacotherapy	44		6	983-993	Background: Previous studies are limited in sample size and number of sites for the detection and characterization of adverse drug reactions (ADRs) in ambulatory care and hospital settings.; Objective: To determine the prevalence and distribution of suspected ADRs according to demographic characteristics and drug classes for ambulatory care and hospitalized patients.; Methods: A cross-sectional e…	Y	Y			N				N	n	Using admin database to identify ADRs (no pt contact)	not an instrument - record review	Y			N
S. M. Smith, E. Wallace, T. O'Dowd and M. Fortin	Data were extracted between 9th and 14th May 2023	2016	Interventions for improving outcomes in patients with multimorbidity in primary care and community settings	Cochrane Database of Systematic Reviews			3		Background Many people with chronic disease havemore than one chronic condition, which is referred to as multimorbidity. The term comorbidity is also used but this is now taken to mean that there is a defined index condition with other linked conditions, for example diabetes and cardiovascular disease. It is also used when there are combinations of defined conditions that commonly co-exist, for e…	N								N	n	review of interventions for multimorbidity	cite and check for interventions		Y		N
S. Maleki, M. Alexander, T. Fua, C. Liu, D. Rischin and S. Lingaratnam	Data were extracted between 9th and 14th May 2023	2019	A systematic review of the impact of outpatient clinical pharmacy services on medication-related outcomes in patients receiving anticancer therapies	Journal of Oncology Pharmacy Practice	25		1	130-139	Background: Patients receiving anticancer therapies are frequently prescribed complex and high-risk medication regimens, which at times can result in medication misadventures. The objective of this review was to assess the effect of outpatient clinical pharmacy services on medication-related outcomes in patients receiving anticancer therapies, including patients undergoing radiotherapy. Methods: …	Y				N				N	n		review of a service		Y		N
S. N. Kalaria and D. L. Kelly	Data were extracted between 9th and 14th May 2023	2019	Development of point-of-care testing devices to improve clozapine prescribing habits and patient outcomes	Neuropsychiatric Disease and Treatment	15			2365-2370	Although clozapine has demonstrated superior efficacy in patients with schizophrenia and other serious mental health illness, drug utilization rates are significantly low due to safety concerns and administration challenges. Previous research indicates that current barriers to clozapine use include lack of confidence and knowledge by prescriber, therapeutic monitoring requirements, lack of suppor…	Y	N	N						N	n	clozapine only	clozapine only, and a device			Y	N
S. N. Weingart, A. Carbo, A. Tess, L. Chiappetta, S. Tutkus, L. Morway, M. Toth, R. B. Davis, R. S. Phillips and D. W. Bates	Data were extracted between 9th and 14th May 2023	2013	Using a patient internet portal to prevent adverse drug events: A randomized, controlled trial	Journal of Patient Safety	9		3	169-175	Objectives: Adverse drug events (ADEs) are common in ambulatory care and may result from poor patient-physician communication about medication-related symptoms. A module was developed within an electronic patient portal that was designed to enhance communication about medication symptoms and, in turn, reduce ADEs and health-care utilization. Methods: The researchers conducted a randomized, contro…	Y				N				y	y			Y			Y
S. N. Weingart, H. E. Hamrick, S. Tutkus, A. Carbo, D. Z. Sands, A. Tess, R. B. Davis, D. W. Bates and R. S. Phillips	Data were extracted between 9th and 14th May 2023	2008	Medication safety messages for patients via the web portal: The MedCheck intervention	International Journal of Medical Informatics	77		3	161-168	Objective: Communication failures account for many adverse drug events (ADEs) in adult primary care. Improving patient-physician communication may improve medication safety. Accordingly, the goal of this study was to learn whether electronic medication safety messages directed to patients can improve communication about medications and identify ADEs. Design: We studied adult patients enrolled in …	Y				?				Y	y	check if instrument described	medcheck				N
S. Stefanovic, M. Wallwiener, U. Karic, C. Domschke, L. Katic, F. A. Taran, A. Pesic, A. Hartkopf, P. Hadji, M. Teufel, F. Schuetz, C. Sohn, P. Fasching, A. Schneeweiss and S. Brucker	Data were extracted between 9th and 14th May 2023	2017	Patient-reported outcomes (PRO) focused on adverse events (PRO-AEs) in adjuvant and metastatic breast cancer: clinical and translational implications	Supportive Care in Cancer	25		2	549-558	Purpose: The capture of adequate treatment outcomes and quality of life (QOL) of advanced breast cancer patients in clinical routine represents a great challenge. Patient-reported outcomes (PROs) are data elements directly reported by patients about experiences with care, including symptoms, functional status, or quality of life. There is growing interest in the medical community for the evaluati…	Y	N							N	n		a review in cancer	Y		Y	N
S. T. Cioffi, M. F. Caron, J. S. Kalus, P. Hill and T. E. Buckley	Data were extracted between 9th and 14th May 2023	2004	Glycosylated hemoglobin, cardiovascular, and renal outcomes in a pharmacist-managed clinic	The Annals of pharmacotherapy	38		5	771-775	Background: Pharmacists' responsibilities in caring for patients with diabetes mellitus are expanding. However, few data are available to support pharmacists optimizing therapy and improving outcomes in these patients.; Objective: To determine the effect of a clinical pharmacist-directed diabetes management clinic on glycemic control and cardiovascular and renal parameters in patients with type 2…	y	n							n	n		single measure			y	N
S. Tecklenborg, C. Byrne, C. Cahir, L. Brown and K. Bennett	Data were extracted between 9th and 14th May 2023	2020	Interventions to Reduce Adverse Drug Event-Related Outcomes in Older Adults: A Systematic Review and Meta-analysis	Drugs & Aging	37		2	91-98	Background Many studies focus on interventions that reduce the processes that lead to adverse drug events (ADEs), such as inappropriate or high-risk prescribing, without assessing whether they result in a reduction in ADEs or associated adverse health outcomes. Objectives Our objective was to systematically review interventions to reduce the incidence of ADEs measured by health outcomes in older …	Y								Y	n	review of interventions to reduce ADRs	review, but check refs & cite	Y	Y		N
S. Verdoorn, J. Blom, T. Vogelzang, H. F. Kwint, J. Gussekloo and M. L. Bouvy	Data were extracted between 9th and 14th May 2023	2019	The use of goal attainment scaling during clinical medication review in older persons with polypharmacy	Research in Social and Administrative Pharmacy	15		10	1259-1265	Background: Studies have shown that a clinical medication review (CMR) reduces drug-related problems (DRPs), but the effects on clinical outcomes are less clear. Perhaps, CMRs in older persons could me more effective when they focus on patients’ personal goals and health-related complaints. Objective: The aim of this study was to investigate whether goal attainment scaling (GAS) is a useful tool …	y								y	y		?instrument here		Y		Y
S. Verdoorn, H. Kwint, J. W. Blom, J. Gussekloo, M.L. Bouvy, A. S. Kesselheim	Data were extracted between 9th and 14th May 2023	2019	Effects of a clinical medication review focused on personal goals, quality of life, and health problems in older persons with polypharmacy: A randomised controlled trial (DREAMeR-study						Clinical medication reviews (CMRs) are increasingly performed in older persons with multimorbidity and polypharmacy to reduce drug-related problems (DRPs). However, there is limited evidence that a CMR can improve clinical outcomes. Little attention has been paid to patients' preferences and needs. The aim of this study was to investigate the effect of a patient-centred CMR, focused on personal g…	y								y	y						Y
S. W. Pit, J. E. Byles and J. Cockburn	Data were extracted between 9th and 14th May 2023	2007	Medication review: patient selection and general practitioner's report of drug-related problems and actions taken in elderly Australians	Journal of the American Geriatrics Society	55		6	927-934	Objectives: To investigate which patients general practitioners (GPs) selected for medication review based on risk factors for medication problems and patient demographics; to describe drug-related problems and actions taken to solve those problems during medication review consultations based on GPs' self-report.; Design: Cross-sectional.; Setting: General practices.; Participants: Four hundred f…	Y								Y	y	combination of self-reported risk with a med review	just GP review				N
S. Walcher, J. Koc, V. Reichel, F. Schlote, U. Verthein and J. Reimer	Data were extracted between 9th and 14th May 2023	2016	The opiate dosage adequacy scale for identification of the right methadone dose-a prospective cohort study	BMC Pharmacology and Toxicology	17		1		Background: Opioid maintenance treatment with methadone is regarded as gold standard in the therapy of opioid dependence. Identification of the 'right' methadone dose, however, remains challenging. We wanted to explore if the Opiate Dosage Adequacy Scale (ODAS) is a helpful instrument in methadone titration. Methods: Within this 12-months prospective naturalistic cohort study patients in stable m…	Y	N	n						N	n		monitors doses not ADRs			Y	N
S.M. de Almeida, A. Romualdo, A. de Abreu Ferraresi, G.R. Zelezoglo, A.R. Marra, M.B. Edmond	Data were extracted between 9th and 14th May 2023	2017	Use of a trigger tool to detect adverse drug reactions in an emergency department						Background: Although there are systems for reporting adverse drug reactions (ADR), these safety events remain under reported. The low-cost, low-tech trigger tool method is based on the detection of events through clues, and it seems to increase the detection of adverse events compared to traditional methodologies. This study seeks to estimate the prevalence of adverse reactions to drugs in patien…	y			n					?	n						N
T. Benjamin and C. Schumacher	Data were extracted between 9th and 14th May 2023	2020	Characterization of Risk Factors for Genitourinary Infections with Sodium-Glucose Cotransporter-2 Inhibitors	Pharmacotherapy	40		10	1002-1011	Background: Sodium-glucose cotransporter-2 (SGLT2) inhibitors are associated with an increased risk of genitourinary infections in patients with type 2 diabetes mellitus (T2DM). It is unknown which factors may predispose patients to an increased risk of developing a genitourinary infection. Objective: To evaluate whether hemoglobin A1c levels and other patient-specific factors at initiation of SG…	y		n						n	n	no multiple measures, only lab monitoring	no general, single drug	y			N
T. Davidson, A. Lindelöf, T. Wallén, T. L. Lindahl and C. Hallert	Data were extracted between 9th and 14th May 2023	2015	Point-of-care monitoring of warfarin treatment in community dwelling elderly – A randomised controlled study	Journal of Telemedicine and Telecare	21		5	298-301	The objective of this study was to assess clinical effectiveness and costs of launching point-of-care monitoring of warfarin treatment in community dwelling frail elderly patients. A prospective multicentre controlled randomised study over 12 months comparing a point-of-care strategy with usual monitoring routines was carried out in primary healthcare centres and anticoagulation clinics in southe…	y	n							n	n		warfarin			y	N
T. E. Palen, M. Raebel, E. Lyons and D. M. Magid	Data were extracted between 9th and 14th May 2023	2006	Evaluation of laboratory monitoring alerts within a computerized physician order entry system for medication orders	The American journal of managed care	12		7	389-395	Background: Errors involving medication use are common. Computerized physician order entry (CPOE) can improve prescribing practices. Few studies have examined the effect of CPOE in combination with decision support tools on prescribing practices in the outpatient setting. Less is known about prescribers' adherence to laboratory monitoring recommendations.; Objective: To evaluate if reminders pres…	N								N	?	electronic decision support	lab only				N
T. F. Butt, R. L. Branch, L. Beesley and U. Martin	Data were extracted between 9th and 14th May 2023	2010	Managing hypertension in the very elderly: effect of adverse drug reactions (ADRs) on achieving targets	Journal of Human Hypertension	24		8	514-518	The Hypertension in the Very Elderly trial (HYVET), demonstrated the benefit of antihypertensive treatment in patients >= 80 years. However, patients in this age group are at increased risk of drug interactions and adverse effects. We conducted a retrospective cohort study, in hypertensive patients aged >= 80 years, to determine whether it is possible to follow the HYVET guidelines in an everyday…	y				n				n	n		no inst				N
T. Fiß, J. R. Thyrian, D. Wucherer, G. Aßmann, I. Kilimann, S. J. Teipel and W. Hoffmann	Data were extracted between 9th and 14th May 2023	2013	Medication management for people with dementia in primary care: description of implementation in the DelpHi study	BMC geriatrics	13			121	Background: As the population ages, the relative and absolute number of age-associated diseases such as dementia will increase. Evaluation of the suitability and intake of medication and pharmacological treatment is an important aspect of care for people with dementia, especially if they live at home. Regular medication reviews and systematic cooperation between physicians and pharmacists are not…	y				y			nursing	n	n	care home setting	settingh	y			N
T. Fiss, J. R. Thyrian, D. Wucherer, G. Assmann, I. Kilimann, S. J. Teipel and W. Hoffmann	Data were extracted between 9th and 14th May 2023	2013	Medication management for people with dementia in primary care: description of implementation in the DelpHi study	Bmc Geriatrics	13				Background: As the population ages, the relative and absolute number of age-associated diseases such as dementia will increase. Evaluation of the suitability and intake of medication and pharmacological treatment is an important aspect of care for people with dementia, especially if they live at home. Regular medication reviews and systematic cooperation between physicians and pharmacists are not…	y								n	n	care homes	A: not generic instrument	y			N
T. Fujiwara, N. Tomitani, H. Kanegae and K. Kario	Data were extracted between 9th and 14th May 2023	2018	Comparative effects of valsartan plus either cilnidipine or hydrochlorothiazide on home morning blood pressure surge evaluated by information and communication technology–based nocturnal home blood pressure monitoring	Journal of Clinical Hypertension	20		1	159-167	The authors tested the hypothesis that a valsartan/cilnidipine combination would suppress the home morning blood pressure (BP) surge (HMBPS) more effectively than a valsartan/hydrochlorothiazide combination in patients with morning hypertension, defined as systolic BP (SBP) ≥135 mm Hg or diastolic BP ≥85 mm Hg assessed by a self-measuring information and communication technology–based home BP mon…	n								n	n		no inst				N
T. G. Kannampallil, R. McNutt, S. Falck, W. L. Galanter, D. Patterson, H. Darabi, A. Sharabiani, G. Schiff, R. Odwazny, A. J. Vaida, D. J. Wilkie and B. L. Lambert	Data were extracted between 9th and 14th May 2023	2018	Learning optimal opioid prescribing and monitoring: A simulation study of medical residents	JAMIA Open	1		2	246-254	Objective: Hospitalized patients often receive opioids. There is a lack of consensus regarding evidence-based guidelines or training programs for effective management of pain in the hospital. We investigated the viability of using an Internet-based opioid dosing simulator to teach residents appropriate use of opioids to treat and manage acute pain. Materials and methods: We used a prospective, lo…	N								N	n	opioid management simulation					N
T. H. A. Vinks, T. C. G. Egberts, T. M. de Lange and F. H. P. de Koning	Data were extracted between 9th and 14th May 2023	2009	Pharmacist-based medication review reduces potential drug-related problems in the elderly: the SMOG controlled trial...Screening Medicatie Oudere Geneesmiddelgebruiker (Screening Medications in the Older Drug User)	Drugs & Aging	26		2	123-133	BACKGROUND: The high prevalence of drug-related problems (DRPs) in the elderly, occurring as a result of multiple drug use combined with age-related changes in pharmacokinetics and pharmacodynamics, is a well known phenomenon. However, effective intervention strategies are uncommon. OBJECTIVE: A pharmacy-based controlled trial (SMOG [Screening Medicatie Oudere Geneesmiddelgebruiker; Screening Med…	Y	Y	Y		?				Y	y		not sure if an instrument was used	Y			N
T. J. Judson, A. V. Bennett, L. J. Rogak, L. Sit, A. Barz, M. G. Kris, C. A. Hudis, H. I. Scher, P. Sabattini, D. Schrag and E. Basch	Data were extracted between 9th and 14th May 2023	2013	Feasibility of long-term patient self-reporting of toxicities from home via the Internet during routine chemotherapy	Journal of Clinical Oncology	31		20	2580-2585	Purpose: Patient-reported outcomes are increasingly used in routine outpatient cancer care to guide clinical decisions and enhance communication. Prior evidence suggests good patient compliance with reporting at scheduled clinic visits, but there is limited evidence about compliance with long-term longitudinal reporting between visits. Patients and Methods: Patients receiving chemotherapy for lun…	Y	Y	Y	Y	?	Y	Y		Y	y		cancer only, but there seems to be an instrument here				N
T. Johansson, M. E. Abuzahra, S. Keller, E. Mann, B. Faller, C. Sommerauer, J. Hock, C. Loffler, A. Kochling, J. Schuler, M. Flamm and A. Sonnichsen	Data were extracted between 9th and 14th May 2023	2016	Impact of strategies to reduce polypharmacy on clinically relevant endpoints: a systematic review and meta-analysis	British Journal of Clinical Pharmacology	82		2	532-548	AIM The aim of the present study was to explore the impact of strategies to reduce polypharmacy on mortality, hospitalization and change in number of drugs. METHODS Systematic review and meta-analysis: a systematic literature search targeting patients >= 65 years with polypharmacy (>= 4 drugs), focusing on patient-relevant outcome measures, was conducted. We included controlled studies aiming to …	n								n	n				y		N
T. K. Nuckols, C. Smith-Spangler, S. C. Morton, S. M. Asch, V. M. Patel, L. J. Anderson, E. L. Deichsel and P. G. Shekelle	Data were extracted between 9th and 14th May 2023	2014	The effectiveness of computerized order entry at reducing preventable adverse drug events and medication errors in hospital settings: A systematic review and meta-analysis	Systematic Reviews	3		1		Background: The Health Information Technology for Economic and Clinical Health (HITECH) Act subsidizes implementation by hospitals of electronic health records with computerized provider order entry (CPOE), which may reduce patient injuries caused by medication errors (preventable adverse drug events, pADEs). Effects on pADEs have not been rigorously quantified, and effects on medication errors h…	Y				N				N	n	the effect of computerised med entry	not really an ADR instrument				N
T. M. Polasek, C. M. J. Kirkpatrick and A. Rostami-Hodjegan	Data were extracted between 9th and 14th May 2023	2019	Precision dosing to avoid adverse drug reactions	Therapeutic Advances in Drug Safety	10				Adverse drug reactions (ADRs) have traditionally been managed by trial and error, adjusting drug and dose selection reactively following patient harm. With an improved understanding of ADRs, and the patient characteristics that increase susceptibility, precision medicine technologies enable a proactive approach to ADRs and support clinicians to change prescribing accordingly. This commentary revi…	N								N	n		review or opinion		Y		N
T. Mizuno, N. Nabetani, N. Yamashita, C. Matsumoto, Y. Yasuda, T. Nagamatsu and N. Umemura	Data were extracted between 9th and 14th May 2023	2016	Pharmacist blood pressure management programs using telemonitoring systems are useful for monitoring side effects of antihypertensive drugs in a community pharmacy	Clinical Case Reports	4		11	1041-1044	Key Clinical Message We previously started pharmacist blood pressure (BP) management programs using telemonitoring systems for monitoring side effects of antihypertensive drugs in a community pharmacy. The present case demonstrates that pharmacist BP management programs using telemonitoring systems are useful for monitoring side effects of antihypertensive drugs in a community pharmacy.	Y	N	N						N	n	antihypertensives, bp monitoring only	case study only			Y	N
T. P. van Staa, L. Smeeth, I. Persson, J. Parkinson and H. G. M. Leufkens	Data were extracted between 9th and 14th May 2023	2008	Evaluating drug toxicity signals: is a hierarchical classification of evidence useful or a hindrance?	Pharmacoepidemiology and Drug Safety	17		5	475-484	Purpose Only randomized clinical trials (RCTs) are deemed suitable to determine causality, as epidemiological studies are considered not 'robust'. The objective of this study was to evaluate whether causality should remain the only consideration with drug toxicity signals. Cyclooxygenase-2 (Cox-2) inhibitors provided ail example. Methods Our study population included patients aged 40+ years presc…	N	N	N						N	n		database work				N
T. R. Fried, J. O'Leary, V. Towle, M. K. Goldstein, M. Trentalange and D. K. Martin	Data were extracted between 9th and 14th May 2023	2014	Health outcomes associated with polypharmacy in community-dwelling older adults: A systematic review	Journal of the American Geriatrics Society	62		12	2261-2272	Objectives To summarize evidence regarding the health outcomes associated with polypharmacy, defined as number of prescribed medications, in older community-dwelling persons. Design Systematic review of MEDLINE (OvidSP 1946 to May, Week 3, 2014). Setting Community. Participants Observational studies examining health outcomes according to number of prescription medications taken. Measurements Asso…	y								n	n	review	no inst	yes, for syst review write-up inspiration			N
T. Seki, M. Aki, H. Kawashima, T. Miki, S. Tanaka, K. Kawakami and T. A. Furukawa	Data were extracted between 9th and 14th May 2023	2019	Electronic health record nested pragmatic randomized controlled trial of a reminder system for serum lithium level monitoring in patients with mood disorder: KONOTORI study protocol	Trials	20		1		Background: The weaknesses of classical explanatory randomized controlled trials (RCTs) include limited generalizability, high cost, and time burden. Pragmatic RCTs nested within electronic health records (EHRs) can be useful to overcome such limitations. Serum lithium monitoring has often been underutilized in real-world practice in Japan. This trial aims to evaluate the effectiveness of the EHR…	Y	N	N						N	n	lithium levels monitoring	lithium only			Y	N
T. Thongsri	Data were extracted between 9th and 14th May 2023	2008	Effect and tolerability of felodipine ER (Feloten) in the treatment of hypertension assessed by office blood pressure and home blood pressure	Journal of the Medical Association of Thailand = Chotmaihet thangphaet	91		5	633-640	Objectives: To assess the efficacy of once daily dose generic Felodipine ER, Feloten in terms of BP lowering as assessed by office BP measurement (OBPM) and Home BP monitoring (HBPM) MATERIAL AND METHOD: Mild and moderate hypertensive patients (n = 60) were enrolled by primary care physicians. After a 2 week run-in phase in which all patients received placebo, subjects received generic felodipine…	N								N	n	the effect of felodipine	felodipine benefits and harms				N
T. W. A. Schoenmakers, M. Teichert, M. Wensing and P. A. G. M. de Smet	Data were extracted between 9th and 14th May 2023	2017	Evaluation of Potentially Drug-Related Patient-Reported Common Symptoms Assessed During Clinical Medication Reviews: A Cross-Sectional Observational Study	Drug Safety	40		5	419-430	Introduction: Healthcare professionals tend to consider common non-alarming drug-related symptoms to be of little clinical relevance. However, such symptoms can have a substantial impact on the individual patient. Insight into patient-reported symptoms could aid pharmacists to identify improvements in medication treatment, for instance in the patient interview at the start of a clinical medicatio…	Y	Y	Y	?	Y	Y	Y	Y	Y	y	but not trial	v similar to ADRe				Y
T. W. A. Schoenmakers, M. Wensing, P. A. G. M. De Smet and M. Teichert	Data were extracted between 9th and 14th May 2023	2018	Patient-reported common symptoms as an assessment of interventions in medication reviews: a randomised, controlled trial	International Journal of Clinical Pharmacy	40		1	126-134	Background A ‘Patient-Reported Outcome Measure, Inquiry into Side Effects’ (PROMISE) instrument was developed for patients to report common symptoms in clinical medication reviews. Objective To determine changes in patient-reported drug-associated symptoms collected by PROMISE before and after community pharmacist-led clinical medication reviews compared with usual care. Setting Community pharmac…	Y	Y	Y	Y	Y	Y	Y		Y	y		PROMISE trial appears above, so need to cross chek				Y
T. Wadensten, E. Nyström, K. Franzén, A. Lindam, E. Wasteson and E. Samuelsson	Data were extracted between 9th and 14th May 2023	2021	A mobile app for self-management of urgency and mixed urinary incontinence in women: Randomized controlled trial	Journal of Medical Internet Research	23		4		Background: Many women experience urgency (UUI) and mixed (MUI) urinary incontinence but commonly hesitate to seek care. Treatment access and self-management for these conditions can be supported through eHealth approaches. Objective: This study aimed to investigate the efficacy of the mobile app Tät II for self-management of UUI and MUI in women. Methods: This randomized controlled trial include…	N								N	n		not ADRs				N
T. Westerlund and B. Marklund	Data were extracted between 9th and 14th May 2023	2009	Assessment of the clinical and economic outcomes of pharmacy interventions in drug-related problems	Journal of Clinical Pharmacy and Therapeutics	34		3	319-327	Due to drug-related problems (DRPs) that cause both unnecessary suffering and huge costs to society, many patients do not receive the intended beneficial effects of their treatment. Pharmacy practitioners have a key responsibility to respond to these problems, but more knowledge about the expected outcomes of their interventions is needed. The objective of the study was to assess the clinical and…	Y	Y	?	Y	?	Y	Y	own	Y	y		not sure, so need to see the paper				N
T.H.Vinks, T.C.G. Egberts, T.M. de Lange, F.H.P. de Koning	Data were extracted between 9th and 14th May 2023	2012	Pharmacist-Based Medication Review Reduces Potential Drug-Related Problems in the Elderly: The SMOG Controlled Trial						Background: The high prevalence of drug-related problems (DRPs) in the elderly, occurring as a result of multiple drug use combined with age-related changes in pharmacokinetics and pharmacodynamics, is a well known phenomenon. However, effective intervention strategies are uncommon. Objective : A pharmacy-based controlled trial (SMOG [Screening Medicatie Oudere Geneesmiddelgebruiker; Screening Me…	n								n	y						N
T.J. Judson, A.V. Bennet, L.J. Rogak, L. Sit, A. Barz, M.G. Kris	Data were extracted between 9th and 14th May 2023	2013	Feasibility of Long-Term Patient Self-Reporting of Toxicities From Home via the Internet During Routine Chemotherapy						Purpose Patient-reported outcomes are increasingly used in routine outpatient cancer care to guide clinical decisions and enhance communication. Prior evidence suggests good patient compliance with reporting at scheduled clinic visits, but there is limited evidence about compliance with long-term longitudinal reporting between visits. Patients and Methods Patients receiving chemotherapy for lung,…				n					n	?						N
V. Cooper, L. Metcalf, J. Versnel, J. Upton, S. Walker and R. Horne	Data were extracted between 9th and 14th May 2023	2015	Patient-reported side effects, concerns and adherence to corticosteroid treatment for asthma, and comparison with physician estimates of side-effect prevalence: a UK-wide, cross-sectional study	NPJ primary care respiratory medicine	25			15026	Background: Non-adherence to corticosteroid treatment has been shown to reduce treatment efficacy, thus compromising asthma control.; Aims: To examine the experiences of treatment side effects, treatment concerns and adherence to inhaled (ICS) and oral corticosteroids (OCS) among people with asthma and to identify the degree of concordance between clinician estimates of side effects and the preva…	y	n			?				n	n		not general			y	N
V. H. Monterroso, V. Rodriguez Chavez, E. T. Carbajal, D. R. Vogel, G. J. Aroca Martinez, L. H. Garcia, J. H. Cuevas, J. Lara Teran, G. Hitzenberger, P. Leao Neves, S. J. Middlemost, T. Dumortier, A. M. Bunt and R. D. Smith	Data were extracted between 9th and 14th May 2023	2000	Use of ambulatory blood pressure monitoring to compare antihypertensive efficacy and safety of two angiotensin II receptor antagonists, losartan and valsartan. Losartan Trial Investigators	Advances in therapy	17		2	117-131	The efficacy and safety of losartan and valsartan were evaluated in a multicenter, double-blind, randomized trial in patients with mild to moderate essential hypertension. Blood pressure responses to once-daily treatment with either losartan 50 mg (n = 93) or valsartan 80 mg (n = 94) for 6 weeks were assessed through measurements taken in the clinic and by 24-hour ambulatory blood pressure monito…	Y	N	N						N	n		device, not an instrument			Y	N
V. M. Sloeserwij, A. C. M. Hazen, D. L. M. Zwart, A. J. Leendertse, J. M. Poldervaart, A. A. de Bont, J. J. de Gier, M. L. Bouvy and N. J. de Wit	Data were extracted between 9th and 14th May 2023	2019	Effects of non-dispensing pharmacists integrated in general practice on medication-related hospitalisations	British journal of clinical pharmacology	85		10	2321-2331	Aims: To evaluate the effect of non-dispensing pharmacists (NDPs) integrated in general practice on medication-related hospitalisations, drug burden index and costs in patients at high risk of medication problems (being 65 years or older and using 5 or more chronic medications).; Methods: This was a multicentre, nonrandomised, controlled intervention study with pre-post comparison (2013 vs June 2…	Y	Y			N				N	n	no single instrument identified, pharmacist reviews not described in detail as an instrument	need to check there is no instrument - it si just the pharmacist - but it did work	Y			N
V. M. Wilt, J. G. Gums, O. I. Ahmed and L. M. Moore	Data were extracted between 9th and 14th May 2023	1995	Outcome analysis of a pharmacist-managed anticoagulation service	Pharmacotherapy	15		6	732-739	The primary objective of this study was to determine if a pharmacist-managed anticoagulation monitoring service (AMS) improved the outcomes of patients receiving warfarin in a family practice setting and was cost effective in treating and preventing thromboembolic disorders. A retrospective chart review was performed on all patients at the University of Florida's Family Practice Residency Program…	Y	N	n						N	n		anti-coag only			Y	N
V. R. Belum, A. Cercek, V. Sanz-Motilva and M. E. Lacouture	Data were extracted between 9th and 14th May 2023	2013	Dermatologic adverse events to targeted therapies in lower gi cancers: Clinical presentation and management	Current Treatment Options in Oncology	14		3	389-404	Opinion statement: Rapid advances in drug discovery and the regulatory approval of a number of novel anticancer agents during the past decade pose unique challenges to the oncology community. While the benefits of such therapies receive most attention, adverse events (AEs), especially those pertaining to subspecialties (e.g., dermatology), often are underemphasized. To ensure best clinical outcom…	n								n	n		no instrument				N
W. C. Reis, A. F. Bonetti, W. E. Bottacin, A. S. Reis, T. T. Souza, R. Pontarolo, C. J. Correr and F. Fernandez-Llimos	Data were extracted between 9th and 14th May 2023	2017	Impact on process results of clinical decision support systems (CDSSs) applied to medication use: overview of systematic reviews	Pharmacy Practice-Granada	15		4		Objective: The purpose of this overview (systematic review of systematic reviews) is to evaluate the impact of clinical decision support systems (CDSS) applied to medication use in the care process. Methods: A search for systematic reviews that address CDSS was performed on Medline following Preferred Reporting Items for Systematic Reviews and Meta-Analyses (PRISMA) and Cochrane recommendations. …	N								N	n	impact of clinical decision support systems on health care processes	a review, but no impact on outcomes		Y		N
W. O. Erhun, E. O. Agbani and E. E. Bolaji	Data were extracted between 9th and 14th May 2023	2005	Positive benefits of a pharmacist-managed hypertension clinic in Nigeria	Public health	119		9	792-798	Objective: The aim of this study was to determine whether the provision of further practice-based support by pharmacists will bring about improved outcomes for blood pressure (BP) control in middle-aged and elderly Nigerian hypertensive patients managed with combination diuretics (amiloride hydrochloride 5 mg+hydrochlorothiazide 50 mg) and/or methyl dopa at the primary care level.; Design and Set…	y	n							n	n		no gen. inst			y	N
W. R. Doucette and T. N. Andersen	Data were extracted between 9th and 14th May 2023	2005	Practitioner activities in patient education and drug therapy monitoring for community dwelling elderly patients	Patient education and counseling	57		2	204-210	We compared the frequency of performance of three patient education and three drug therapy monitoring activities across practitioner types and assessed the influence of practitioner characteristics, practice setting, and health care environment on performance of these activities. A mail survey was sent to a random sample of 1300 practitioners in a Midwestern state. Numbers of elderly patients for…	n								n	n		no inst		y		N
W. Y. Lim, H. Singh, L. M. Ng, S. R. J. Jasudass, S. Sararaks, P. Vengadasalam, L. Hashim and R. K. P. Singh	Data were extracted between 9th and 14th May 2023	2018	The impact of a prescription review and prescriber feedback system on prescribing practices in primary care clinics: a cluster randomised trial	Bmc Family Practice	19				Background: To evaluate the effectiveness of a structured prescription review and prescriber feedback program in reducing prescribing errors in government primary care clinics within an administrative region in Malaysia. Methods: This was a three group, pragmatic, cluster randomised trial. In phase 1, we randomised 51 clinics to a full intervention group (prescription review and league tables plu…	N								N	?	prescribing error reduction	I don't think there is an instrument here				N
X. Y. Zhang, P. T. Donnan, S. Bell and B. Guthrie	Data were extracted between 9th and 14th May 2023	2017	Non-steroidal anti-inflammatory drug induced acute kidney injury in the community dwelling general population and people with chronic kidney disease: systematic review and meta-analysis	Bmc Nephrology	18				Background: Non-steroidal anti-inflammatory drugs (NSAIDs) are a common cause of adverse drug events (ADEs), but renal risks of NSAIDs are less well quantified than gastrointestinal and cardiac risks. This paper reports a systematic review of published population-based observational studies examining the risk of acute kidney injury (AKI) associated with NSAIDs in community-dwelling adults and tho…	N								N	n		review of a single problem and 1 gp of drugs	Y			N
Y. Buggy, V. Cornelius, C. Fogg, R. Kasliwal, D. Layton and S. A. W. Shakir	Data were extracted between 9th and 14th May 2023	2013	Neuropsychiatric Events with Varenicline: a Modified Prescription-Event Monitoring Study in General Practice in England	Drug Safety	36		7	521-531	Background Varenicline (Champix((R))), launched in the UK in December 2006, is indicated for the treatment of smoking cessation in adults (>= 18 years of age). In 2008, the Medicines and Healthcare products Regulatory Agency (MHRA) in the UK issued a warning suggesting that varenicline was associated with disparate neuropsychiatric symptoms, including depression, suicidal thoughts and behaviour. …	y	n							n	n		A: not generic instrument			y	N
Y. Ming, A. A. Zecevic, S. W. Hunter, W. Miao and R. G. Tirona	Data were extracted between 9th and 14th May 2023	2021	Medication review in preventing older adults' fall-related injury: A systematic review & meta-analysis	Canadian Geriatrics Journal	24		3	237-250	Background: Medication review is essential in managing adverse drug reactions and improving drug safety in older adults. This systematic review evaluated medication review's role as a single intervention or combined with other interventions in preventing fall-related injuries in older adults. Methods: Electronic databases search was conducted in PubMed, EMBASE, Scopus, and CINAHL. Two reviewers s…	Y								Y	n	med review - need to establish if instrument used	a review, reviews not instruments, check for references and cite				N
Y. Tasaka, D. Yasunaga, M. Tanaka, A. Tanaka, T. Asakawa, I. Horio, Y. Miyauchi and H. Araki	Data were extracted between 9th and 14th May 2023	2016	Economic and safety benefits of pharmaceutical interventions by community and hospital pharmacists in Japan	International Journal of Clinical Pharmacy	38		2	321-329	Background Pharmaceutical interventions by community and hospital pharmacists can improve medication safety and result in financial savings. Their effect has not been fully explored in Japan. Objective To evaluate the economic and safety contributions of various pharmaceutical interventions by community and hospital pharmacists in Japan. Setting Two hospitals and eight community pharmacies in Ehi…	Y				N				N	n	pharmacist intervention economic impact	checking for errors, not ADRs				N
Jallow, F.; Stehling, E.; Sajwani-Merchant, Z.; Daniel, K.M.; Fulda, K.G.; Gurses, A.P.; Arbaje, A.; Yan, X.	Data were extracted on 23rd June 2024	2024	Medication Management Strategies by Community-Dwelling Older Adults: A Multisite Qualitative Analysis	Journal of Patient Safety	20		3		Objectives: Community-dwelling older adults taking 5 or more medications are at risk for medication-related harm. Managing multiple medications is a challenging task for patients and caregivers. Community-dwelling older adults self-manage their medications with minimal healthcare professional supervision. Although organizations, such as the Food and Drug Administration, often issue guidelines to …	n	y	y	n	n	y	y		n	n						N
Damiani, G; Altamura, G; (...); Oliva, A	Data were extracted on between 15th and 23rd November 2023	2023	Potentiality of algorithms and artificial intelligence adoption to improve medication management in primary care: a systematic review	BMJ Open					Objectives The aim of this study is to investigate the effect of artificial intelligence (AI) and/or algorithms on drug management in primary care settings comparing AI and/or algorithms with standard clinical practice. Second, we evaluated what is the most frequently reported type of medication error and the most used AI machine type. Methods A systematic review of literature was conducted query…	n	y	y	y	n	y	y		n	n						N
Atmaja, DS; Yulistiani; (...); Zairina, E	Data were extracted between 9th and 14th May 2023	2022	Detection tools for prediction and identification of adverse drug reactions in older patients: a systematic review and meta-analysis						Tools to accurately predict and detect adverse drug reactions (ADR) in elderly patients have not been developed. We aimed to identify and evaluate reports on tools that predict and detect ADR in elderly patients (>= 60 years). In this review, we followed the Preferred Reporting Items for Systematic Reviews and Meta-Analysis (PRISMA) guidelines. Databases were searched until January 2022 using key…	y	y	y	n	n	?	?			n						N
Karattuthodi, MS; Krishnan, G; (...); Arain, S	Data were extracted on between 15th and 23rd November 2023	2023	A systematic review on pharmacist-led pharmaceutical care optimization through virtual platforms	Journal of Pharmaceutical Health Services Research	14		1		Objectives To display virtual pharmaceutical care programs implemented by pharmacists across the world. Accordingly, a search in PubMed, Scopus and Embase with keywords such as ''Pharmacist', 'Pharmaceutical care', 'Virtual platform' and its associated medical subject headings retrieved appropriate articles. The quality of each filtered article were assessed with the Critical Appraisal Skills Pro…	y	y	y	n	n	y	y		n	n						N
Gray, SL; Perera, S; (...); Hanlon, JT	Data were extracted on between 15th and 23rd November 2023	2023	Systematic Review and Meta-analysis of Interventions to Reduce Adverse Drug Reactions in Older Adults: An Update	Drugs and Ageing	40		1		BackgroundWe previously reported that interventions to optimize medication use reduced adverse drug reactions (ADRs) by 21% and serious ADRs by 36% in older adults. With new evidence, we sought to update the systematic review and meta-analysis.MethodWe searched OVID, Cochrane Library, ClinicalTrials.gov and Google Scholar from 30 April 2017-30 April 2023. Included studies had to be randomized con…	y	y	y	n	y	y	y			n						N
Boyd, CM; Shetterly, SM; (...); Bayliss, EA	Data were extracted on between 15th and 23rd November 2023	2024	Evaluating the Safety of an Educational Deprescribing Intervention: Lessons from the Optimize Trial	Drugs and Ageing	41		1		BackgroundPatients, family members, and clinicians express concerns about potential adverse drug withdrawal events (ADWEs) following medication discontinuation or fears of upsetting a stable medical equilibrium as key barriers to deprescribing. Currently, there are limited methods to pragmatically assess the safety of deprescribing and ascertain ADWEs. We report the methods and results of safety …	n	y	y	y	n	y	y			n		no instrument - de-rx works…				N
Peabody, JW; Ganesan, D; (...); Heltsley, R	Data were extracted on between 15th and 23rd November 2023	2023	Randomized prospective trial to detect and distinguish between medication nonadherence, drug-drug interactions, and disease progression in chronic cardiometabolic disease		24		1		BackgroundDisentangling nonadherence (NA), drug-drug interactions (DDIs), and disease progression from each other is an important clinical challenge for providers caring for patients with cardiometabolic diseases. NAs and DDIs are both ubiquitous and often overlooked. We studied a novel chronic disease management (CDM) test to detect medication adherence and the presence and severity of DDIs.Mate…	n	y	y	y	n	y	y			n		not about ADRs				N
Makhene, NL; Steyn, H; (...); Burger, JR	Data were extracted on between 15th and 23rd November 2023	2023	Development of a checklist for the assessment of pharmacovigilance guidelines in Southern Africa: a document review	Therapeutic advances in Drug Safety	14				Introduction:National regulatory systems in Southern Africa reflect various stages of maturity, and pharmacovigilance (PV) practices are not aligned. In the absence of guidance for formulating PV guidelines in Southern African Development Community (SADC) countries, this study aimed to create a checklist that may be used to assess the rigour of PV guidelines in this region and provide guidance fo…	n	y	y	n	n	y	y		n	n			not about ADRs			N
Mugada, V; Yarguntla, SR; (...); Puvvada, SM	Data were extracted on 23rd June 2024	2024	Analyzing the Iatrogenic Triad: Discovering Strategies for Preventing Harm in the Elderly	Turkish Journal of Pharmaceutical Sciences	21		1		Objectives: The iatrogenic triad is a significant global health problem in the elderly population. This study aimed to evaluate the iatrogenic triad in the elderly and identify potential preventive measures to mitigate its occurrence. Materials and Methods: A preliminary observational study was conducted on 150 ambulatory elderly patients to assess potentially inappropriate medications (PIMs), po…	n	y	y	y	n	y	y		n	n			not about ADRs			N
Kanninen, Jonna-Carita; Toivo, Terhi; Airaksinen, Marja; Holm, Anu; Savela, Eeva; Dimitrow, Maarit; Tuunanen, Jarkko; Leikola, Saija; Puustinen, Juha	Data were extracted on 23rd June 2024	2024	Collaborative medication reviews in community pharmacies—Drug-related problems and the process of communicating them with physicians: A retrospective validation study	Health Science Reports	7		7		Background and Aims: Cooperation between practicing community pharmacists (PPs) and primary care physicians has traditionally been limited, with scarce communication on therapeutic issues. The aim of this study was to assess how PPs communicate in writing with physicians regarding (1) the clinically relevant problems they have identified in patients' medications and (2) recommendations to solve t…	y	y	y		n				n	N	n	n				N
Singh S.; Cocoros, Noelle M.; Li, Xiaojuan; Mazor, Kathleen M.; Antonelli, Mary T.; Parlett, Lauren; Paullin, Mark; Harkins, Thomas P.; Zhou, Yunping; Rochon, Paula A.; Platt, Richard; Dashevsky, Inna; Massino, Carly; Saphirak, Cassandra; Crawford, Sybil L.; Gurwitz, Jerry H.	Data were extracted on 23rd June 2024	2024	Developing a PRogram to Educate and Sensitize Caregivers to Reduce the Inappropriate Prescription Burden in the Elderly with Alzheimer’s Disease (D-PRESCRIBE-AD): Trial protocol and rationale of an open-label pragmatic, prospective randomized controlled trial		19		2		Plos One	n								n	N	n	n				N
Alqahtani, Mubarak N.; Barry, Heather E.;Hughes, Carmel M.	Data were extracted on 23rd June 2024	2024	Selection of outcome measurement instruments for a core outcome set for trials aimed at improving appropriate polypharmacy in older people in primary care: a Delphi consensus study	International Journal of Clinical Pharmacy					Background: Despite developing a polypharmacy core outcome set (COS) in primary care, it is not clear how these outcomes should be measured. Aim: To select outcome measurement instruments (OMIs) for a COS targeting appropriate polypharmacy in older patients in primary care. Method: Following the Consensus-based Standards for the selection of health Measurement Instruments (COSMIN) guideline, OMIs…	n								n	N	n	n				N
